# Supplementary material for: LC-MS profiling of prmt-1 and prmt-5 knockout C. elegans reveals PRMT-1 substrates and global proteome remodeling
Source: bioRxiv. 2026 Feb 16:2026.02.13.705869. Preprint. [Version 1] doi: 10.64898/2026.02.13.705869 (PMC12934578; doi:10.64898/2026.02.13.705869)
Supplement: Supplement 2 [file media-2.xlsx]

## Sheet: Content
LC-MS profiling of prmt-1 and prmt-5 knockout C. elegans reveals PRMT-1 substrates and global proteome remodeling
Basirattalab et al.
Table	Name and link to sheet	Table description	Column description
S1	Methyl sites	Methylation sites detected among all samples	S1
S2	Quantified methylated peptides	Quantified Methylated peptides in SCX data for all biological groups: WT, prmt-1-KO, prmt-5-KO	S2
S3	Protein Level whole cell lysate (WT, prmt-1-ko, prmt-5-ko)	Protein-level data for all detected proteins in whole-cell lysate for all biological groups: WT,prmt-1-KO,prmt-5-KO	S3
S4	Protein Level whole cell lysate (WT_vs_prmt-1-ko)	Protein-level data for all detected proteins in whole-cell lysate for two biological groups: WT vs prmt-1-KO	S4
S5	Protein Level whole cell lysate (WT_vs_prmt-5-ko)	Protein-level data for all detected proteins in whole-cell lysate for two biological groups: WT vs prmt-5-KO	S5
S6	Peptide Level whole cell lysate (WT, prmt-1-ko, prmt-5-ko)	Peptide-level data for All detected peptides in whole-cell lysate for all biological groups: WT, prmt-1-KO, prmt-5-KO after normalization before Diffacto summation	S6
Table	Column	Description
S1	Accession	UniProt ID of master protein
S1	Residue	Lysine or Arginine of methylation site
S1	Protein_Position	Localization of Methylation site on the master protein
S1	Methylation kind	Methylation kind
S1	Gene_Name	Gene Name for master protein
S1	21 aa around Methyl site	21 amino acids centered around the methylation site
S1	15 aa around Methyl site	15 amino acids centered around the methylation site
S1	Peptide	Peptide Sequence
S1	Annotated_Sequence	Peptide Sequence with modified residues as lowercase
S1	Theo_MH_plus_Da	Theoretical mass of MH+ ion form of the peptide
S1	Spectrum_File	The raw file which data is extracted
S1	SCX_Fraction	Fraction of SCX elution which peptide is detected
S1	MQ_NL_verified	Neutral loss data from MaxQuant for the peptide to detect ADMA or SDMA of Dimethyl arginine
S1	n_PSMs	Number of PSMs indicating existence of this site
S1	Site_Label	[residue][localization Num][Methylation kind]
Table	Column	Description
S2	SCX Fraction	Fraction of SCX that peptide eluted
S2	Sequence	Sequence of peptide without modifications
S2	Methyl Modifications	Methylation PTMs on the peptide
S2	Non Methyl Modifications	Non-Methylation PTMs on the peptide
S2	Master_Proteins	Master protein of peptide UniProt ID
S2	Gene symbol[Methylation site on master protein]	Gene symbol and Localization of Methylation PTMs on the master protein
S2	Master Protein Descriptions	Master Protein Descriptions
S2	Theo MH+ [Da]	Theoretical Mass of peptide
S2	WT1	Peptide level of replicate 1 of wild type sample
S2	WT2	Peptide level of replicate 2 of wild type sample
S2	WT3	Peptide level of replicate 3 of wild type sample
S2	prmt-1-KO1	Peptide level of replicate 1 of prmt-1-KO sample
S2	prmt-1-KO2	Peptide level of replicate 2 of prmt-1-KO sample
S2	prmt-1-KO3	Peptide level of replicate 3 of prmt-1-KO sample
S2	prmt-5-KO1	Peptide level of replicate 1 of prmt-5-KO sample
S2	prmt-5-KO2	Peptide level of replicate 2 of prmt-5-KO sample
S2	prmt-5-KO3	Peptide level of replicate 2 of prmt-5-KO sample
S2	PD_Methyl_WT1_counted	Aggregated Methylation PTMs derived from Filtered PSMs for each peptide in Proteome Discoverer output in wild type replicates 1
S2	PD_Methyl_WT2_counted	Aggregated Methylation PTMs derived from Filtered PSMs for each peptide in Proteome Discoverer output in wild type replicates 2
S2	PD_Methyl_WT3_counted	Aggregated Methylation PTMs derived from Filtered PSMs for each peptide in Proteome Discoverer output in wild type replicates 3
S2	PD_Methyl_prmt-1-KO1_counted	Aggregated Methylation PTMs derived from Filtered PSMs for each peptide in Proteome Discoverer output in prmt-1-KO replicates 1
S2	PD_Methyl_prmt-1-KO2_counted	Aggregated Methylation PTMs derived from Filtered PSMs for each peptide in Proteome Discoverer output in prmt-1-KO replicates 2
S2	PD_Methyl_prmt-1-KO3_counted	Aggregated Methylation PTMs derived from Filtered PSMs for each peptide in Proteome Discoverer output in prmt-1-KO replicates 3
S2	PD_Methyl_prmt-5-KO1_counted	Aggregated Methylation PTMs derived from Filtered PSMs for each peptide in Proteome Discoverer output in prmt-5-KO replicates 1
S2	PD_Methyl_prmt-5-KO2_counted	Aggregated Methylation PTMs derived from Filtered PSMs for each peptide in Proteome Discoverer output in prmt-5-KO replicates 2
S2	PD_Methyl_prmt-5-KO3_counted	Aggregated Methylation PTMs derived from Filtered PSMs for each peptide in Proteome Discoverer output in prmt-5-KO replicates 3
S2	MQ_WT1_NL_counted	ADMA/SDMA detection from Neutral loss data derived from MaxQuant output in wild type replicate 1
S2	MQ_WT2_NL_counted	ADMA/SDMA detection from Neutral loss data derived from MaxQuant output in wild type replicate 2
S2	MQ_WT3_NL_counted	ADMA/SDMA detection from Neutral loss data derived from MaxQuant output in wild type replicate 3
S2	MQ_prmt-1-KO1_NL_counted	ADMA/SDMA detection from Neutral loss data derived from MaxQuant output in prmt-1-KO replicate 1
S2	MQ_prmt-1-KO2_NL_counted	ADMA/SDMA detection from Neutral loss data derived from MaxQuant output in prmt-1-KO replicate 2
S2	MQ_prmt-1-KO3_NL_counted	ADMA/SDMA detection from Neutral loss data derived from MaxQuant output in prmt-1-KO replicate 3
S2	MQ_prmt-5-KO1_NL_counted	ADMA/SDMA detection from Neutral loss data derived from MaxQuant output in prmt-5-KO replicate 1
S2	MQ_prmt-5-KO2_NL_counted	ADMA/SDMA detection from Neutral loss data derived from MaxQuant output in prmt-5-KO replicate 2
S2	MQ_prmt-5-KO3_NL_counted	ADMA/SDMA detection from Neutral loss data derived from MaxQuant output in prmt-5-KO replicate 3
S2	Log2(peptide level of prmt-1-KO/WT)	Log2 transform of peptide level of prmt-1-KO over wild type
S2	Log2(peptide level of prmt-5-KO/WT)	Log2 transform of peptide level of prmt-5-KO over wild type
S2	Log2(Master protein level of prmt-1-KO/WT)	Log2 transform of master protein level of prmt-1-KO over wild type
S2	Log2(Master protein level of prmt-5-KO/WT)	Log2 transform of master protein level of prmt-5-KO over wild type
S2	WCL normalized Log2(peptide level of prmt-1-KO/WT)	Log2 transform of peptide level of prmt-1-KO over wild type normalized by master protein level
S2	WCL normalized Log2(peptide level of prmt-5-KO/WT)	Log2 transform of peptide level of prmt-5-KO over wild type normalized by master protein level
S2	prmt-1-KO_p value	P-value of comparison prmt-1-KO data vs wild type
S2	prmt-1-KO_q value	Q-value of comparison prmt-1-KO data vs wild type
S2	prmt-5-KO_p value	P-value of comparison prmt-5-KO data vs wild type
S2	prmt-5-KO_q value	Q-value of comparison prmt-5-KO data vs wild type
S2	AnnotatedSeq_PD	Annotated sequeunce with Methyl modifications inside Sequence considering only Proteome Discoverer Methyl data
S2	AnnotatedSeq_WithMQNL	Annotated sequeunce with Methyl modifications inside Sequence considering Proteome discoverer Methyl data and MaxQuant Neutral loss data
Table	Column	Description
S3	Protein	Protein UniProt ID
S3	N.Pept	Number of peptides detected for the protein
S3	Q.Pept	Number of peptides detected for the protein and used by Diffacto algorithm for quantification
S3	S/N	Signal over ratio
S3	P(PECA)	PECA p-value, for this file it is like ANOVA test among three groups each three replicates
S3	WT	Aggregated protein level among three replicates of WT
S3	PRMT1KO	Aggregated protein level among three replicates of prmt1-KO
S3	PRMT5KO	Aggregated protein level among three replicates of prmt-5-KO
S3	Rep_WT1	Protein level of replicate 1 of wild type sample
S3	Rep_WT2	Protein level of replicate 2 of wild type sample
S3	Rep_WT3	Protein level of replicate 3 of wild type sample
S3	Rep_PRMT1KO1	Protein level of replicate 1 of prmt-1-KO sample
S3	Rep_PRMT1KO2	Protein level of replicate 2 of prmt-1-KO sample
S3	Rep_PRMT1KO3	Protein level of replicate 3 of prmt-1-KO sample
S3	Rep_PRMT5KO1	Protein level of replicate 1 of prmt-5-KO sample
S3	Rep_PRMT5KO2	Protein level of replicate 2 of prmt-5-KO sample
S3	Rep_PRMT5KO3	Protein level of replicate 3 of prmt-5-KO sample
Table	Column	Description
S4	Protein	Protein uniprot ID
S4	N.Pept	Number of peptides detected for the protein
S4	Q.Pept	Number of peptides detected for the protein and used by Diffacto algorithm for qunatification
S4	S/N	Signal over noise ratio
S4	P(PECA)	PECA P value, for this file it is like ANOVA test among three groups each three replicates
S4	WT	Aggregated protein level among three replicates of WT
S4	PRMT1KO	Aggregated protein level among three replicates of prmt1-KO
S4	Rep_WT1	protein level of replicate 1 of Wild type sample
S4	Rep_WT2	protein level of replicate 2 of Wild type sample
S4	Rep_WT3	protein level of replicate 3 of Wild type sample
S4	Rep_PRMT1KO1	protein level of replicate 1 of prmt-1-KO sample
S4	Rep_PRMT1KO2	protein level of replicate 2 of prmt-1-KO sample
S4	Rep_PRMT1KO3	protein level of replicate 3 of prmt-1-KO sample
Table	Column	Description
S5	Protein	Protein UniProt ID
S5	N.Pept	Number of peptides detected for the protein
S5	Q.Pept	Number of peptides detected for the protein and used by Diffacto algorithm for quantification
S5	S/N	Signal over ratio
S5	P(PECA)	PECA p-value, for this file it is like ANOVA test among three groups each three replicates
S5	WT	Aggregated protein level among three replicates of WT
S5	PRMT5KO	Aggregated protein level among three replicates of prmt1-KO
S5	Rep_WT1	Protein level of replicate 1 of wild type sample
S5	Rep_WT2	Protein level of replicate 2 of wild type sample
S5	Rep_WT3	Protein level of replicate 3 of wild type sample
S5	Rep_PRMT5KO1	Protein level of replicate 1 of prmt-5-KO sample
S5	Rep_PRMT5KO2	Protein level of replicate 2 of prmt-5-KO sample
S5	Rep_PRMT5KO3	Protein level of replicate 3 of prmt-5-KO sample
Table	Column	Description
S6	Sequence	Peptide Sequence
S6	Theo MH+ [Da]	Theoretical Mass of peptide
S6	Modifications	Post-translational modifications on the peptide
S6	Manual Master Proteins	Master protein UniProt ID
S6	Gene Names	Gene name of Master protein
S6	WT1	Peptide level of replicate 1 of wild type sample
S6	WT2	Peptide level of replicate 2 of wild type sample
S6	WT3	Peptide level of replicate 3 of wild type sample
S6	PRMT1KO1	Peptide level of replicate 1 of prmt-1-KO sample
S6	PRMT1KO2	Peptide level of replicate 2 of prmt-1-KO sample
S6	PRMT1KO3	Peptide level of replicate 3 of prmt-1-KO sample
S6	PRMT5KO1	Peptide level of replicate 1 of prmt-5-KO sample
S6	PRMT5KO2	Peptide level of replicate 2 of prmt-5-KO sample
S6	PRMT5KO3	Peptide level of replicate 3 of prmt-5-KO sample

## Sheet: Table S1
Table S1: Methyl sites
Accession	Residue	Protein_Position	Methylation kind	Gene_Name	21 aa around Methyl site	15 aa around Methyl site	Peptide	Annotated_Sequence	Theo_MH_plus_Da	Spectrum_File	SCX_Fraction	MQ_NL_verified	n_PSMs	Site_Label
A0A0K3AUJ9	K	96	Trimethyl	prdx-2	SHLAWINQPRKHGGLGEMNIP	AWINQPRKHGGLGEM	KHGGLGEMNIPVLADTNHQISR	kHGGLGEmNIPVLADTNHQISR	2445.27	20211206_Worm_SCX_E1_P5_1_02.raw	E1	nan	1	K96(Trimethyl)
A0A131MBU3	K	1853	Trimethyl	irg-7	KFSMPNPIGGKPDPLGSHQDG	MPNPIGGKPDPLGSH	FSMPNPIGGKPDPLGSHQDGR	FSmPNPIGGkPDPLGSHQDGR	2265.11	20211206_Worm_SCX_E1_WT_3_04.raw	E1	nan	1	K1853(Trimethyl)
A0A486WX07	K	13	Trimethyl	ifg-1	NAVSRGPGRGKPNQGFHSDHN	SRGPGRGKPNQGFHS	GKPNQGFHSDHNAVPMQDSSQQFVMPFVNTSGPVNSNYQR	GkPNQGFHSDHNAVPMQDSSQQFVmPFVNTSGPVNSNYQR	4505.08	20211206_Worm_SCX_E1_P1_2_08.raw	E1	nan	1	K13(Trimethyl)
A0A4V0IKJ7	K	448	Trimethyl	CELE_F49E2.5	EPVQAAPSSKKPTADDSMDFL	QAAPSSKKPTADDSM	KPTADDSMDFLDFVTAKPDR	kPTADDSmDFLDFVTAKPDR	2327.12	20211206_Worm_SCX_E1_P1_2_08.raw;20211206_Worm_SCX_E1_WT_3_04.raw	E1	nan	2	K448(Trimethyl)
B7WNA0	K	704	Dimethyl	pyk-1	MLISKCNRAGKPVICATQMLE	SKCNRAGKPVICATQ	AGKPVICATQMLESMVHKPRPTR	AGkPVIcATQmLESMVHKPRPTR	2651.39	20211206_Worm_SCX_E1_P5_3_18.raw;20211206_Worm_SCX_E1_WT_3_04.raw	E1	nan	3	K704(Dimethyl)
B7WNA0	K	786	Trimethyl	pyk-1	LFDELLQNTQKPTDMSHTIAI	ELLQNTQKPTDMSHT	LFDELLQNTQKPTDMSHTIAIAATSAAASCHASAILLITTTGR	LFDELLQNTQkPTDmSHTIAIAATSAAAScHASAILLITTTGR	4598.36	20211206_Worm_SCX_E1_WT_2_06.raw;20211206_Worm_SCX_E1_WT_3_04.raw	E1	nan	2	K786(Trimethyl)
D0PV95	R	116	Dimethyl	laf-1	GGGNRGYNNNRGGGGGGYNRQ	NRGYNNNRGGGGGGY	GYNNNRGGGGGGYNR	GYNNNrGGGGGGYNR	1540.7	20211206_Worm_SCX_E1_P5_1_02.raw;20211206_Worm_SCX_E1_P5_2_16.raw;20211206_Worm_SCX_E1_P5_3_18.raw;20211206_Worm_SCX_E1_WT_1_10.raw;20211206_Worm_SCX_E1_WT_2_06.raw;20211206_Worm_SCX_E1_WT_3_04.raw	E1	nan	8	R116(Dimethyl)
E0R7L2	R	289	Dimethyl	CELE_Y111B2A.12	AAGTAAMEEGRQEEEEDEDVG	TAAMEEGRQEEEEDE	STTITAAGTAAMEEGRQEEEEDEDVGNCVESLAMAPSHPWFAVGR	STTITAAGTAAmEEGrQEEEEDEDVGNcVESLAmAPSHPWFAVGR	4896.17	20211206_Worm_SCX_E1_P5_1_02.raw	E1	nan	1	R289(Dimethyl)
G5EBH7	R	212	Dimethyl	calu-1	DLDEYIGDMYRPDDYPELNGK	EYIGDMYRPDDYPEL	DGSVDLDEYIGDMYRPDDYPELNGKEPDWVQSER	DGSVDLDEYIGDmYrPDDYPELNGkEPDWVQSER	4060.8	20211206_Worm_SCX_E1_WT_1_10.raw	E1	nan	1	R212(Dimethyl)
G5EBH7	R	212	Methyl	calu-1	DLDEYIGDMYRPDDYPELNGK	EYIGDMYRPDDYPEL	DGSVDLDEYIGDMYRPDDYPELNGKEPDWVQSER	DGSVDLDEYIGDmYrPDDYPELNGkEPDWVQSER	4060.8	20211206_Worm_SCX_E1_P1_3_14.raw	E1	nan	1	R212(Methyl)
G5EBH7	K	222	Dimethyl	calu-1	RPDDYPELNGKEPDWVQSERE	DYPELNGKEPDWVQS	DGSVDLDEYIGDMYRPDDYPELNGKEPDWVQSER	DGSVDLDEYIGDmYrPDDYPELNGkEPDWVQSER	4060.8	20211206_Worm_SCX_E1_P1_3_14.raw	E1	nan	1	K222(Dimethyl)
G5EBH7	R	252	Dimethyl	calu-1	GDGKLNQEEMRDWIMPVGFDH	KLNQEEMRDWIMPVG	DKDGDGKLNQEEMRDWIMPVGFDHAEAEAR	DKDGDGkLNQEEmrDWIMPVGFDHAEAEAR	3517.61	20211206_Worm_SCX_E1_WT_1_10.raw	E1	nan	1	R252(Dimethyl)
G5ECC3	K	289	Trimethyl	rme-1	PALDDPDFDAKPMILLVGQYS	DDPDFDAKPMILLVG	FHDFHSPALDDPDFDAKPMILLVGQYSTGK	FHDFHSPALDDPDFDAkPmILLVGQYSTGK	3419.66	20211206_Worm_SCX_E1_P1_3_14.raw;20211206_Worm_SCX_E1_WT_1_10.raw;20211206_Worm_SCX_E1_WT_3_04.raw	E1	nan	3	K289(Trimethyl)
G5ECM6	K	177	Trimethyl	tufm-1	PLDNIVVFMNKVDEVPDAETR	NIVVFMNKVDEVPDA	QVGVPLDNIVVFMNKVDEVPDAETR	QVGVPLDNIVVFmNkVDEVPDAETR	2842.47	20211206_Worm_SCX_E1_P5_1_02.raw;20211206_Worm_SCX_E1_WT_1_10.raw	E1	nan	2	K177(Trimethyl)
G5ECM6	K	248	Trimethyl	tufm-1	LDNKFVIPERKVNEEPMFAAE	KFVIPERKVNEEPMF	KVNEEPMFAAEHVYSIVGR	kVNEEPmFAAEHVYSIVGR	2234.13	20211206_Worm_SCX_E1_P1_3_14.raw	E1	nan	1	K248(Trimethyl)
G5ECU5	K	128	Methyl	CELE_F44E5.4	EISAMVLQKMKETAETYLGHT	AMVLQKMKETAETYL	MKETAETYLGHTVKDAVITVPAYFNDSQR	mkETAETYLGHTVkDAVITVPAYFNDSQR	3370.7	20211206_Worm_SCX_E1_WT_2_06.raw	E1	nan	1	K128(Methyl)
G5ECU5	K	140	Methyl	CELE_F44E5.4	TAETYLGHTVKDAVITVPAYF	TYLGHTVKDAVITVP	MKETAETYLGHTVKDAVITVPAYFNDSQR	mkETAETYLGHTVkDAVITVPAYFNDSQR	3370.7	20211206_Worm_SCX_E1_WT_2_06.raw	E1	nan	1	K140(Methyl)
G5ECU5	K	140	Trimethyl	CELE_F44E5.4	TAETYLGHTVKDAVITVPAYF	TYLGHTVKDAVITVP	MKETAETYLGHTVKDAVITVPAYFNDSQR	mkETAETYLGHTVkDAVITVPAYFNDSQR	3370.7	20211206_Worm_SCX_E1_WT_2_06.raw	E1	nan	1	K140(Trimethyl)
G5ED07	K	313	Trimethyl	pdi-3	NGLGERKDSDKPIVAILTNEG	GERKDSDKPIVAILT	KDSDKPIVAILTNEGK	KDSDkPIVAILTNEGK	1770	20211206_Worm_SCX_E1_P5_2_16.raw	E1	nan	1	K313(Trimethyl)
G5ED29	R	351	Dimethyl	atx-2	RQQQKQMLDPRPNNNVKPADD	QKQMLDPRPNNNVKP	QMLDPRPNNNVKPADDKAQSATTATAAAGGSR	QmLDPrPNNNVkPADDKAQSATTATAAAGGSR	3311.64	20211206_Worm_SCX_E1_WT_1_10.raw	E1	nan	1	R351(Dimethyl)
G5ED29	K	357	Methyl	atx-2	MLDPRPNNNVKPADDKAQSAT	PRPNNNVKPADDKAQ	QMLDPRPNNNVKPADDKAQSATTATAAAGGSR	QmLDPrPNNNVkPADDKAQSATTATAAAGGSR	3311.64	20211206_Worm_SCX_E1_WT_1_10.raw	E1	nan	1	K357(Methyl)
G5ED95	K	242	Trimethyl	yars-1	TKMSSSEEDSKIDVLDEPEKV	SSSEEDSKIDVLDEP	MSSSEEDSKIDVLDEPEKVR	mSSSEEDSkIDVLDEPEKVR	2351.13	20211206_Worm_SCX_E1_P5_1_02.raw	E1	nan	1	K242(Trimethyl)
G5EDC6	K	117	Trimethyl	arl-8	SRNELMQLLDKPQLDAIPVLV	ELMQLLDKPQLDAIP	NELMQLLDKPQLDAIPVLVLGNKK	NELmQLLDkPQLDAIPVLVLGNKK	2747.57	20211206_Worm_SCX_E1_WT_2_06.raw	E1	nan	1	K117(Trimethyl)
G5EDD4	R	337	Dimethyl	tba-4	NTAITAIKTKRSVQFVDWCPT	ITAIKTKRSVQFVDW	RSVQFVDWCPTGFK	rSVQFVDWcPTGFK	1754.87	20211206_Worm_SCX_E1_P1_1_12.raw;20211206_Worm_SCX_E1_P5_3_18.raw;20211206_Worm_SCX_E1_WT_1_10.raw	E1	nan	3	R337(Dimethyl)
G5EDE4	R	391	Dimethyl	casc-3	TGGYGRTGAIRGGVRGSGAPR	YGRTGAIRGGVRGSG	TGAIRGGVRGSGAPR	TGAIrGGVrGSGAPR	1467.85	20211130_Worm_SCX_E2_WT_3_04.raw;20211206_Worm_SCX_E1_P5_1_02.raw	E1;E2	R9(ADMA);nan	2	R391(Dimethyl)
G5EDE4	R	395	ADMA	casc-3	GRTGAIRGGVRGSGAPRYGVR	GAIRGGVRGSGAPRY	TGAIRGGVRGSGAPR	TGAIrGGVrGSGAPR	1467.85	20211130_Worm_SCX_E2_WT_3_04.raw	E2	R9(ADMA)	1	R395(ADMA)
G5EDV3	R	168	Methyl	cey-4	NVTGPDGENVRGSRFARTLLT	GPDGENVRGSRFART	GPEAANVTGPDGENVRGSR	GPEAANVTGPDGENVrGSR	1896.92	20211206_Worm_SCX_E1_P5_2_16.raw;20211206_Worm_SCX_E1_WT_2_06.raw;20211206_Worm_SCX_E1_WT_3_04.raw	E1	nan	3	R168(Methyl)
G5EE46	K	244	Trimethyl	dhgd-1	ITSVTMTAVPKPKSVQSAMLG	VTMTAVPKPKSVQSA	DNTTLHTPHLFLGSEGQLGVITSVTMTAVPKPK	DNTTLHTPHLFLGSEGQLGVITSVTmTAVPkPK	3547.88	20211206_Worm_SCX_E1_P1_3_14.raw	E1	nan	1	K244(Trimethyl)
G5EE80	K	196	Trimethyl	CELE_F21D5.7	IIIVDTSGRHKQEASLFEEML	VDTSGRHKQEASLFE	HKQEASLFEEMLQVSNAVTPDNVVFVMDASIGQACEAQAR	HkQEASLFEEmLQVSNAVTPDNVVFVMDASIGQAcEAQAR	4478.14	20211206_Worm_SCX_E1_P1_2_08.raw	E1	nan	1	K196(Trimethyl)
G5EEH6	K	80	Trimethyl	ivd-1	GWDQLRPFWKKLGDQGLLGIT	QLRPFWKKLGDQGLL	KLGDQGLLGITAPAEYGGSGMNYFSHVIAMEELSR	kLGDQGLLGITAPAEYGGSGmNYFSHVIAMEELSR	3769.86	20211206_Worm_SCX_E1_P5_3_18.raw	E1	nan	1	K80(Trimethyl)
G5EFG4	K	186	Trimethyl	abcf-2	ASQTDEESQDKLMDVYERLDE	TDEESQDKLMDVYER	ELEHLAEQLASQTDEESQDKLMDVYER;KELEHLAEQLASQTDEESQDKLMDVYER	KELEHLAEQLASQTDEESQDkLmDVYER	3392.62	20211206_Worm_SCX_E1_P5_2_16.raw;20211206_Worm_SCX_E1_WT_2_06.raw;20211206_Worm_SCX_E1_WT_3_04.raw	E1	nan	3	K186(Trimethyl)
G5EFK4	K	97	Dimethyl	arf-3	GLIFVVDSNDKERIEESREEL	FVVDSNDKERIEESR	HYFQNTQGLIFVVDSNDKER	HYFQNTQGLIFVVDSNDkER	2438.21	20211206_Worm_SCX_E1_P5_1_02.raw;20211206_Worm_SCX_E1_WT_1_10.raw	E1	nan	2	K97(Dimethyl)
G5EFK4	K	142	Trimethyl	arf-3	NAMTAAELTDKLGLHNLRSRQ	TAAELTDKLGLHNLR	QDLPNAMTAAELTDKLGLHNLR	QDLPNAmTAAELTDkLGLHNLR	2479.3	20211206_Worm_SCX_E1_P5_3_18.raw	E1	nan	1	K142(Trimethyl)
G5EGK1	K	1149	Trimethyl	tln-1	ITAAATSNDDKYVGTSAVELA	AATSNDDKYVGTSAV	LMATTSNVGSGVAQLITAAATSNDDKYVGTSAVELAQGLR	LmATTSNVGSGVAQLITAAATSNDDkYVGTSAVELAQGLR	4039.07	20211206_Worm_SCX_E1_P5_3_18.raw	E1	nan	1	K1149(Trimethyl)
G5EGU9	R	389	Methyl	szy-20	NSYPQQNGAGRGQNRQPMMYQ	PQQNGAGRGQNRQPM	NQVNSYPQQNGAGRGQNR	NQVNSYPQQNGAGrGQNR	2001.96	20211206_Worm_SCX_E1_WT_2_06.raw	E1	nan	1	R389(Methyl)
H1UBK1	K	104	Trimethyl	map-2	QAWQAEIAAMKPIDEQFPDGK	QAEIAAMKPIDEQFP	QAWQAEIAAMKPIDEQFPDGKFPHGIDESPYYLK	QAWQAEIAAmkPIDEQFPDGKFPHGIDESPYYLK	3977.94	20211206_Worm_SCX_E1_P5_3_18.raw	E1	nan	1	K104(Trimethyl)
H2KYR1	R	70	Dimethyl	vig-1	AATKTDGAAGRGRGGRGRGRG	KTDGAAGRGRGGRGR	SVKPAQPVKPAAAPVAATKTDGAAGRGR	SVKPAQPVKPAAAPVAATKTDGAAGrGR	2700.53	20211130_Worm_SCX_E2_WT_1_12.raw	E2	nan	2	R70(Dimethyl)
H2KYR1	R	118	Dimethyl	vig-1	PRRGGERGAARPAGRGGRGGF	GGERGAARPAGRGGR	GAARPAGRGGRGGFTR	GAARPAGrGGrGGFTR	1599.89	20211130_Worm_SCX_E2_P5_1_16.raw	E2	nan	1	R118(Dimethyl)
H2KYR1	R	122	Dimethyl	vig-1	GERGAARPAGRGGRGGFTREN	GAARPAGRGGRGGFT	GAARPAGRGGRGGFTR	GAARPAGrGGrGGFTR	1599.89	20211130_Worm_SCX_E2_P5_1_16.raw	E2	nan	1	R122(Dimethyl)
H2KYR1	R	169	ADMA	vig-1	FTLGGGPSGGRGGGRGGRGRQ	GGGPSGGRGGGRGGR	RGGFTLGGGPSGGRGGGR	RGGFTLGGGPSGGrGGGR	1630.85	20211130_Worm_SCX_E2_P5_1_16.raw;20211130_Worm_SCX_E2_P5_3_06.raw	E2	R14(ADMA)	3	R169(ADMA)
H2L0A8	K	736	Methyl	CELE_H05C05.1	GGRGGGGGGQKPSSSRGSARG	GGGGGGQKPSSSRGS	GGGGGGQKPSSSR	GGGGGGQkPSSSR	1145.57	20211130_Worm_SCX_E2_WT_1_12.raw;20211202_Worm_SCX_E3_P5_2_04.raw;20211202_Worm_SCX_E3_WT_2_02.raw	E2;E3	nan	3	K736(Methyl)
K7ZUH9	K	80	Dimethyl	his-40	RLVREIAQDFKTDLRFQSSAV	REIAQDFKTDLRFQS	EIAQDFKTDLR	EIAQDFkTDLR	1363.72	20211206_Worm_SCX_E1_P1_3_14.raw	E1	nan	1	K80(Dimethyl)
K7ZUH9	K	80	Methyl	his-40	RLVREIAQDFKTDLRFQSSAV	REIAQDFKTDLRFQS	EIAQDFKTDLR	EIAQDFkTDLR	1349.71	20211206_Worm_SCX_E1_P1_1_12.raw;20211206_Worm_SCX_E1_P1_2_08.raw;20211206_Worm_SCX_E1_P1_3_14.raw	E1	nan	3	K80(Methyl)
O01254	K	122	Trimethyl	nspg-7.1	TCMNLYTLLNKPQPDFSNTFD	NLYTLLNKPQPDFSN	TQFYQCLGSSYYTCMNLYTLLNKPQPDFSNTFDYVR	TQFYQcLGSSYYTcmNLYTLLNkPQPDFSNTFDYVR	4493.06	20211206_Worm_SCX_E1_P1_3_14.raw	E1	nan	1	K122(Trimethyl)
O01504	K	2	Trimethyl	C37A2.7	XXXXXXXXXMKYLGAYLLATL	XXXXXXMKYLGAYLL	MKYLGAYLLATLGGNASPSAQDVLK	mkYLGAYLLATLGGNASPSAQDVLK	2639.41	20211206_Worm_SCX_E1_P1_1_12.raw;20211206_Worm_SCX_E1_P1_2_08.raw;20211206_Worm_SCX_E1_P5_1_02.raw	E1	nan	3	K2(Trimethyl)
O01541	K	50	Trimethyl	aars-2	LFANAGMNQFKPLFLGIADPN	NAGMNQFKPLFLGIA	EHTYVHSSSVIPHDDPTLLFANAGMNQFKPLFLGIADPNSDLAK	EHTYVHSSSVIPHDDPTLLFANAGmNQFkPLFLGIADPNSDLAK	4865.42	20211206_Worm_SCX_E1_P1_2_08.raw;20211206_Worm_SCX_E1_P1_3_14.raw	E1	nan	2	K50(Trimethyl)
O01542	K	78	Dimethyl	cpn-3	IEAGSIKKVQKPISTFACMEN	GSIKKVQKPISTFAC	KVQKPISTFACMENINAFVEFAK	KVQkPISTFAcmENINAFVEFAK	2716.38	20211206_Worm_SCX_E1_P5_3_18.raw	E1	nan	1	K78(Dimethyl)
O01542	K	78	Trimethyl	cpn-3	IEAGSIKKVQKPISTFACMEN	GSIKKVQKPISTFAC	KVQKPISTFACMENINAFVEFAK;VQKPISTFACMENINAFVEFAK	VQkPISTFAcmENINAFVEFAK	2602.3	20211206_Worm_SCX_E1_P1_3_14.raw;20211206_Worm_SCX_E1_WT_2_06.raw;20211206_Worm_SCX_E1_WT_3_04.raw	E1	nan	5	K78(Trimethyl)
O01593	K	274	Trimethyl	rips-1	LCVQEIHRVLKPSGMFAMVEV	QEIHRVLKPSGMFAM	VLKPSGMFAMVEVLGSSNVYTDK	VLkPSGMFAmVEVLGSSNVYTDK	2530.29	20211206_Worm_SCX_E1_WT_2_06.raw	E1	nan	1	K274(Trimethyl)
O01812	K	22	Trimethyl	lbp-6	IHSENFEEYMKEVGVGLITRK	ENFEEYMKEVGVGLI	LIHSENFEEYMKEVGVGLITR	LIHSENFEEYmkEVGVGLITR	2522.3	20211130_Worm_SCX_E2_WT_1_12.raw;20211206_Worm_SCX_E1_WT_2_06.raw	E1;E2	nan	2	K22(Trimethyl)
O01868	K	2	Trimethyl	rpl-24.1	XXXXXXXXXMKVETCVYSGYK	XXXXXXMKVETCVYS	MKVETCVYSGYK	mkVETcVYSGYK	1522.73	20211206_Worm_SCX_E1_P5_2_16.raw	E1	nan	1	K2(Trimethyl)
O01974	K	89	Trimethyl	eif-3.H	ANAAQQYEEQKQHEMLDMLRK	AQQYEEQKQHEMLDM	NEPVMDDDANAAQQYEEQKQHEMLDMLR	NEPVmDDDANAAQQYEEQkQHEMLDMLR	3406.5	20211206_Worm_SCX_E1_P5_3_18.raw	E1	nan	1	K89(Trimethyl)
O02158	K	151	Trimethyl	CELE_T09B4.8	VLGATNLGNWKPVFPHGFNIF	ATNLGNWKPVFPHGF	NGYHGMTQTVLGATNLGNWKPVFPHGFNIFK	NGYHGmTQTVLGATNLGNWkPVFPHGFNIFK	3503.77	20211206_Worm_SCX_E1_P1_2_08.raw;20211206_Worm_SCX_E1_WT_1_10.raw;20211206_Worm_SCX_E1_WT_2_06.raw;20211206_Worm_SCX_E1_WT_3_04.raw	E1	nan	5	K151(Trimethyl)
O16249	K	447	Methyl	CELE_F44E7.4	AELSAVKFRFKDKEQPMTMAI	SAVKFRFKDKEQPMT	FKDKEQPMTMAINVAASLQYIPFEHILSSR	FkDkEQPmTMAINVAASLQYIPFEHILSSR	3522.81	20211206_Worm_SCX_E1_P1_2_08.raw	E1	nan	1	K447(Methyl)
O16249	K	447	Trimethyl	CELE_F44E7.4	AELSAVKFRFKDKEQPMTMAI	SAVKFRFKDKEQPMT	FKDKEQPMTMAINVAASLQYIPFEHILSSR	FkDkEQPMTmAINVAASLQYIPFEHILSSR	3522.81	20211206_Worm_SCX_E1_P1_1_12.raw;20211206_Worm_SCX_E1_P1_2_08.raw;20211206_Worm_SCX_E1_P5_1_02.raw	E1	nan	4	K447(Trimethyl)
O16249	K	449	Dimethyl	CELE_F44E7.4	LSAVKFRFKDKEQPMTMAINV	VKFRFKDKEQPMTMA	FKDKEQPMTMAINVAASLQYIPFEHILSSR	FkDkEQPmTMAINVAASLQYIPFEHILSSR	3522.81	20211206_Worm_SCX_E1_P1_2_08.raw	E1	nan	1	K449(Dimethyl)
O16249	K	449	Trimethyl	CELE_F44E7.4	LSAVKFRFKDKEQPMTMAINV	VKFRFKDKEQPMTMA	FKDKEQPMTMAINVAASLQYIPFEHILSSR	FKDkEQPMTmAINVAASLQYIPFEHILSSR	3522.81	20211206_Worm_SCX_E1_P1_2_08.raw;20211206_Worm_SCX_E1_P5_1_02.raw;20211206_Worm_SCX_E1_WT_1_10.raw	E1	nan	3	K449(Trimethyl)
O16305	K	116	Dimethyl	cmd-1	LRHVMTNLGEKLTDEEVDEMI	VMTNLGEKLTDEEVD	HVMTNLGEKLTDEEVDEMIR;HVMTNLGEKLTDEEVDEMIREADIDGDGQVNYEEFVTMMTTK	HVMTNLGEkLTDEEVDEmIrEADIDGDGQVNYEEFVTMMTTK	4919.26	20211206_Worm_SCX_E1_P1_3_14.raw;20211206_Worm_SCX_E1_P5_1_02.raw;20211206_Worm_SCX_E1_P5_3_18.raw	E1	nan	3	K116(Dimethyl)
O16305	K	116	Methyl	cmd-1	LRHVMTNLGEKLTDEEVDEMI	VMTNLGEKLTDEEVD	HVMTNLGEKLTDEEVDEMIR;HVMTNLGEKLTDEEVDEMIREADIDGDGQVNYEEFVTMMTTK	HVMTNLGEkLTDEEVDEMIR	2373.14	20211206_Worm_SCX_E1_P1_1_12.raw;20211206_Worm_SCX_E1_P1_2_08.raw;20211206_Worm_SCX_E1_P1_3_14.raw;20211206_Worm_SCX_E1_P5_1_02.raw;20211206_Worm_SCX_E1_P5_2_16.raw;20211206_Worm_SCX_E1_P5_3_18.raw;20211206_Worm_SCX_E1_WT_3_04.raw	E1	nan	9	K116(Methyl)
O16305	K	116	Trimethyl	cmd-1	LRHVMTNLGEKLTDEEVDEMI	VMTNLGEKLTDEEVD	HVMTNLGEKLTDEEVDEMIREADIDGDGQVNYEEFVTMMTTK	HVMTNLGEkLTDEEVDEmIrEADIDGDGQVNYEEFVTMMTTK	4905.25	20211206_Worm_SCX_E1_P1_1_12.raw;20211206_Worm_SCX_E1_P1_2_08.raw;20211206_Worm_SCX_E1_P5_1_02.raw;20211206_Worm_SCX_E1_P5_3_18.raw	E1	nan	6	K116(Trimethyl)
O16305	R	127	Dimethyl	cmd-1	LTDEEVDEMIREADIDGDGQV	EEVDEMIREADIDGD	HVMTNLGEKLTDEEVDEMIREADIDGDGQVNYEEFVTMMTTK	HVmTNLGEkLTDEEVDEmIrEADIDGDGQVNYEEFVTMMTTK	4907.23	20211206_Worm_SCX_E1_WT_3_04.raw	E1	nan	1	R127(Dimethyl)
O17003	K	308	Trimethyl	natc-1	VGDDEDEDDMKQFKPNFGFAS	DEDEDDMKQFKPNFG	SNDEATDETDQNDDENVGDDEDEDDMKQFKPNFGFASILAER	SNDEATDETDQNDDENVGDDEDEDDmkQFKPNFGFASILAER	4824.01	20211206_Worm_SCX_E1_P5_3_18.raw	E1	nan	1	K308(Trimethyl)
O17214	K	122	Trimethyl	fum-1	SQAADEVVDGKLDEHFPLVTW	ADEVVDGKLDEHFPL	LADAISQAADEVVDGKLDEHFPLVTWQTGSGTQSNMNVNEVISNR	LADAISQAADEVVDGkLDEHFPLVTWQTGSGTQSNmNVNEVISNR	4914.39	20211206_Worm_SCX_E1_P1_3_14.raw	E1	nan	1	K122(Trimethyl)
O17214	K	164	Trimethyl	fum-1	EILGGELGSKKPVHPNDHVNM	GGELGSKKPVHPNDH	KPVHPNDHVNMSQSSNDTFPTAMHIAVGR	kPVHPNDHVNmSQSSNDTFPTAMHIAVGR	3245.56	20211206_Worm_SCX_E1_WT_2_06.raw	E1	nan	1	K164(Trimethyl)
O17406	R	225	ADMA	attf-2	TVAPVATPSGRGRGRGRGRPP	PVATPSGRGRGRGRG	VAETTVAPVATPSGRGR	VAETTVAPVATPSGrGR	1696.93	20211206_Worm_SCX_E1_WT_2_06.raw	E1	R15(ADMA)	1	R225(ADMA)
O17680	K	19	Trimethyl	sams-1	SESVSEGHPDKMCDQISDAVL	VSEGHPDKMCDQISD	FLFTSESVSEGHPDKMCDQISDAVLDAHLK	FLFTSESVSEGHPDkmcDQISDAVLDAHLK	3434.62	20211206_Worm_SCX_E1_P1_1_12.raw;20211206_Worm_SCX_E1_WT_3_04.raw	E1	nan	3	K19(Trimethyl)
O17759	K	53	Dimethyl	tkt-1	IMSTLFFSEMKYDVAEPKSAS	TLFFSEMKYDVAEPK	SGHPTSSTSAAEIMSTLFFSEMKYDVAEPK	SGHPTSSTSAAEImSTLFFSEmkYDVAEPK	3308.53	20211206_Worm_SCX_E1_WT_3_04.raw	E1	nan	1	K53(Dimethyl)
O17759	K	53	Trimethyl	tkt-1	IMSTLFFSEMKYDVAEPKSAS	TLFFSEMKYDVAEPK	SGHPTSSTSAAEIMSTLFFSEMKYDVAEPK	SGHPTSSTSAAEImSTLFFSEMkYDVAEPK	3306.55	20211206_Worm_SCX_E1_P1_1_12.raw	E1	nan	1	K53(Trimethyl)
O17861	K	140	Trimethyl	F37H8.5	QHGEEECSINKFEGCFIDSMQ	EEECSINKFEGCFID	CQHGEEECSINKFEGCFIDSMQDQSPLPTLSCIEESLQK	cQHGEEEcSINkFEGcFIDSmQDQSPLPTLScIEESLQK	4689.06	20211206_Worm_SCX_E1_P1_3_14.raw;20211206_Worm_SCX_E1_WT_1_10.raw	E1	nan	3	K140(Trimethyl)
O17915	K	166	Trimethyl	ran-1	FEKPFLWLARKLLGDPNLEFV	PFLWLARKLLGDPNL	KLLGDPNLEFVAMPALAPPEVQMDPAMIAEYEKDLDNAAK	kLLGDPNLEFVAMPALAPPEVQmDPAMIAEYEKDLDNAAK	4413.21	20211206_Worm_SCX_E1_P1_1_12.raw;20211206_Worm_SCX_E1_P1_3_14.raw;20211206_Worm_SCX_E1_P5_1_02.raw;20211206_Worm_SCX_E1_P5_3_18.raw	E1	nan	4	K166(Trimethyl)
O17915	K	198	Trimethyl	ran-1	MDPAMIAEYEKDLDNAAKADL	AMIAEYEKDLDNAAK	KLLGDPNLEFVAMPALAPPEVQMDPAMIAEYEKDLDNAAK	KLLGDPNLEFVAmPALAPPEVQMDPAMIAEYEkDLDNAAK	4413.21	20211206_Worm_SCX_E1_P5_1_02.raw	E1	nan	1	K198(Trimethyl)
O18054	K	153	Trimethyl	pfd-3	DELTNELSYIKDQITTTEVNM	TNELSYIKDQITTTE	VVDELTNELSYIKDQITTTEVNMSHIVNFGVNK	VVDELTNELSYIkDQITTTEVNmSHIVNFGVNK	3808.93	20211206_Worm_SCX_E1_WT_1_10.raw	E1	nan	1	K153(Trimethyl)
O44727	K	81	Trimethyl	cpn-4	IKAGSVKKIMKPISNFNCLEN	GSVKKIMKPISNFNC	IMKPISNFNCLENINQFSTAAR	ImkPISNFNcLENINQFSTAAR	2626.31	20211206_Worm_SCX_E1_P1_2_08.raw;20211206_Worm_SCX_E1_P5_2_16.raw	E1	nan	2	K81(Trimethyl)
O44739	K	2	Trimethyl	bag-1	XXXXXXXXXMKVNVSCSSVQT	XXXXXXMKVNVSCSS	MKVNVSCSSVQTTIDILEENQGEDESILTLGQLR	mkVNVScSSVQTTIDILEENQGEDESILTLGQLR	3864.92	20211206_Worm_SCX_E1_P1_1_12.raw	E1	nan	1	K2(Trimethyl)
O44750	K	280	Trimethyl	app-1	SNWLKAKEASKEPHMVYLTPE	LKAKEASKEPHMVYL	EASKEPHMVYLTPETNYAIGSIIGEENSMVDTSLVQTAK	EASkEPHmVYLTPETNYAIGSIIGEENSMVDTSLVQTAK	4311.1	20211206_Worm_SCX_E1_P5_1_02.raw;20211206_Worm_SCX_E1_WT_1_10.raw	E1	nan	2	K280(Trimethyl)
O44750	K	315	Trimethyl	app-1	MVDTSLVQTAKATKNDHEMQG	TSLVQTAKATKNDHE	EASKEPHMVYLTPETNYAIGSIIGEENSMVDTSLVQTAK	EASKEPHMVYLTPETNYAIGSIIGEENSmVDTSLVQTAk	4311.1	20211206_Worm_SCX_E1_P5_1_02.raw	E1	nan	1	K315(Trimethyl)
O45012	K	130	Trimethyl	nol-58	AHIEDLLAEHKEEMNAMNLAV	EDLLAEHKEEMNAMN	AHIEDLLAEHKEEMNAMNLAVAHSLAR	AHIEDLLAEHkEEMNAmNLAVAHSLAR	3071.54	20211206_Worm_SCX_E1_P1_2_08.raw	E1	nan	1	K130(Trimethyl)
O45012	K	233	Trimethyl	nol-58	ILPEELEEKVKEDAEISMGTD	EELEEKVKEDAEISM	VKEDAEISMGTDISDIDLIHIK	VkEDAEISmGTDISDIDLIHIK	2500.29	20211206_Worm_SCX_E1_WT_3_04.raw	E1	nan	1	K233(Trimethyl)
O45622	K	376	Trimethyl	erfa-3	KGDTLVVMPNKQPVQVLQIWA	TLVVMPNKQPVQVLQ	GDTLVVMPNKQPVQVLQIWADDVETER	GDTLVVmPNkQPVQVLQIWADDVETER	3138.61	20211206_Worm_SCX_E1_P1_2_08.raw	E1	nan	1	K376(Trimethyl)
O45734	K	268	Trimethyl	cpl-1	AGHRSFQLYKKGVYYDEECSS	RSFQLYKKGVYYDEE	KGVYYDEECSSEELDHGVLLVGYGTDPEHGDYWIVK	kGVYYDEEcSSEELDHGVLLVGYGTDPEHGDYWIVK	4200.94	20211206_Worm_SCX_E1_WT_2_06.raw;20211206_Worm_SCX_E1_WT_3_04.raw	E1	nan	2	K268(Trimethyl)
O45781	R	113	Dimethyl	drr-2	RGGNFGDRGGRGRGAGGFRRG	NFGDRGGRGRGAGGF	GGRGRGAGGFR	GGrGrGAGGFR	1103.62	20211202_Worm_SCX_E3_P5_3_08.raw	E3	nan	1	R113(Dimethyl)
O45781	R	115	Dimethyl	drr-2	GNFGDRGGRGRGAGGFRRGGE	GDRGGRGRGAGGFRR	GGRGRGAGGFR	GGrGrGAGGFR	1103.62	20211202_Worm_SCX_E3_P5_3_08.raw	E3	nan	1	R115(Dimethyl)
O45781	R	135	Dimethyl	drr-2	EGGRFNEGERRGGFGGGGHRG	RFNEGERRGGFGGGG	RGGFGGGGHRGGYR	rGGFGGGGHrGGYR	1446.75	20211130_Worm_SCX_E2_P5_1_16.raw;20211130_Worm_SCX_E2_P5_2_02.raw;20211130_Worm_SCX_E2_P5_3_06.raw;20211130_Worm_SCX_E2_WT_1_12.raw;20211130_Worm_SCX_E2_WT_2_14.raw;20211130_Worm_SCX_E2_WT_3_04.raw;20211202_Worm_SCX_E3_P5_3_08.raw;20211202_Worm_SCX_E3_WT_1_06.raw;20211202_Worm_SCX_E3_WT_2_02.raw;20211202_Worm_SCX_E3_WT_3_16.raw;20211206_Worm_SCX_E1_P5_1_02.raw;20211206_Worm_SCX_E1_P5_2_16.raw;202…	E1;E2;E3	R10(ADMA);nan	65	R135(Dimethyl)
O45781	R	144	ADMA	drr-2	RRGGFGGGGHRGGYRQRRESE	GFGGGGHRGGYRQRR	RGGFGGGGHRGGYR	rGGFGGGGHrGGYR	1446.75	20211130_Worm_SCX_E2_P5_1_16.raw;20211130_Worm_SCX_E2_P5_2_02.raw;20211130_Worm_SCX_E2_P5_3_06.raw;20211130_Worm_SCX_E2_WT_1_12.raw;20211130_Worm_SCX_E2_WT_2_14.raw;20211130_Worm_SCX_E2_WT_3_04.raw;20211202_Worm_SCX_E3_WT_1_06.raw;20211202_Worm_SCX_E3_WT_2_02.raw;20211202_Worm_SCX_E3_WT_3_16.raw;20211206_Worm_SCX_E1_P5_1_02.raw;20211206_Worm_SCX_E1_P5_2_16.raw;20211206_Worm_SCX_E1_P5_3_18.raw;202…	E1;E2;E3	R10(ADMA)	50	R144(ADMA)
O45815	K	118	Methyl	act-5	APLNPKSNREKMTQIMFETFN	NPKSNREKMTQIMFE	EKMTQIMFETFNTPAMYVNIQAVLSLYASGR	EkMTQIMFETFNTPAMYVNIQAVLSLYASGR	3567.77	20211206_Worm_SCX_E1_P1_1_12.raw	E1	nan	1	K118(Methyl)
O45815	K	284	Trimethyl	act-5	IHETTYQSIMKCDVDIRKDLY	TTYQSIMKCDVDIRK	CPEVLFQPAFIGMEGAGIHETTYQSIMK	cPEVLFQPAFIGMEGAGIHETTYQSImk	3212.55	20211206_Worm_SCX_E1_WT_1_10.raw	E1	nan	1	K284(Trimethyl)
O45944	K	97	Trimethyl	Y45F10C.4	CTMTPCDQTEKTPADCNVAFS	TPCDQTEKTPADCNV	ITVFPANDDPLNRVEQCTMTPCDQTEKTPADCNVAFSAAK	ITVFPANDDPLNrVEQcTmTPcDQTEkTPADcNVAFSAAK	4570.1	20211206_Worm_SCX_E1_P5_1_02.raw;20211206_Worm_SCX_E1_WT_1_10.raw	E1	nan	2	K97(Trimethyl)
O61708	R	103	Dimethyl	pqn-59	GSYNNRGFVARGRGGGTGFVD	NNRGFVARGRGGGTG	GFVARGRGGGTGFVDR	GFVArGrGGGTGFVDR	1664.9	20211206_Worm_SCX_E1_P5_2_16.raw;20211206_Worm_SCX_E1_P5_3_18.raw;20211206_Worm_SCX_E1_WT_3_04.raw	E1	R7(ADMA);nan	6	R103(Dimethyl)
O61708	R	105	ADMA	pqn-59	YNNRGFVARGRGGGTGFVDRG	RGFVARGRGGGTGFV	GFVARGRGGGTGFVDR	GFVArGrGGGTGFVDR	1664.9	20211206_Worm_SCX_E1_P5_3_18.raw	E1	R7(ADMA)	2	R105(ADMA)
O61708	R	147	Dimethyl	pqn-59	NKEGAAPRSTRGGFEKPYVGR	GAAPRSTRGGFEKPY	STRGGFEKPYVGR	STrGGFEKPYVGR	1481.79	20211206_Worm_SCX_E1_P5_2_16.raw;20211206_Worm_SCX_E1_P5_3_18.raw;20211206_Worm_SCX_E1_WT_2_06.raw;20211206_Worm_SCX_E1_WT_3_04.raw	E1	nan	6	R147(Dimethyl)
O61708	R	147	Methyl	pqn-59	NKEGAAPRSTRGGFEKPYVGR	GAAPRSTRGGFEKPY	STRGGFEKPYVGR	STrGGFEKPYVGR	1467.77	20211206_Worm_SCX_E1_WT_2_06.raw	E1	nan	1	R147(Methyl)
O61743	R	50	Dimethyl	B0205.8	EPRRNNNYRNRGNFGGGRGGG	RNNNYRNRGNFGGGR	NRGNFGGGRGGGYQHR	NrGNFGGGrGGGYQHR	1745.87	20211130_Worm_SCX_E2_P5_1_16.raw;20211130_Worm_SCX_E2_P5_2_02.raw;20211130_Worm_SCX_E2_P5_3_06.raw;20211130_Worm_SCX_E2_WT_1_12.raw;20211130_Worm_SCX_E2_WT_2_14.raw;20211130_Worm_SCX_E2_WT_3_04.raw;20211202_Worm_SCX_E3_P5_1_18.raw;20211202_Worm_SCX_E3_P5_3_08.raw;20211202_Worm_SCX_E3_WT_3_16.raw;20211206_Worm_SCX_E1_P5_3_18.raw;20211206_Worm_SCX_E1_WT_1_10.raw;20211206_Worm_SCX_E1_WT_2_06.raw	E1;E2;E3	R9(ADMA);nan	32	R50(Dimethyl)
O61743	R	57	ADMA	B0205.8	YRNRGNFGGGRGGGYQHRDNS	RGNFGGGRGGGYQHR	NRGNFGGGRGGGYQHR	NrGNFGGGrGGGYQHR	1745.87	20211130_Worm_SCX_E2_P5_1_16.raw;20211130_Worm_SCX_E2_P5_3_06.raw;20211130_Worm_SCX_E2_WT_1_12.raw;20211130_Worm_SCX_E2_WT_2_14.raw	E2	R9(ADMA)	18	R57(ADMA)
O62213	R	143	Dimethyl	cey-1	SRDAEEGGAPRGGGRGGSRRG	AEEGGAPRGGGRGGS	DAEEGGAPRGGGRGGSR	DAEEGGAPrGGGrGGSR	1641.81	20211206_Worm_SCX_E1_P5_1_02.raw;20211206_Worm_SCX_E1_P5_2_16.raw;20211206_Worm_SCX_E1_P5_3_18.raw;20211206_Worm_SCX_E1_WT_1_10.raw;20211206_Worm_SCX_E1_WT_2_06.raw;20211206_Worm_SCX_E1_WT_3_04.raw	E1	R13(ADMA);nan	13	R143(Dimethyl)
O62213	R	147	ADMA	cey-1	EEGGAPRGGGRGGSRRGGGGR	GAPRGGGRGGSRRGG	DAEEGGAPRGGGRGGSR	DAEEGGAPrGGGrGGSR	1641.81	20211206_Worm_SCX_E1_P5_2_16.raw;20211206_Worm_SCX_E1_P5_3_18.raw;20211206_Worm_SCX_E1_WT_3_04.raw	E1	R13(ADMA)	6	R147(ADMA)
O62246	K	157	Trimethyl	cope-1	KRKLAIGEVKKMNQIDEDATL	LAIGEVKKMNQIDED	KMNQIDEDATLSQLANALVTSFGASGK	kmNQIDEDATLSQLANALVTSFGASGK	2867.45	20211206_Worm_SCX_E1_P5_1_02.raw;20211206_Worm_SCX_E1_WT_1_10.raw	E1	nan	2	K157(Trimethyl)
P02566	K	51	Trimethyl	unc-54	GYLAGEITATKGDQVTIVTAR	AGEITATKGDQVTIV	KNVWIPDPEEGYLAGEITATKGDQVTIVTAR;NVWIPDPEEGYLAGEITATKGDQVTIVTAR	KNVWIPDPEEGYLAGEITATkGDQVTIVTAR	3413.8	20211130_Worm_SCX_E2_P1_2_18.raw;20211130_Worm_SCX_E2_P5_1_16.raw;20211206_Worm_SCX_E1_P1_1_12.raw;20211206_Worm_SCX_E1_P1_3_14.raw;20211206_Worm_SCX_E1_P5_1_02.raw;20211206_Worm_SCX_E1_P5_2_16.raw;20211206_Worm_SCX_E1_P5_3_18.raw;20211206_Worm_SCX_E1_WT_2_06.raw;20211206_Worm_SCX_E1_WT_3_04.raw	E1;E2	nan	36	K51(Trimethyl)
P02566	K	185	Dimethyl	unc-54	ESGAGKTENTKKVICYFAAVG	AGKTENTKKVICYFA	NMLQDHENQSMLITGESGAGKTENTKK	NMLQDHENQSMLITGESGAGKTENTkK	2989.44	20211206_Worm_SCX_E1_P1_1_12.raw;20211206_Worm_SCX_E1_P1_2_08.raw;20211206_Worm_SCX_E1_P5_1_02.raw	E1	nan	10	K185(Dimethyl)
P02566	K	381	Trimethyl	unc-54	AEPDGTDEAEKASNMYGIGCE	DGTDEAEKASNMYGI	QRPREEQAEPDGTDEAEKASNMYGIGCEEFLK	QRPREEQAEPDGTDEAEkASNmYGIGcEEFLK	3742.7	20211206_Worm_SCX_E1_P1_1_12.raw;20211206_Worm_SCX_E1_P5_1_02.raw	E1	nan	2	K381(Trimethyl)
P02566	K	571	Trimethyl	unc-54	NFEKPKPPKGKQGEAHFAMRH	KPKPPKGKQGEAHFA	GKQGEAHFAMR	GkQGEAHFAMR	1273.65	20211130_Worm_SCX_E2_P1_1_10.raw;20211130_Worm_SCX_E2_P1_3_08.raw;20211206_Worm_SCX_E1_P1_1_12.raw;20211206_Worm_SCX_E1_P1_2_08.raw;20211206_Worm_SCX_E1_P1_3_14.raw;20211206_Worm_SCX_E1_P5_1_02.raw;20211206_Worm_SCX_E1_P5_2_16.raw;20211206_Worm_SCX_E1_P5_3_18.raw;20211206_Worm_SCX_E1_WT_2_06.raw;20211206_Worm_SCX_E1_WT_3_04.raw	E1;E2	nan	57	K571(Trimethyl)
P02566	K	644	Dimethyl	unc-54	KAKEGGGGGKKKGKSGSFMTV	EGGGGGKKKGKSGSF	KKGKSGSFMTVSMLYR	kkGkSGSFMTVSMLYR	1932.08	20211206_Worm_SCX_E1_P1_3_14.raw	E1	nan	1	K644(Dimethyl)
P02566	K	644	Methyl	unc-54	KAKEGGGGGKKKGKSGSFMTV	EGGGGGKKKGKSGSF	KKGKSGSFMTVSMLYR	kkGkSGSFMTVSMLYR	1932.08	20211130_Worm_SCX_E2_P1_3_08.raw	E2	nan	1	K644(Methyl)
P02566	K	644	Trimethyl	unc-54	KAKEGGGGGKKKGKSGSFMTV	EGGGGGKKKGKSGSF	KKGKSGSFMTVSMLYR	kkGkSGSFMTVSMLYR	1904.05	20211206_Worm_SCX_E1_P1_2_08.raw	E1	nan	1	K644(Trimethyl)
P02566	K	645	Methyl	unc-54	AKEGGGGGKKKGKSGSFMTVS	GGGGGKKKGKSGSFM	KKGKSGSFMTVSMLYR	kkGkSGSFMTVSMLYR	1932.08	20211130_Worm_SCX_E2_P1_3_08.raw	E2	nan	1	K645(Methyl)
P02566	K	645	Trimethyl	unc-54	AKEGGGGGKKKGKSGSFMTVS	GGGGGKKKGKSGSFM	KKGKSGSFMTVSMLYR	kkGkSGSFMTVSMLYR	1904.05	20211130_Worm_SCX_E2_P1_3_08.raw;20211206_Worm_SCX_E1_P1_2_08.raw;20211206_Worm_SCX_E1_P1_3_14.raw	E1;E2	nan	3	K645(Trimethyl)
P02566	K	647	Trimethyl	unc-54	EGGGGGKKKGKSGSFMTVSML	GGGKKKGKSGSFMTV	KKGKSGSFMTVSMLYR	kkGkSGSFMTVSMLYR	1932.08	20211130_Worm_SCX_E2_P1_3_08.raw;20211206_Worm_SCX_E1_P1_3_14.raw	E1;E2	nan	2	K647(Trimethyl)
P02566	K	686	Trimethyl	unc-54	FIRCIIPNEKKQSGMIDAALV	CIIPNEKKQSGMIDA	KQSGMIDAALVLNQLTCNGVLEGIR	kQSGmIDAALVLNQLTcNGVLEGIR	2758.46	20211206_Worm_SCX_E1_P5_1_02.raw	E1	nan	1	K686(Trimethyl)
P02566	K	1626	Methyl	unc-54	GKAELLRIKKKLEGDINELEI	ELLRIKKKLEGDINE	KLEGDINELEIALDHANK	kLEGDINELEIALDHANK	2036.07	20211206_Worm_SCX_E1_WT_3_04.raw	E1	nan	1	K1626(Methyl)
P02567	K	55	Trimethyl	myo-1	IEGVIKGPGPKADTVIVTAGG	VIKGPGPKADTVIVT	GPGPKADTVIVTAGGK;GPGPKADTVIVTAGGKDVTLKK	GPGPkADTVIVTAGGK	1509.86	20211206_Worm_SCX_E1_P1_1_12.raw;20211206_Worm_SCX_E1_P1_2_08.raw;20211206_Worm_SCX_E1_P1_3_14.raw;20211206_Worm_SCX_E1_P5_1_02.raw;20211206_Worm_SCX_E1_P5_2_16.raw;20211206_Worm_SCX_E1_P5_3_18.raw;20211206_Worm_SCX_E1_WT_2_06.raw;20211206_Worm_SCX_E1_WT_3_04.raw	E1	nan	9	K55(Trimethyl)
P02567	K	71	Trimethyl	myo-1	VTAGGKDVTLKKDIVQEVNPP	GGKDVTLKKDIVQEV	GPGPKADTVIVTAGGKDVTLKK	GPGPkADTVIVTAGGKDVTLkk	2236.33	20211206_Worm_SCX_E1_P1_1_12.raw;20211206_Worm_SCX_E1_P1_2_08.raw;20211206_Worm_SCX_E1_P5_1_02.raw;20211206_Worm_SCX_E1_P5_3_18.raw	E1	nan	5	K71(Trimethyl)
P02567	K	188	Dimethyl	myo-1	ESGAGKTENTKKVICYFATVG	AGKTENTKKVICYFA	YMLQDHENQSMLITGESGAGKTENTKK	YMLQDHENQSMLITGESGAGKTENTkK	3038.46	20211206_Worm_SCX_E1_P1_1_12.raw	E1	nan	1	K188(Dimethyl)
P02567	K	642	Trimethyl	myo-1	AAAAKAGGGRKGGKSGSFMTV	AKAGGGRKGGKSGSF	KGGKSGSFMTVSMMYR	kGGkSGSFMTVSMMYR	1850.93	20211130_Worm_SCX_E2_P1_3_08.raw;20211130_Worm_SCX_E2_P5_1_16.raw;20211206_Worm_SCX_E1_P5_2_16.raw;20211206_Worm_SCX_E1_WT_3_04.raw	E1;E2	nan	4	K642(Trimethyl)
P02567	K	645	Trimethyl	myo-1	AKAGGGRKGGKSGSFMTVSMM	GGGRKGGKSGSFMTV	KGGKSGSFMTVSMMYR	kGGkSGSFMTVSMMYR	1850.93	20211130_Worm_SCX_E2_P1_3_08.raw;20211130_Worm_SCX_E2_P5_1_16.raw;20211206_Worm_SCX_E1_P5_2_16.raw;20211206_Worm_SCX_E1_WT_3_04.raw	E1;E2	nan	4	K645(Trimethyl)
P02567	R	1539	Dimethyl	myo-1	TYQEVHKSVRRLEQEKDELQH	EVHKSVRRLEQEKDE	RLEQEKDELQHALDEAEAALEAEESK	rLEQEkDELQHALDEAEAALEAEESK	3023.48	20211206_Worm_SCX_E1_P1_1_12.raw;20211206_Worm_SCX_E1_P1_2_08.raw;20211206_Worm_SCX_E1_P1_3_14.raw;20211206_Worm_SCX_E1_P5_1_02.raw;20211206_Worm_SCX_E1_P5_2_16.raw	E1	nan	7	R1539(Dimethyl)
P02567	R	1539	Methyl	myo-1	TYQEVHKSVRRLEQEKDELQH	EVHKSVRRLEQEKDE	RLEQEKDELQHALDEAEAALEAEESK	rLEQEkDELQHALDEAEAALEAEESK	3037.5	20211206_Worm_SCX_E1_P1_1_12.raw;20211206_Worm_SCX_E1_P1_2_08.raw;20211206_Worm_SCX_E1_P1_3_14.raw;20211206_Worm_SCX_E1_P5_1_02.raw;20211206_Worm_SCX_E1_P5_2_16.raw;20211206_Worm_SCX_E1_P5_3_18.raw;20211206_Worm_SCX_E1_WT_2_06.raw;20211206_Worm_SCX_E1_WT_3_04.raw	E1	nan	51	R1539(Methyl)
P02567	K	1544	Methyl	myo-1	HKSVRRLEQEKDELQHALDEA	VRRLEQEKDELQHAL	RLEQEKDELQHALDEAEAALEAEESK	rLEQEkDELQHALDEAEAALEAEESK	3023.48	20211206_Worm_SCX_E1_P1_1_12.raw;20211206_Worm_SCX_E1_P1_2_08.raw;20211206_Worm_SCX_E1_P1_3_14.raw;20211206_Worm_SCX_E1_P5_1_02.raw;20211206_Worm_SCX_E1_P5_2_16.raw	E1	nan	7	K1544(Methyl)
P02567	K	1544	Trimethyl	myo-1	HKSVRRLEQEKDELQHALDEA	VRRLEQEKDELQHAL	RLEQEKDELQHALDEAEAALEAEESK	rLEQEkDELQHALDEAEAALEAEESK	3037.5	20211206_Worm_SCX_E1_P1_1_12.raw;20211206_Worm_SCX_E1_P1_2_08.raw;20211206_Worm_SCX_E1_P1_3_14.raw;20211206_Worm_SCX_E1_P5_1_02.raw;20211206_Worm_SCX_E1_P5_2_16.raw;20211206_Worm_SCX_E1_P5_3_18.raw;20211206_Worm_SCX_E1_WT_2_06.raw;20211206_Worm_SCX_E1_WT_3_04.raw	E1	nan	51	K1544(Trimethyl)
P05690	K	230	Trimethyl	vit-2	RYSSECPECEKDTELIRPQTV	SECPECEKDTELIRP	YSSECPECEKDTELIRPQTVYTYVLENEELKESEVR	YSSEcPEcEkDTELIRPQTVYTYVLENEELKESEVR	4465.11	20211206_Worm_SCX_E1_P5_3_18.raw	E1	nan	1	K230(Trimethyl)
P05690	R	588	Dimethyl	vit-2	MLALWRMMHTRPEESLLVQVV	LWRMMHTRPEESLLV	MMHTRPEESLLVQVVSQMEKETNQQVAALTHQMIR	MmHTrPEESLLVQVVSQMEkETNQQVAALTHQMIR	4151.09	20211206_Worm_SCX_E1_WT_1_10.raw	E1	nan	1	R588(Dimethyl)
P05690	R	588	Methyl	vit-2	MLALWRMMHTRPEESLLVQVV	LWRMMHTRPEESLLV	MMHTRPEESLLVQVVSQMEKETNQQVAALTHQMIR	MMHTrPEESLLVQVVSQMEkETNQQVAALTHQMIR	4149.11	20211206_Worm_SCX_E1_P5_1_02.raw	E1	nan	1	R588(Methyl)
P05690	K	603	Trimethyl	vit-2	LLVQVVSQMEKETNQQVAALT	QVVSQMEKETNQQVA	MMHTRPEESLLVQVVSQMEKETNQQVAALTHQMIR	MMHTrPEESLLVQVVSQMEkETNQQVAALTHQMIR	4149.11	20211206_Worm_SCX_E1_P5_1_02.raw	E1	nan	1	K603(Trimethyl)
P05690	R	832	Dimethyl	vit-2	HHAAYFYEAIRKFPTTLGLPL	AYFYEAIRKFPTTLG	LLNQELEFETHHAAYFYEAIRK	LLNQELEFETHHAAYFYEAIrk	2750.39	20211206_Worm_SCX_E1_P5_1_02.raw;20211206_Worm_SCX_E1_P5_3_18.raw;20211206_Worm_SCX_E1_WT_1_10.raw;20211206_Worm_SCX_E1_WT_2_06.raw;20211206_Worm_SCX_E1_WT_3_04.raw	E1	nan	9	R832(Dimethyl)
P05690	K	1433	Methyl	vit-2	IKTQLPSYSRKNQLCGLCGNN	QLPSYSRKNQLCGLC	KNQLCGLCGNNDDESTNEFYTSDNTETEDIEEFHR	kNQLcGLcGNNDDESTNEFYTSDNTETEDIEEFHR	4195.74	20211206_Worm_SCX_E1_WT_2_06.raw	E1	nan	1	K1433(Methyl)
P06125	K	160	Methyl	vit-5	APVDEMNQDQKDMESDKDSLF	DEMNQDQKDMESDKD	SAPVDEMNQDQKDMESDKDSLFFNVHEK	SAPVDEmNQDQkDMESDKDSLFFNVHEK	3313.46	20211206_Worm_SCX_E1_P5_1_02.raw;20211206_Worm_SCX_E1_P5_3_18.raw	E1	nan	3	K160(Methyl)
P09446	K	129	Trimethyl	hsp-1	EISSMVLLKMKETAEAFLGTT	SMVLLKMKETAEAFL	MKETAEAFLGTTVKDAVVTVPAYFNDSQR	mkETAEAFLGTTVKDAVVTVPAYFNDSQR	3246.64	20211206_Worm_SCX_E1_WT_1_10.raw	E1	nan	1	K129(Trimethyl)
P09446	R	470	Methyl	hsp-1	FELSGIPPAPRGVPQIEVTFD	SGIPPAPRGVPQIEV	DNNLLGKFELSGIPPAPR;DNNLLGKFELSGIPPAPRGVPQIEVTFDIDANGILNVSATDK;FELSGIPPAPR	DNNLLGKFELSGIPPAPr	1952.06	20211202_Worm_SCX_E3_P5_2_04.raw;20211206_Worm_SCX_E1_P1_1_12.raw;20211206_Worm_SCX_E1_P5_1_02.raw;20211206_Worm_SCX_E1_WT_1_10.raw	E1;E3	nan	9	R470(Methyl)
P0DM41	K	285	Trimethyl	act-1	IHETSYNSIMKCDIDIRKDLY	TSYNSIMKCDIDIRK	FRCPEAMFQPSFLGMESAGIHETSYNSIMKCDIDIR	FRcPEAMFQPSFLGmESAGIHETSYNSIMkcDIDIR	4295.97	20211206_Worm_SCX_E1_WT_1_10.raw	E1	nan	1	K285(Trimethyl)
P10984	K	85	Methyl	act-2	GIVTNWDDMEKIWHHTFYNEL	TNWDDMEKIWHHTFY	YPIEHGIVTNWDDMEKIWHHTFYNELR	YPIEHGIVTNWDDMEkIWHHTFYNELR	3457.64	20211206_Worm_SCX_E1_P5_1_02.raw;20211206_Worm_SCX_E1_P5_3_18.raw;20211206_Worm_SCX_E1_WT_1_10.raw	E1	nan	4	K85(Methyl)
P10984	K	216	Trimethyl	act-2	EREIVRDIKEKLCYVALDFEQ	IVRDIKEKLCYVALD	EKLCYVALDFEQEMATAASSSSLEK	EkLcYVALDFEQEmATAASSSSLEK	2865.35	20211206_Worm_SCX_E1_P5_2_16.raw;20211206_Worm_SCX_E1_WT_1_10.raw	E1	nan	2	K216(Trimethyl)
P10984	K	285	Trimethyl	act-2	IHETSYNSIMKCDIDIRKDLY	TSYNSIMKCDIDIRK	CPEALFQPSFLGMESAGIHETSYNSIMKCDIDIR;FRCPEALFQPSFLGMESAGIHETSYNSIMKCDIDIR	FRcPEALFQPSFLGmESAGIHETSYNSIMkcDIDIR	4278.01	20211206_Worm_SCX_E1_P5_1_02.raw;20211206_Worm_SCX_E1_WT_1_10.raw	E1	nan	2	K285(Trimethyl)
P10984	K	360	Trimethyl	act-2	LSTFQQMWISKQEYDESGPSI	FQQMWISKQEYDESG	YSVWIGGSILASLSTFQQMWISKQEYDESGPSIVHRK	YSVWIGGSILASLSTFQQmWISkQEYDESGPSIVHRK	4286.16	20211206_Worm_SCX_E1_P5_1_02.raw	E1	nan	1	K360(Trimethyl)
P11141	K	153	Trimethyl	hsp-6	QVGAFVLMKMKETAESYLGTT	AFVLMKMKETAESYL	MKETAESYLGTTVNNAVVTVPAYFNDSQR	mkETAESYLGTTVNNAVVTVPAYFNDSQR	3263.59	20211206_Worm_SCX_E1_P1_3_14.raw;20211206_Worm_SCX_E1_P5_1_02.raw;20211206_Worm_SCX_E1_P5_3_18.raw;20211206_Worm_SCX_E1_WT_2_06.raw	E1	nan	5	K153(Trimethyl)
P12844	K	190	Dimethyl	myo-3	ESGAGKTENTKKVISYFAIVG	AGKTENTKKVISYFA	NMVQDKENQSMLITGESGAGKTENTKK	NMVQDKENQSMLITGESGAGKTENTkK	2966.46	20211206_Worm_SCX_E1_P1_1_12.raw;20211206_Worm_SCX_E1_P5_1_02.raw	E1	nan	2	K190(Dimethyl)
P12844	K	576	Trimethyl	myo-3	NFQKPKPPKGKQGDAHFAIVH	KPKPPKGKQGDAHFA	GKQGDAHFAIVHYAGTVR	GkQGDAHFAIVHYAGTVR	1969.04	20211130_Worm_SCX_E2_P1_1_10.raw;20211130_Worm_SCX_E2_P1_2_18.raw;20211130_Worm_SCX_E2_WT_2_14.raw;20211206_Worm_SCX_E1_P1_1_12.raw;20211206_Worm_SCX_E1_P1_2_08.raw;20211206_Worm_SCX_E1_P1_3_14.raw;20211206_Worm_SCX_E1_P5_1_02.raw;20211206_Worm_SCX_E1_P5_2_16.raw;20211206_Worm_SCX_E1_P5_3_18.raw;20211206_Worm_SCX_E1_WT_1_10.raw;20211206_Worm_SCX_E1_WT_2_06.raw;20211206_Worm_SCX_E1_WT_3_04.raw	E1;E2	nan	25	K576(Trimethyl)
P12845	K	577	Dimethyl	myo-2	NFEKPKPPKGKQAEAHFAMRH	KPKPPKGKQAEAHFA	GKQAEAHFAMR	GkQAEAHFAMR	1273.65	20211206_Worm_SCX_E1_P1_2_08.raw	E1	nan	1	K577(Dimethyl)
P12845	K	577	Trimethyl	myo-2	NFEKPKPPKGKQAEAHFAMRH	KPKPPKGKQAEAHFA	GKQAEAHFAMR	GkQAEAHFAMR	1287.66	20211206_Worm_SCX_E1_P1_1_12.raw;20211206_Worm_SCX_E1_P1_2_08.raw;20211206_Worm_SCX_E1_P1_3_14.raw;20211206_Worm_SCX_E1_P5_1_02.raw;20211206_Worm_SCX_E1_P5_2_16.raw;20211206_Worm_SCX_E1_P5_3_18.raw;20211206_Worm_SCX_E1_WT_1_10.raw;20211206_Worm_SCX_E1_WT_2_06.raw;20211206_Worm_SCX_E1_WT_3_04.raw	E1	nan	14	K577(Trimethyl)
P17329	K	25	Trimethyl	gpd-2	GRLVLRAAVEKDSVNVVAVND	VLRAAVEKDSVNVVA	AAVEKDSVNVVAVNDPFISIDYMVYLFQYDSTHGR	AAVEkDSVNVVAVNDPFISIDYmVYLFQYDSTHGR	4020.97	20211206_Worm_SCX_E1_P1_1_12.raw;20211206_Worm_SCX_E1_WT_1_10.raw	E1	nan	2	K25(Trimethyl)
P17329	K	277	Trimethyl	gpd-2	VIKAAADGPMKGILAYTEDQV	AAADGPMKGILAYTE	AAADGPMKGILAYTEDQVVSTDFVSDTNSSIFDAGASISLNPHFVK	AAADGPmkGILAYTEDQVVSTDFVSDTNSSIFDAGASISLNPHFVK	4844.36	20211206_Worm_SCX_E1_WT_1_10.raw	E1	nan	2	K277(Trimethyl)
P18948	K	1120	Trimethyl	vit-6	VYQHVAKFEIKPEVVKMEVEA	HVAKFEIKPEVVKME	FEIKPEVVKMEVEAVCNNDFHFCK	FEIkPEVVkmEVEAVcNNDFHFcK	3027.44	20211206_Worm_SCX_E1_WT_1_10.raw	E1	nan	1	K1120(Trimethyl)
P18948	K	1395	Dimethyl	vit-6	MKKINEKKEWKNVKVVYGENE	INEKKEWKNVKVVYG	EWKNVKVVYGENEIEMYKTEEGLICR	EWKNVkVVYGENEIEMYKTEEGLIcR	3244.6	20211206_Worm_SCX_E1_P5_3_18.raw	E1	nan	1	K1395(Dimethyl)
P18948	K	1538	Trimethyl	vit-6	QRIEKNQEEEKDQEMNYEESR	EKNQEEEKDQEMNYE	NQEEEKDQEMNYEESR	NQEEEkDQEmNYEESR	2115.88	20211206_Worm_SCX_E1_WT_3_04.raw	E1	nan	1	K1538(Trimethyl)
P27798	K	244	Dimethyl	crt-1	PEHIPDPDAKKPEDWDDEMDG	IPDPDAKKPEDWDDE	KPEDWDDEMDGEWEPPMIDNPEYKGEWKPK	kPEDWDDEmDGEWEPPmIDNPEYKGEWKPK	3750.63	20211206_Worm_SCX_E1_P1_1_12.raw;20211206_Worm_SCX_E1_P5_1_02.raw	E1	nan	2	K244(Dimethyl)
P27798	K	244	Trimethyl	crt-1	PEHIPDPDAKKPEDWDDEMDG	IPDPDAKKPEDWDDE	KPEDWDDEMDGEWEPPMIDNPEYK;KPEDWDDEMDGEWEPPMIDNPEYKGEWKPK	kPEDWDDEmDGEWEPPMIDNPEYK	3023.26	20211206_Worm_SCX_E1_P1_3_14.raw;20211206_Worm_SCX_E1_WT_1_10.raw;20211206_Worm_SCX_E1_WT_3_04.raw	E1	nan	4	K244(Trimethyl)
P29691	K	336	Trimethyl	eef-2	GKPLMKVFMRKWLPAGDTMLQ	LMKVFMRKWLPAGDT	KWLPAGDTMLQMIAFHLPSPVTAQK	kWLPAGDTMLQmIAFHLPSPVTAQK	2838.5	20211206_Worm_SCX_E1_P1_1_12.raw;20211206_Worm_SCX_E1_P1_2_08.raw;20211206_Worm_SCX_E1_WT_2_06.raw	E1	nan	3	K336(Trimethyl)
P30642	K	499	Trimethyl	eif-3.D	NHSILLTQYVKPTEFASNIAL	ILLTQYVKPTEFASN	STQNHSILLTQYVKPTEFASNIALNMDNCWGILR	STQNHSILLTQYVkPTEFASNIALNmDNcWGILR	3993	20211206_Worm_SCX_E1_P1_1_12.raw;20211206_Worm_SCX_E1_WT_3_04.raw	E1	nan	2	K499(Trimethyl)
P34255	K	272	Trimethyl	B0303.3	KLSSLKPAFVKPHGTVTAANA	SLKPAFVKPHGTVTA	LSSLKPAFVKPHGTVTAANASYLTDGASAALIMTEEYALANGYKPK	LSSLKPAFVkPHGTVTAANASYLTDGASAALImTEEYALANGYKPK	4825.51	20211206_Worm_SCX_E1_P1_1_12.raw	E1	nan	1	K272(Trimethyl)
P34255	K	306	Trimethyl	B0303.3	TEEYALANGYKPKAYLRDYLY	YALANGYKPKAYLRD	LSSLKPAFVKPHGTVTAANASYLTDGASAALIMTEEYALANGYKPK	LSSLKPAFVKPHGTVTAANASYLTDGASAALImTEEYALANGYkPK	4825.51	20211206_Worm_SCX_E1_WT_1_10.raw	E1	nan	1	K306(Trimethyl)
P34355	K	456	Trimethyl	acox-1.5	YLMKAAAKAEKGEEMAPLVAY	KAAAKAEKGEEMAPL	AEKGEEMAPLVAYLVKPDITETNDK	AEkGEEmAPLVAYLVKPDITETNDK	2819.44	20211206_Worm_SCX_E1_WT_2_06.raw	E1	nan	1	K456(Trimethyl)
P34455	K	695	Trimethyl	aco-2	FARIHETNLKKQGMLPLTFAN	IHETNLKKQGMLPLT	KQGMLPLTFANPADYDKIDPSDNVSIVGLSSFAPGKPLTAIFKK	kQGmLPLTFANPADYDKIDPSDNVSIVGLSSFAPGKPLTAIFKK	4749.52	20211206_Worm_SCX_E1_P5_1_02.raw	E1	nan	1	K695(Trimethyl)
P34455	K	711	Trimethyl	aco-2	LTFANPADYDKIDPSDNVSIV	ANPADYDKIDPSDNV	KQGMLPLTFANPADYDKIDPSDNVSIVGLSSFAPGKPLTAIFKK	KQGmLPLTFANPADYDkIDPSDNVSIVGLSSFAPGKPLTAIFKK	4749.52	20211206_Worm_SCX_E1_WT_1_10.raw	E1	nan	1	K711(Trimethyl)
P34528	K	358	Trimethyl	K12H4.7	IDYNGFISFMKDETFGEAQSD	NGFISFMKDETFGEA	LKQVNDYFNQVSGYFGCNDIDYNGFISFMKDETFGEAQSDR;QVNDYFNQVSGYFGCNDIDYNGFISFMKDETFGEAQSDR	QVNDYFNQVSGYFGcNDIDYNGFISFmkDETFGEAQSDR	4636	20211206_Worm_SCX_E1_P5_2_16.raw;20211206_Worm_SCX_E1_WT_1_10.raw	E1	nan	3	K358(Trimethyl)
P34559	K	99	Trimethyl	ech-6	ERAFAAGADIKEMTNNEFATT	FAAGADIKEMTNNEF	AFAAGADIKEMTNNEFATTFSGSFLSNWTAVSDVK	AFAAGADIkEmTNNEFATTFSGSFLSNWTAVSDVK	3785.8	20211206_Worm_SCX_E1_P1_1_12.raw;20211206_Worm_SCX_E1_P5_1_02.raw;20211206_Worm_SCX_E1_WT_1_10.raw	E1	nan	5	K99(Trimethyl)
P34563	K	114	Trimethyl	iff-1	SLMDPESCELKDDLKMPEGDL	DPESCELKDDLKMPE	EYILMSIEDGFCSLMDPESCELKDDLKMPEGDLGNTIR	EYILMSIEDGFcSLmDPEScELkDDLKMPEGDLGNTIR	4479.04	20211206_Worm_SCX_E1_P1_1_12.raw;20211206_Worm_SCX_E1_P5_3_18.raw	E1	nan	2	K114(Trimethyl)
P34563	K	118	Trimethyl	iff-1	PESCELKDDLKMPEGDLGNTI	CELKDDLKMPEGDLG	EYILMSIEDGFCSLMDPESCELKDDLKMPEGDLGNTIR	EYILmSIEDGFcSLmDPEScELkDDLkMPEGDLGNTIR	4537.08	20211206_Worm_SCX_E1_P5_3_18.raw	E1	nan	1	K118(Trimethyl)
P34574	K	1369	Trimethyl	chc-1	LWSELVFLYDKYEEYDNAALT	ELVFLYDKYEEYDNA	AAEQAHLWSELVFLYDKYEEYDNAALTMMQHPTESWR	AAEQAHLWSELVFLYDkYEEYDNAALTmMQHPTESWR	4531.1	20211206_Worm_SCX_E1_WT_2_06.raw	E1	nan	1	K1369(Trimethyl)
P34714	K	230	Trimethyl	ost-1	APVIPMESCIKPFLEGCDANN	IPMESCIKPFLEGCD	SVSHHELIPITAPVIPMESCIKPFLEGCDANNDGNISIK;SVSHHELIPITAPVIPMESCIKPFLEGCDANNDGNISIKEWGK	SVSHHELIPITAPVIPmEScIkPFLEGcDANNDGNISIK	4361.16	20211206_Worm_SCX_E1_P1_2_08.raw;20211206_Worm_SCX_E1_P5_1_02.raw;20211206_Worm_SCX_E1_WT_1_10.raw	E1	nan	5	K230(Trimethyl)
P37806	K	378	Methyl	unc-87	DSKHPEYDHEKPDQSEIPLQS	HPEYDHEKPDQSEIP	HPEYDHEKPDQSEIPLQSGTNK	HPEYDHEkPDQSEIPLQSGTNK	2563.21	20211206_Worm_SCX_E1_P5_2_16.raw	E1	nan	1	K378(Methyl)
P41937	R	121	Methyl	tbb-4	ELVDNVLDVVRKEAESCDCLQ	DNVLDVVRKEAESCD	GHYTEGAELVDNVLDVVRK	GHYTEGAELVDNVLDVVrK	2128.1	20211130_Worm_SCX_E2_P1_2_18.raw	E2	nan	1	R121(Methyl)
P46502	R	151	Dimethyl	rpt-3	PEADSSIQMLRPDEKPDISYG	DSSIQMLRPDEKPDI	YSNALVDVLPPEADSSIQMLRPDEKPDISYGDIGGLDMQK	YSNALVDVLPPEADSSIQmLrPDEkPDISYGDIGGLDMQK	4435.17	20211206_Worm_SCX_E1_WT_2_06.raw	E1	nan	1	R151(Dimethyl)
P46561	K	360	Trimethyl	atp-2	SMQERITTTKKGSITSVQAIY	ERITTTKKGSITSVQ	KGSITSVQAIYVPADDLTDPAPATTFAHLDATTVLSR	kGSITSVQAIYVPADDLTDPAPATTFAHLDATTVLSR	3885.03	20211130_Worm_SCX_E2_P5_1_16.raw;20211206_Worm_SCX_E1_P5_2_16.raw	E1;E2	nan	2	K360(Trimethyl)
P46563	K	233	Dimethyl	aldo-2	HHVYLEGTLLKPNMVTPGQSS	YLEGTLLKPNMVTPG	ALADHHVYLEGTLLKPNMVTPGQSSASK	ALADHHVYLEGTLLkPNmVTPGQSSASK	3008.55	20211206_Worm_SCX_E1_WT_3_04.raw	E1	nan	1	K233(Dimethyl)
P46563	K	233	Trimethyl	aldo-2	HHVYLEGTLLKPNMVTPGQSS	YLEGTLLKPNMVTPG	ALADHHVYLEGTLLKPNMVTPGQSSASK	ALADHHVYLEGTLLkPNmVTPGQSSASK	3022.57	20211206_Worm_SCX_E1_P1_1_12.raw;20211206_Worm_SCX_E1_P1_3_14.raw;20211206_Worm_SCX_E1_P5_2_16.raw;20211206_Worm_SCX_E1_P5_3_18.raw;20211206_Worm_SCX_E1_WT_1_10.raw;20211206_Worm_SCX_E1_WT_2_06.raw;20211206_Worm_SCX_E1_WT_3_04.raw	E1	nan	8	K233(Trimethyl)
P48152	K	29	Trimethyl	rps-3	FKAELNNFLMKELAEDGYSGV	ELNNFLMKELAEDGY	AELNNFLMKELAEDGYSGVEVR	AELNNFLmkELAEDGYSGVEVR	2542.25	20211206_Worm_SCX_E1_P5_3_18.raw	E1	nan	1	K29(Trimethyl)
P48727	K	210	Trimethyl	gsp-2	LCDLLWSDPDKDVTGWGENDR	LLWSDPDKDVTGWGE	IMRPTDVPDQGLLCDLLWSDPDKDVTGWGENDR	ImRPTDVPDQGLLcDLLWSDPDkDVTGWGENDR	3871.83	20211206_Worm_SCX_E1_P5_2_16.raw	E1	nan	1	K210(Trimethyl)
P50306	K	20	Trimethyl	sams-4	SESVSEGHPDKMCDQISDAVL	VSEGHPDKMCDQISD	FLFTSESVSEGHPDKMCDQISDAVLDAHLAQDPHAK	FLFTSESVSEGHPDkmcDQISDAVLDAHLAQDPHAK	4053.9	20211206_Worm_SCX_E1_P5_3_18.raw	E1	nan	1	K20(Trimethyl)
P51403	R	18	Methyl	rps-2	QSGFGGRGGGRGGARPAGDRP	FGGRGGGRGGARPAG	GGGRGGARPAGDRPAGRGGR	GGGrGGARPAGDRPAGrGGr	1891.02	20211130_Worm_SCX_E2_P5_3_06.raw	E2	R20(ADMA);R17(ADMA);nan	2	R18(Methyl)
P51403	R	22	Methyl	rps-2	GGRGGGRGGARPAGDRPAGRG	GGGRGGARPAGDRPA	GGGRGGARPAGDRPAGRGGR	GGGrGGARPAGDRPAGrGGr	1891.02	20211130_Worm_SCX_E2_P5_3_06.raw	E2	R20(ADMA);R17(ADMA)	1	R22(Methyl)
P51403	R	31	ADMA	rps-2	ARPAGDRPAGRGGRGGRGGRG	AGDRPAGRGGRGGRG	GGGRGGARPAGDRPAGRGGR	GGGrGGARPAGDRPAGrGGr	1891.02	20211130_Worm_SCX_E2_P5_3_06.raw	E2	R20(ADMA);R17(ADMA)	1	R31(ADMA)
P52011	K	98	Trimethyl	cyn-3	EKFPDENFKEKHTGPGVLSMA	PDENFKEKHTGPGVL	EKHTGPGVLSMANAGPNTNGSQFFLCTVK	EkHTGPGVLSmANAGPNTNGSQFFLcTVK	3120.52	20211206_Worm_SCX_E1_WT_1_10.raw	E1	nan	1	K98(Trimethyl)
P52713	K	288	Trimethyl	alh-8	NHGVIMADANKEQTLNQLTAA	VIMADANKEQTLNQL	NHGVIMADANKEQTLNQLTAAAFGAAGQR	NHGVImADANkEQTLNQLTAAAFGAAGQR	3055.54	20211206_Worm_SCX_E1_P1_2_08.raw;20211206_Worm_SCX_E1_P1_3_14.raw;20211206_Worm_SCX_E1_P5_2_16.raw;20211206_Worm_SCX_E1_P5_3_18.raw;20211206_Worm_SCX_E1_WT_3_04.raw	E1	nan	7	K288(Trimethyl)
P53013	K	55	Dimethyl	eft-4	EAQEMGKGSFKYAWVLDKLKA	EMGKGSFKYAWVLDK	GSFKYAWVLDK;GSFKYAWVLDKLK;GSFKYAWVLDKLKAER	GSFkYAWVLDK	1341.72	20211130_Worm_SCX_E2_WT_1_12.raw;20211206_Worm_SCX_E1_P1_1_12.raw;20211206_Worm_SCX_E1_P1_2_08.raw;20211206_Worm_SCX_E1_P1_3_14.raw;20211206_Worm_SCX_E1_P5_1_02.raw;20211206_Worm_SCX_E1_P5_2_16.raw;20211206_Worm_SCX_E1_P5_3_18.raw;20211206_Worm_SCX_E1_WT_1_10.raw;20211206_Worm_SCX_E1_WT_2_06.raw;20211206_Worm_SCX_E1_WT_3_04.raw	E1;E2	nan	37	K55(Dimethyl)
P53013	K	55	Methyl	eft-4	EAQEMGKGSFKYAWVLDKLKA	EMGKGSFKYAWVLDK	GSFKYAWVLDK;GSFKYAWVLDKLK	GSFkYAWVLDK	1327.7	20211206_Worm_SCX_E1_WT_1_10.raw;20211206_Worm_SCX_E1_WT_3_04.raw	E1	nan	3	K55(Methyl)
P53013	K	55	Trimethyl	eft-4	EAQEMGKGSFKYAWVLDKLKA	EMGKGSFKYAWVLDK	GSFKYAWVLDK	GSFkYAWVLDK	1355.74	20211206_Worm_SCX_E1_P5_3_18.raw	E1	nan	1	K55(Trimethyl)
P53013	K	79	Dimethyl	eft-4	RGITIDIALWKFETAKYYITI	TIDIALWKFETAKYY	ERGITIDIALWKFETAK;GITIDIALWKFETAK	ERGITIDIALWkFETAK	2019.13	20211206_Worm_SCX_E1_P1_1_12.raw;20211206_Worm_SCX_E1_P1_3_14.raw;20211206_Worm_SCX_E1_P5_1_02.raw;20211206_Worm_SCX_E1_P5_2_16.raw;20211206_Worm_SCX_E1_P5_3_18.raw;20211206_Worm_SCX_E1_WT_1_10.raw;20211206_Worm_SCX_E1_WT_2_06.raw;20211206_Worm_SCX_E1_WT_3_04.raw	E1	nan	12	K79(Dimethyl)
P53013	K	79	Trimethyl	eft-4	RGITIDIALWKFETAKYYITI	TIDIALWKFETAKYY	ERGITIDIALWKFETAK;GITIDIALWKFETAK	ERGITIDIALWkFETAK	2033.14	20211130_Worm_SCX_E2_P5_1_16.raw;20211130_Worm_SCX_E2_WT_1_12.raw;20211206_Worm_SCX_E1_P1_1_12.raw;20211206_Worm_SCX_E1_P1_2_08.raw;20211206_Worm_SCX_E1_P1_3_14.raw;20211206_Worm_SCX_E1_P5_1_02.raw;20211206_Worm_SCX_E1_P5_2_16.raw;20211206_Worm_SCX_E1_P5_3_18.raw;20211206_Worm_SCX_E1_WT_1_10.raw;20211206_Worm_SCX_E1_WT_2_06.raw;20211206_Worm_SCX_E1_WT_3_04.raw	E1;E2	nan	106	K79(Trimethyl)
P53013	K	154	Trimethyl	eft-4	GVKQLIVACNKMDSTEPPFSE	QLIVACNKMDSTEPP	QLIVACNKMDSTEPPFSEAR	QLIVAcNkmDSTEPPFSEAR	2351.14	20211206_Worm_SCX_E1_P5_2_16.raw	E1	nan	1	K154(Trimethyl)
P53013	K	273	Dimethyl	eft-4	PVGRVETGIIKPGMVVTFAPQ	RVETGIIKPGMVVTF	VETGIIKPGMVVTFAPQNVTTEVK	VETGIIkPGmVVTFAPQNVTTEVK	2602.42	20211206_Worm_SCX_E1_P5_2_16.raw	E1	nan	1	K273(Dimethyl)
P53013	K	273	Trimethyl	eft-4	PVGRVETGIIKPGMVVTFAPQ	RVETGIIKPGMVVTF	VETGIIKPGMVVTFAPQNVTTEVK	VETGIIkPGmVVTFAPQNVTTEVK	2616.43	20211206_Worm_SCX_E1_WT_2_06.raw;20211206_Worm_SCX_E1_WT_3_04.raw	E1	nan	2	K273(Trimethyl)
P53018	R	69	Dimethyl	msp-32	YAVMPKNSECRTGMIQTQPGT	MPKNSECRTGMIQTQ	NSECRTGMIQTQPGTKIVFNAPYDDKHTYHIK	NSEcrTGMIQTQPGTkIVFNAPYDDKHTYHIK	3791.86	20211206_Worm_SCX_E1_WT_3_04.raw	E1	nan	1	R69(Dimethyl)
P53703	K	22	Trimethyl	cchl-1	DANADAERIRKAQHSMAAAGG	ADAERIRKAQHSMAA	KAQHSMAAAGGGSQCPLTPEQR	kAQHSmAAAGGGSQcPLTPEQR	2340.12	20211206_Worm_SCX_E1_P5_1_02.raw	E1	nan	1	K22(Trimethyl)
P54412	K	290	Trimethyl	eef-1G	DNWSIWKCEYKYPEDLTLAFM	SIWKCEYKYPEDLTL	CEYKYPEDLTLAFMSCNLINGMYQR	cEYkYPEDLTLAFmScNLINGMYQR	3174.44	20211206_Worm_SCX_E1_P5_3_18.raw	E1	nan	1	K290(Trimethyl)
P54811	K	432	Methyl	cdc-48.1	SEAALQQIREKMELIDLEDDQ	ALQQIREKMELIDLE	EKMELIDLEDDQIDAEVLNSLAVTMENFR	EkmELIDLEDDQIDAEVLNSLAVTMENFR	3410.63	20211206_Worm_SCX_E1_P1_3_14.raw;20211206_Worm_SCX_E1_P5_1_02.raw	E1	nan	2	K432(Methyl)
P54812	K	394	Trimethyl	cdc-48.2	EILRIHTKNMKLGEDVDLEQV	RIHTKNMKLGEDVDL	NMKLGEDVDLEQVANECHGFVGADLASLCSEAAIQQIR	NmkLGEDVDLEQVANEcHGFVGADLASLcSEAAIQQIR	4246.02	20211206_Worm_SCX_E1_P5_3_18.raw	E1	nan	1	K394(Trimethyl)
P55155	K	1462	Methyl	vit-1	EFYTSDNTETKDIEEFHRSYL	TSDNTETKDIEEFHR	NQLCGLCGNNDDESTNEFYTSDNTETKDIEEFHR	NQLcGLcGNNDDESTNEFYTSDNTETkDIEEFHR	4066.69	20211206_Worm_SCX_E1_WT_2_06.raw;20211206_Worm_SCX_E1_WT_3_04.raw	E1	nan	2	K1462(Methyl)
P62784	K	21	Dimethyl	his-67	LGKGGAKRHRKVLRDNIQGIT	GGAKRHRKVLRDNIQ	KVLRDNIQGITKPAIR	KVLrDNIQGITKPAIR	1850.13	20211206_Worm_SCX_E1_P1_1_12.raw;20211206_Worm_SCX_E1_P1_2_08.raw;20211206_Worm_SCX_E1_P5_1_02.raw	E1	nan	3	K21(Dimethyl)
P62784	K	21	Methyl	his-67	LGKGGAKRHRKVLRDNIQGIT	GGAKRHRKVLRDNIQ	KVLRDNIQGITKPAIRR	kVLRDNIQGITKPAIRR	2006.23	20211130_Worm_SCX_E2_P1_1_10.raw;20211130_Worm_SCX_E2_P1_2_18.raw;20211130_Worm_SCX_E2_P5_1_16.raw;20211206_Worm_SCX_E1_P1_2_08.raw	E1;E2	nan	6	K21(Methyl)
P62784	R	24	ADMA	his-67	GGAKRHRKVLRDNIQGITKPA	KRHRKVLRDNIQGIT	KVLRDNIQGITKPAIR	KVLrDNIQGITKPAIR	1850.13	20211130_Worm_SCX_E2_P1_2_18.raw	E2	R4(ADMA)	1	R24(ADMA)
P90731	K	434	Trimethyl	acly-2	TAIVGAALGLKPMPTVPTAPQ	VGAALGLKPMPTVPT	LEIPIYVFGPETHMTAIVGAALGLKPMPTVPTAPQTTGQFLLSPER	LEIPIYVFGPETHmTAIVGAALGLkPmPTVPTAPQTTGQFLLSPER	4963.64	20211206_Worm_SCX_E1_WT_1_10.raw	E1	nan	1	K434(Trimethyl)
P91020	K	102	Dimethyl	C07D8.6	LEGGLRESLKKLQLEYVDLYL	GLRESLKKLQLEYVD	KLQLEYVDLYLAHMPAAFNDDMSEHIASPVEDVWR	kLQLEYVDLYLAHmPAAFNDDmSEHIASPVEDVWR	4162.99	20211206_Worm_SCX_E1_P5_3_18.raw	E1	nan	1	K102(Dimethyl)
P91910	R	339	Methyl	mec-12	NAAIATIKTKRSIQFVDWCPT	IATIKTKRSIQFVDW	RSIQFVDWCPTGFK	rSIQFVDWcPTGFK	1754.87	20211206_Worm_SCX_E1_P5_2_16.raw;20211206_Worm_SCX_E1_WT_3_04.raw	E1	nan	2	R339(Methyl)
P91997	K	123	Trimethyl	CELE_F53F1.2	YIDMYLVHYPKPNDSDNDDVN	MYLVHYPKPNDSDND	GFVEESLQSLQTDYIDMYLVHYPKPNDSDNDDVNNAEYR;GFVEESLQSLQTDYIDMYLVHYPKPNDSDNDDVNNAEYRK	GFVEESLQSLQTDYIDmYLVHYPkPNDSDNDDVNNAEYR	4652.1	20211206_Worm_SCX_E1_P1_1_12.raw;20211206_Worm_SCX_E1_P5_1_02.raw;20211206_Worm_SCX_E1_WT_1_10.raw;20211206_Worm_SCX_E1_WT_2_06.raw	E1	nan	4	K123(Trimethyl)
P98080	K	237	Trimethyl	ucr-1	GVSNVSSLADKYFGDLSNEYP	NVSSLADKYFGDLSN	MVLSAVGGGVSNVSSLADKYFGDLSNEYPR	mVLSAVGGGVSNVSSLADkYFGDLSNEYPR	3190.57	20211206_Worm_SCX_E1_P1_1_12.raw	E1	nan	1	K237(Trimethyl)
Q03577	K	50	Trimethyl	dars-1	AAAMDQEDASKDFYGSYGLVN	MDQEDASKDFYGSYG	GGNQQQAAAMDQEDASKDFYGSYGLVNSK	GGNQQQAAAmDQEDASkDFYGSYGLVNSK	3137.41	20211206_Worm_SCX_E1_P5_1_02.raw	E1	nan	1	K50(Trimethyl)
Q04908	K	19	Trimethyl	rpn-3	VVEKMEVDEAKQDVPATEPAK	KMEVDEAKQDVPATE	MEVDEAKQDVPATEPAK;MEVDEAKQDVPATEPAKDLNAIAVENIK	mEVDEAkQDVPATEPAKDLNAIAVENIK	3096.58	20211206_Worm_SCX_E1_P1_2_08.raw;20211206_Worm_SCX_E1_P5_3_18.raw	E1	nan	2	K19(Trimethyl)
Q07750	K	118	Trimethyl	unc-60	QICPDGASIKKKMVYASSAAA	PDGASIKKKMVYASS	KKMVYASSAAAIK	kkmVYASSAAAIK	1467.86	20211130_Worm_SCX_E2_WT_1_12.raw	E2	nan	1	K118(Trimethyl)
Q07750	K	119	Trimethyl	unc-60	ICPDGASIKKKMVYASSAAAI	DGASIKKKMVYASSA	KKMVYASSAAAIK	kkmVYASSAAAIK	1467.86	20211130_Worm_SCX_E2_WT_1_12.raw	E2	nan	1	K119(Trimethyl)
Q09237	R	24	Dimethyl	gyf-1	NFNPSCHFRMRPNAANRGGSI	PSCHFRMRPNAANRG	MRPNAANRGGSISSGNNR	mRPNAANrGGSISSGNNR	1902.93	20211130_Worm_SCX_E2_WT_2_14.raw;20211130_Worm_SCX_E2_WT_3_04.raw;20211202_Worm_SCX_E3_P5_3_08.raw	E2;E3	nan	3	R24(Dimethyl)
Q09237	R	30	Dimethyl	gyf-1	HFRMRPNAANRGGSISSGNNR	MRPNAANRGGSISSG	MRPNAANRGGSISSGNNR	MRPNAANrGGSISSGNNR	1886.94	20211130_Worm_SCX_E2_WT_1_12.raw;20211202_Worm_SCX_E3_WT_1_06.raw	E2;E3	nan	3	R30(Dimethyl)
Q09237	R	40	Dimethyl	gyf-1	RGGSISSGNNRSSGFGGGGFD	SISSGNNRSSGFGGG	MRPNAANRGGSISSGNNR	MRPNAANrGGSISSGNNR	1886.94	20211130_Worm_SCX_E2_P5_3_06.raw	E2	nan	1	R40(Dimethyl)
Q09237	R	192	Dimethyl	gyf-1	TPDRGTGTTPRGGGSVGRASG	RGTGTTPRGGGSVGR	GTPDRGTGTTPRGGGSVGR	GTPDRGTGTTPrGGGSVGR	1813.93	20211130_Worm_SCX_E2_WT_1_12.raw	E2	nan	1	R192(Dimethyl)
Q09237	R	208	ADMA	gyf-1	GRASGAFFAGRGGGRIGGENG	SGAFFAGRGGGRIGG	ASGAFFAGRGGGR	ASGAFFAGrGGGR	1238.64	20211206_Worm_SCX_E1_P5_2_16.raw;20211206_Worm_SCX_E1_P5_3_18.raw;20211206_Worm_SCX_E1_WT_2_06.raw	E1	R13(ADMA);R9(ADMA);R9(ADMA);R9(ADMA);R13(ADMA)	3	R208(ADMA)
Q09237	R	248	Dimethyl	gyf-1	TYQSKFNALRRGGGAGSVGRG	SKFNALRRGGGAGSV	RGGGAGSVGRGGSTTGSAFNTR	rGGGAGSVGrGGSTTGSAFNTR	2066.05	20211130_Worm_SCX_E2_P5_1_16.raw;20211130_Worm_SCX_E2_P5_2_02.raw;20211130_Worm_SCX_E2_P5_3_06.raw;20211130_Worm_SCX_E2_WT_1_12.raw;20211130_Worm_SCX_E2_WT_2_14.raw;20211202_Worm_SCX_E3_P5_1_18.raw;20211202_Worm_SCX_E3_P5_2_04.raw;20211202_Worm_SCX_E3_P5_3_08.raw;20211202_Worm_SCX_E3_WT_1_06.raw;20211202_Worm_SCX_E3_WT_2_02.raw;20211202_Worm_SCX_E3_WT_3_16.raw;20211206_Worm_SCX_E1_P5_1_02.raw;202…	E1;E2;E3	nan	55	R248(Dimethyl)
Q09237	R	248	Methyl	gyf-1	TYQSKFNALRRGGGAGSVGRG	SKFNALRRGGGAGSV	RGGGAGSVGRGGSTTGSAFNTR	rGGGAGSVGrGGSTTGSAFNTR	2052.03	20211130_Worm_SCX_E2_P5_1_16.raw;20211130_Worm_SCX_E2_P5_2_02.raw;20211130_Worm_SCX_E2_P5_3_06.raw;20211130_Worm_SCX_E2_WT_1_12.raw;20211130_Worm_SCX_E2_WT_2_14.raw;20211202_Worm_SCX_E3_P5_1_18.raw;20211202_Worm_SCX_E3_P5_3_08.raw;20211202_Worm_SCX_E3_WT_1_06.raw;20211202_Worm_SCX_E3_WT_2_02.raw;20211202_Worm_SCX_E3_WT_3_16.raw	E2;E3	nan	16	R248(Methyl)
Q09237	R	257	Dimethyl	gyf-1	RRGGGAGSVGRGGSTTGSAFN	GGAGSVGRGGSTTGS	RGGGAGSVGRGGSTTGSAFNTR	rGGGAGSVGrGGSTTGSAFNTR	2066.05	20211130_Worm_SCX_E2_P5_1_16.raw;20211130_Worm_SCX_E2_P5_2_02.raw;20211130_Worm_SCX_E2_P5_3_06.raw;20211130_Worm_SCX_E2_WT_1_12.raw;20211130_Worm_SCX_E2_WT_2_14.raw;20211202_Worm_SCX_E3_P5_1_18.raw;20211202_Worm_SCX_E3_P5_2_04.raw;20211202_Worm_SCX_E3_P5_3_08.raw;20211202_Worm_SCX_E3_WT_1_06.raw;20211202_Worm_SCX_E3_WT_2_02.raw;20211202_Worm_SCX_E3_WT_3_16.raw;20211206_Worm_SCX_E1_P5_1_02.raw;202…	E1;E2;E3	nan	70	R257(Dimethyl)
Q09237	R	257	Methyl	gyf-1	RRGGGAGSVGRGGSTTGSAFN	GGAGSVGRGGSTTGS	RGGGAGSVGRGGSTTGSAFNTR	rGGGAGSVGrGGSTTGSAFNTR	2052.03	20211130_Worm_SCX_E2_P5_2_02.raw	E2	nan	1	R257(Methyl)
Q09254	R	20	Dimethyl	har-1	SPSAPVRSAPRPAAQSSFAAP	APVRSAPRPAAQSSF	SAPRPAAQSSFAAPPPRPAAAAPAYHPPAAPTPMGAPMGAPSQGPGLMK	SAPrPAAQSSFAAPPPrPAAAAPAYHPPAAPTPmGAPmGAPSQGPGLMK	4773.39	20211130_Worm_SCX_E2_P1_1_10.raw	E2	nan	1	R20(Dimethyl)
Q09254	R	33	Dimethyl	har-1	AQSSFAAPPPRPAAAAPAYHP	SFAAPPPRPAAAAPA	SAPRPAAQSSFAAPPPRPAAAAPAYHPPAAPTPMGAPMGAPSQGPGLMK	SAPRPAAQSSFAAPPPrPAAAAPAYHPPAAPTPmGAPmGAPSQGPGLMK	4759.37	20211130_Worm_SCX_E2_P5_1_16.raw;20211130_Worm_SCX_E2_WT_2_14.raw	E2	nan	2	R33(Dimethyl)
Q09254	R	33	Methyl	har-1	AQSSFAAPPPRPAAAAPAYHP	SFAAPPPRPAAAAPA	SAPRPAAQSSFAAPPPRPAAAAPAYHPPAAPTPMGAPMGAPSQGPGLMK	SAPrPAAQSSFAAPPPrPAAAAPAYHPPAAPTPmGAPmGAPSQGPGLMK	4773.39	20211130_Worm_SCX_E2_P1_1_10.raw	E2	nan	1	R33(Methyl)
Q09254	K	65	Trimethyl	har-1	GAPSQGPGLMKQMAATAGGVA	SQGPGLMKQMAATAG	SAPRPAAQSSFAAPPPRPAAAAPAYHPPAAPTPMGAPMGAPSQGPGLMK	SAPRPAAQSSFAAPPPrPAAAAPAYHPPAAPTPMGAPmGAPSQGPGLmk	4773.39	20211130_Worm_SCX_E2_P1_2_18.raw;20211130_Worm_SCX_E2_P1_3_08.raw	E2	nan	2	K65(Trimethyl)
Q09409	R	12	ADMA	cid-1	TDEQRSGSRRRGGALGGGRGG	QRSGSRRRGGALGGG	RGGALGGGRGGNSQNSGR	rGGALGGGrGGNSQNSGR	1713.89	20211130_Worm_SCX_E2_WT_2_14.raw	E2	R1(ADMA)	2	R12(ADMA)
Q09409	R	20	Dimethyl	cid-1	RRRGGALGGGRGGNSQNSGRK	GGALGGGRGGNSQNS	RGGALGGGRGGNSQNSGR	rGGALGGGrGGNSQNSGR	1713.89	20211130_Worm_SCX_E2_P5_1_16.raw;20211130_Worm_SCX_E2_P5_2_02.raw;20211130_Worm_SCX_E2_P5_3_06.raw;20211130_Worm_SCX_E2_WT_1_12.raw;20211130_Worm_SCX_E2_WT_2_14.raw;20211130_Worm_SCX_E2_WT_3_04.raw;20211202_Worm_SCX_E3_WT_2_02.raw;20211202_Worm_SCX_E3_WT_3_16.raw	E2;E3	R1(ADMA);nan	9	R20(Dimethyl)
Q09450	K	276	Dimethyl	C05C10.3	HRLVLGKNYKKPIERPMFAHE	VLGKNYKKPIERPMF	KPIERPMFAHEGPIKPSTSAAGK	KPIErPmFAHEGPIKPSTSAAGK	2493.33	20211206_Worm_SCX_E1_P5_3_18.raw;20211206_Worm_SCX_E1_WT_3_04.raw	E1	nan	2	K276(Dimethyl)
Q09450	R	280	Dimethyl	C05C10.3	LGKNYKKPIERPMFAHEGPIK	NYKKPIERPMFAHEG	KPIERPMFAHEGPIKPSTSAAGK	kPIErPmFAHEGPIKPSTSAAGK	2507.34	20211206_Worm_SCX_E1_P1_2_08.raw	E1	nan	1	R280(Dimethyl)
Q09450	K	290	Methyl	C05C10.3	RPMFAHEGPIKPSTSAAGKSR	FAHEGPIKPSTSAAG	KPIERPMFAHEGPIKPSTSAAGK	kPIErPmFAHEGPIKPSTSAAGK	2507.34	20211206_Worm_SCX_E1_P5_3_18.raw	E1	nan	1	K290(Methyl)
Q09508	K	378	Trimethyl	sdha-1	AMIFAGVDVTKEPIPVIPTVH	FAGVDVTKEPIPVIP	LPGISETAMIFAGVDVTKEPIPVIPTVHYNMGGVPTNYK	LPGISETAMIFAGVDVTkEPIPVIPTVHYNmGGVPTNYK	4214.19	20211206_Worm_SCX_E1_P1_3_14.raw;20211206_Worm_SCX_E1_P5_1_02.raw	E1	nan	2	K378(Trimethyl)
Q09544	K	74	Trimethyl	F58F12.1	ANHVPTIGVLKPGVVSVTTNE	VPTIGVLKPGVVSVT	QVDVPTLAGMVGVLANHVPTIGVLKPGVVSVTTNEGTVQR	QVDVPTLAGmVGVLANHVPTIGVLkPGVVSVTTNEGTVQR	4111.26	20211206_Worm_SCX_E1_P5_2_16.raw;20211206_Worm_SCX_E1_WT_2_06.raw	E1	nan	2	K74(Trimethyl)
Q09583	K	223	Trimethyl	pas-7	MGWVGEQTNGKYEEVPSEVVT	VGEQTNGKYEEVPSE	NVQIEMGWVGEQTNGKYEEVPSEVVTAAEEWAIAK	NVQIEmGWVGEQTNGkYEEVPSEVVTAAEEWAIAK	3949.92	20211206_Worm_SCX_E1_P1_3_14.raw	E1	nan	1	K223(Trimethyl)
Q09996	K	1075	Trimethyl	lars-1	LNFTPNRPTIKLVARNVQICN	TPNRPTIKLVARNVQ	HTDEEGIDANIVETTVPLVPMLNFTPNRPTIK	HTDEEGIDANIVETTVPLVPmLNFTPNrPTIk	3619.87	20211206_Worm_SCX_E1_WT_2_06.raw	E1	nan	1	K1075(Trimethyl)
Q11183	K	30	Trimethyl	txdc-9	VEEQIDQEMNKLENLEEDDLE	QIDQEMNKLENLEED	AAQVVEEQIDQEMNKLENLEEDDLEVIR	AAQVVEEQIDQEmNkLENLEEDDLEVIR	3357.64	20211206_Worm_SCX_E1_P5_2_16.raw;20211206_Worm_SCX_E1_WT_1_10.raw;20211206_Worm_SCX_E1_WT_3_04.raw	E1	nan	3	K30(Trimethyl)
Q11190	K	402	Trimethyl	let-721	AESIFEDIQQKGEDVQTIDPA	IFEDIQQKGEDVQTI	SGMVAAESIFEDIQQKGEDVQTIDPATYDK	SGmVAAESIFEDIQQkGEDVQTIDPATYDK	3343.59	20211206_Worm_SCX_E1_P5_1_02.raw	E1	nan	1	K402(Trimethyl)
Q17361	K	440	Dimethyl	usp-14	VTVVDEEAILKTSGGGDWHSA	VDEEAILKTSGGGDW	LFDDEHVTVVDEEAILKTSGGGDWHSAYVLLYEAR	LFDDEHVTVVDEEAILkTSGGGDWHSAYVLLYEAR	3962.94	20211206_Worm_SCX_E1_WT_1_10.raw	E1	nan	1	K440(Dimethyl)
Q17574	K	272	Trimethyl	mtrr-1	NLCKMPGVVTKPFEVLVVSAE	KMPGVVTKPFEVLVV	MPGVVTKPFEVLVVSAEFVTDPFSKK	mPGVVTkPFEVLVVSAEFVTDPFSKK	2909.57	20211206_Worm_SCX_E1_P1_1_12.raw;20211206_Worm_SCX_E1_WT_3_04.raw	E1	nan	2	K272(Trimethyl)
Q17770	K	134	Trimethyl	pdi-2	WLKKKTGPVAKPLADADAVKE	KKTGPVAKPLADADA	TGPVAKPLADADAVKELQESADVVVIGYFKDTTSDDAK	TGPVAkPLADADAVKELQESADVVVIGYFKDTTSDDAK	4006.05	20211206_Worm_SCX_E1_P1_1_12.raw	E1	nan	1	K134(Trimethyl)
Q17770	K	348	Dimethyl	pdi-2	FTQNYLDGSVKPHLMSEDIPE	NYLDGSVKPHLMSED	FTQNYLDGSVKPHLMSEDIPEDWDKNPVK	FTQNYLDGSVkPHLmSEDIPEDWDKNPVK	3446.66	20211206_Worm_SCX_E1_P1_1_12.raw	E1	nan	1	K348(Dimethyl)
Q17770	K	348	Trimethyl	pdi-2	FTQNYLDGSVKPHLMSEDIPE	NYLDGSVKPHLMSED	FTQNYLDGSVKPHLMSEDIPEDWDK;FTQNYLDGSVKPHLMSEDIPEDWDKNPVK	FTQNYLDGSVkPHLmSEDIPEDWDKNPVK	3460.67	20211206_Worm_SCX_E1_P1_2_08.raw;20211206_Worm_SCX_E1_P1_3_14.raw;20211206_Worm_SCX_E1_P5_2_16.raw;20211206_Worm_SCX_E1_WT_3_04.raw	E1	nan	5	K348(Trimethyl)
Q18040	K	296	Dimethyl	oatr-1	LCDDNVMMNIKPGEHGSTYGG	DNVMMNIKPGEHGST	ALSGGFYPVSAVLCDDNVMMNIKPGEHGSTYGGNPLACK	ALSGGFYPVSAVLcDDNVmmNIkPGEHGSTYGGNPLAcK	4186.93	20211206_Worm_SCX_E1_P1_3_14.raw	E1	nan	1	K296(Dimethyl)
Q18040	K	296	Trimethyl	oatr-1	LCDDNVMMNIKPGEHGSTYGG	DNVMMNIKPGEHGST	ALSGGFYPVSAVLCDDNVMMNIKPGEHGSTYGGNPLACK	ALSGGFYPVSAVLcDDNVmMNIkPGEHGSTYGGNPLAcK	4184.95	20211206_Worm_SCX_E1_P5_3_18.raw;20211206_Worm_SCX_E1_WT_1_10.raw;20211206_Worm_SCX_E1_WT_2_06.raw;20211206_Worm_SCX_E1_WT_3_04.raw	E1	nan	5	K296(Trimethyl)
Q18115	K	861	Trimethyl	rpn-2	SGTAPAAEDEKMEVDQPGKSK	APAAEDEKMEVDQPG	EAAASASSAAAAPSSSSTSGTAPAAEDEKMEVDQPGK	EAAASASSAAAAPSSSSTSGTAPAAEDEkmEVDQPGK	3522.6	20211206_Worm_SCX_E1_P5_1_02.raw	E1	nan	1	K861(Trimethyl)
Q18211	K	214	Trimethyl	ran-3	GEVYMCGINEKGTVPAEGVEK	YMCGINEKGTVPAEG	KVDIFEEEGLKPLQAVAGGVHSAVLTSEGEVYMCGINEK	KVDIFEEEGLKPLQAVAGGVHSAVLTSEGEVYmcGINEk	4262.14	20211206_Worm_SCX_E1_P1_3_14.raw	E1	nan	1	K214(Trimethyl)
Q18265	R	160	ADMA	fust-1	SDRQGGPPGGRGGYQDRGPRR	QGGPPGGRGGYQDRG	QGGPPGGRGGYQDR	QGGPPGGrGGYQDR	1429.69	20211206_Worm_SCX_E1_P5_3_18.raw	E1	R8(ADMA)	1	R160(ADMA)
Q18688	K	455	Trimethyl	daf-21	TSLKEYVSRMKENQTQIYYIT	KEYVSRMKENQTQIY	MKENQTQIYYITGESKDVVAASAFVER	mkENQTQIYYITGESKDVVAASAFVER	3135.57	20211130_Worm_SCX_E2_P1_2_18.raw;20211130_Worm_SCX_E2_P5_1_16.raw;20211206_Worm_SCX_E1_P1_2_08.raw;20211206_Worm_SCX_E1_P5_1_02.raw	E1;E2	nan	4	K455(Trimethyl)
Q18688	K	528	Trimethyl	daf-21	GLELPETEEEKKKFEEDKVAY	LPETEEEKKKFEEDK	EGLELPETEEEKKKFEEDKVAYENLCK	EGLELPETEEEkKKFEEDKVAYENLcK	3326.63	20211206_Worm_SCX_E1_P1_1_12.raw;20211206_Worm_SCX_E1_P5_3_18.raw	E1	nan	2	K528(Trimethyl)
Q18853	K	99	Trimethyl	cyc-1	VDTIMTEEEAKAEAADALIND	IMTEEEAKAEAADAL	HFVDTIMTEEEAKAEAADALINDVDDKGASIQRPGMLTDK	HFVDTImTEEEAkAEAADALINDVDDKGASIQRPGMLTDK	4403.14	20211206_Worm_SCX_E1_WT_3_04.raw	E1	nan	1	K99(Trimethyl)
Q18885	K	52	Trimethyl	icd-1	DDKKLQSNLKKLSVTNIPGIE	KLQSNLKKLSVTNIP	KLSVTNIPGIEEVNMIKDDGTVIHFNNPK	kLSVTNIPGIEEVNmIKDDGTVIHFNNPK	3280.72	20211206_Worm_SCX_E1_P1_3_14.raw;20211206_Worm_SCX_E1_WT_2_06.raw	E1	nan	2	K52(Trimethyl)
Q18885	K	68	Trimethyl	icd-1	IPGIEEVNMIKDDGTVIHFNN	IEEVNMIKDDGTVIH	KLSVTNIPGIEEVNMIKDDGTVIHFNNPK;LSVTNIPGIEEVNMIKDDGTVIHFNNPK	LSVTNIPGIEEVNmIkDDGTVIHFNNPK	3152.63	20211206_Worm_SCX_E1_P1_3_14.raw;20211206_Worm_SCX_E1_P5_3_18.raw;20211206_Worm_SCX_E1_WT_3_04.raw	E1	nan	4	K68(Trimethyl)
Q18885	K	99	Trimethyl	icd-1	TFSVTGSADNKQITEMLPGIL	VTGSADNKQITEMLP	VQTSVPANTFSVTGSADNKQITEMLPGILNQLGPESLTHLK	VQTSVPANTFSVTGSADNkQITEmLPGILNQLGPESLTHLK	4394.29	20211206_Worm_SCX_E1_WT_1_10.raw	E1	nan	1	K99(Trimethyl)
Q19554	K	223	Trimethyl	abcf-1	GLGFSKEMQEKPCTDFSGGWR	FSKEMQEKPCTDFSG	EMQEKPCTDFSGGWR	EmQEkPcTDFSGGWR	1885.82	20211206_Worm_SCX_E1_P5_3_18.raw	E1	nan	1	K223(Trimethyl)
Q19579	R	558	Dimethyl	pab-2	APIRQQGPAPRGAPQKPFYQG	RQQGPAPRGAPQKPF	QQGPAPRGAPQKPFYQGPPR	QQGPAPrGAPQKPFYQGPPR	2205.17	20211130_Worm_SCX_E2_P5_2_02.raw;20211130_Worm_SCX_E2_P5_3_06.raw	E2	nan	2	R558(Dimethyl)
Q19591	K	133	Dimethyl	nspg-10	GAGFWTMYERKTLTTCVESTY	FWTMYERKTLTTCVE	KTLTTCVESTYVNYQQETSAAMNTYMTATAQDPNGACK	kTLTTcVESTYVNYQQETSAAmNTYmTATAQDPNGAcK	4308.9	20211206_Worm_SCX_E1_P1_1_12.raw;20211206_Worm_SCX_E1_P5_2_16.raw;20211206_Worm_SCX_E1_P5_3_18.raw;20211206_Worm_SCX_E1_WT_3_04.raw	E1	nan	4	K133(Dimethyl)
Q19591	K	133	Trimethyl	nspg-10	GAGFWTMYERKTLTTCVESTY	FWTMYERKTLTTCVE	KTLTTCVESTYVNYQQETSAAMNTYMTATAQDPNGACK	kTLTTcVESTYVNYQQETSAAMNTYmTATAQDPNGAcK	4306.92	20211206_Worm_SCX_E1_P1_1_12.raw;20211206_Worm_SCX_E1_P5_2_16.raw;20211206_Worm_SCX_E1_WT_2_06.raw	E1	nan	3	K133(Trimethyl)
Q19626	K	225	Trimethyl	vha-12	GVNMETARFFKQDFEENGSME	METARFFKQDFEENG	FFKQDFEENGSMENVCLFLNLANDPTIER	FFkQDFEENGSmENVcLFLNLANDPTIER	3535.65	20211206_Worm_SCX_E1_P5_1_02.raw;20211206_Worm_SCX_E1_WT_1_10.raw	E1	nan	3	K225(Trimethyl)
Q19698	K	32	Dimethyl	ilys-5	HCICMRESGCKPIGCHMDVGS	CMRESGCKPIGCHMD	ESGCKPIGCHMDVGSLSCGYYQIK	ESGckPIGcHmDVGSLScGYYQIK	2790.24	20211206_Worm_SCX_E1_WT_2_06.raw	E1	nan	1	K32(Dimethyl)
Q19698	K	32	Trimethyl	ilys-5	HCICMRESGCKPIGCHMDVGS	CMRESGCKPIGCHMD	ESGCKPIGCHMDVGSLSCGYYQIK	ESGckPIGcHmDVGSLScGYYQIK	2804.25	20211206_Worm_SCX_E1_P1_2_08.raw;20211206_Worm_SCX_E1_WT_3_04.raw	E1	nan	2	K32(Trimethyl)
Q19698	K	95	Trimethyl	ilys-5	TCVENYYNRYKSQCNGLGMGA	ENYYNRYKSQCNGLG	YKSQCNGLGMGACQIMSR	YkSQcNGLGmGAcQIMSR	2118.96	20211206_Worm_SCX_E1_WT_1_10.raw	E1	nan	1	K95(Trimethyl)
Q19969	K	454	Trimethyl	ima-3	SEIEECGGLDKIENLQNHENE	EECGGLDKIENLQNH	MAGEAAEQVTSEIEECGGLDKIENLQNHENEDIYK	mAGEAAEQVTSEIEEcGGLDkIENLQNHENEDIYK	4021.83	20211206_Worm_SCX_E1_P5_2_16.raw;20211206_Worm_SCX_E1_P5_3_18.raw;20211206_Worm_SCX_E1_WT_2_06.raw	E1	nan	3	K454(Trimethyl)
Q20224	K	121	Trimethyl	lbp-2	LKDGHLFEHHKPLEEGESKEE	GHLFEHHKPLEEGES	DGHLFEHHKPLEEGESKEETYEYYFDGDFLIQK	DGHLFEHHkPLEEGESKEETYEYYFDGDFLIQK	4071.89	20211206_Worm_SCX_E1_P5_1_02.raw;20211206_Worm_SCX_E1_WT_2_06.raw	E1	nan	2	K121(Trimethyl)
Q20224	K	129	Trimethyl	lbp-2	HHKPLEEGESKEETYEYYFDG	PLEEGESKEETYEYY	DGHLFEHHKPLEEGESKEETYEYYFDGDFLIQK	DGHLFEHHkPLEEGESkEETYEYYFDGDFLIQK	4071.89	20211206_Worm_SCX_E1_P1_1_12.raw	E1	nan	1	K129(Trimethyl)
Q20310	K	82	Trimethyl	CELE_F42A10.5	SQGRLDGLKIKDMGLESEQDQ	RLDGLKIKDMGLESE	IKDMGLESEQDQVNNEEPEDREVHETK	IkDmGLESEQDQVNNEEPEDREVHETK	3256.49	20211206_Worm_SCX_E1_P1_1_12.raw	E1	nan	1	K82(Trimethyl)
Q20751	K	114	Dimethyl	iff-2	SLMDPESCEQKDDLKLPDTEL	DPESCEQKDDLKLPD	EYLLMAIDDGYCSLMDPESCEQKDDLKLPDTELGQQIR	EYLLmAIDDGYcSLmDPEScEQkDDLKLPDTELGQQIR	4549.08	20211206_Worm_SCX_E1_WT_1_10.raw	E1	nan	1	K114(Dimethyl)
Q20751	K	114	Trimethyl	iff-2	SLMDPESCEQKDDLKLPDTEL	DPESCEQKDDLKLPD	EYLLMAIDDGYCSLMDPESCEQKDDLKLPDTELGQQIR	EYLLMAIDDGYcSLmDPEScEQkDDLKLPDTELGQQIR	4547.1	20211206_Worm_SCX_E1_P1_2_08.raw;20211206_Worm_SCX_E1_P1_3_14.raw;20211206_Worm_SCX_E1_P5_1_02.raw;20211206_Worm_SCX_E1_P5_3_18.raw;20211206_Worm_SCX_E1_WT_2_06.raw;20211206_Worm_SCX_E1_WT_3_04.raw	E1	nan	14	K114(Trimethyl)
Q20751	K	118	Trimethyl	iff-2	PESCEQKDDLKLPDTELGQQI	CEQKDDLKLPDTELG	EYLLMAIDDGYCSLMDPESCEQKDDLKLPDTELGQQIR	EYLLmAIDDGYcSLmDPEScEQkDDLkLPDTELGQQIR	4605.14	20211206_Worm_SCX_E1_P1_2_08.raw;20211206_Worm_SCX_E1_P1_3_14.raw;20211206_Worm_SCX_E1_P5_1_02.raw;20211206_Worm_SCX_E1_WT_2_06.raw	E1	nan	5	K118(Trimethyl)
Q20772	K	63	Dimethyl	F54D5.7	PRVTEAYRTEKFDPSLIPEMG	TEAYRTEKFDPSLIP	TEKFDPSLIPEMGSMGLLGAPYQGYGCAGTSTVGYGLIAR	TEkFDPSLIPEmGSmGLLGAPYQGYGcAGTSTVGYGLIAR	4225.03	20211206_Worm_SCX_E1_WT_1_10.raw	E1	nan	1	K63(Dimethyl)
Q20772	K	63	Trimethyl	F54D5.7	PRVTEAYRTEKFDPSLIPEMG	TEAYRTEKFDPSLIP	TEKFDPSLIPEMGSMGLLGAPYQGYGCAGTSTVGYGLIAR	TEkFDPSLIPEMGSmGLLGAPYQGYGcAGTSTVGYGLIAR	4223.05	20211206_Worm_SCX_E1_P5_1_02.raw	E1	nan	1	K63(Trimethyl)
Q20780	K	250	Trimethyl	alh-1	QAISSHMDVDKVAFTGSTEVG	SSHMDVDKVAFTGST	EAGFPDGVVNIIPGYGHTAGQAISSHMDVDKVAFTGSTEVGR	EAGFPDGVVNIIPGYGHTAGQAISSHmDVDkVAFTGSTEVGR	4345.12	20211206_Worm_SCX_E1_P1_1_12.raw;20211206_Worm_SCX_E1_P1_2_08.raw	E1	nan	2	K250(Trimethyl)
Q20780	K	400	Trimethyl	alh-1	FVKPTIFANVKDQMTIAQEEI	PTIFANVKDQMTIAQ	HGDQGHFVKPTIFANVKDQMTIAQEEIFGPVMTIIR	HGDQGHFVKPTIFANVkDQmTIAQEEIFGPVMTIIR	4126.13	20211206_Worm_SCX_E1_WT_1_10.raw	E1	nan	1	K400(Trimethyl)
Q20970	K	840	Trimethyl	mars-1	AMVMCASSPDKVEIMEVPADS	MCASSPDKVEIMEVP	AMVMCASSPDKVEIMEVPADSKPGTPVVCPPYTHRPDEQLNPK	AMVMcASSPDkVEImEVPADSKPGTPVVcPPYTHRPDEQLNPK	4836.32	20211206_Worm_SCX_E1_P5_2_16.raw	E1	nan	1	K840(Trimethyl)
Q21000	K	688	Methyl	myo-5	IRCIIPNELKKAGMIDANLVL	IIPNELKKAGMIDAN	KAGMIDANLVLNQLTCNGVLEGIR	kAGmIDANLVLNQLTcNGVLEGIR	2629.38	20211206_Worm_SCX_E1_P1_2_08.raw;20211206_Worm_SCX_E1_P1_3_14.raw;20211206_Worm_SCX_E1_P5_1_02.raw	E1	nan	3	K688(Methyl)
Q21215	K	218	Trimethyl	rack-1	PDGSLCASGGKDGQAMLWDLN	SLCASGGKDGQAMLW	LKTNHIGHTGYVNTVTVSPDGSLCASGGKDGQAMLWDLNEGK;TNHIGHTGYVNTVTVSPDGSLCASGGKDGQAMLWDLNEGK	TNHIGHTGYVNTVTVSPDGSLcASGGkDGQAmLWDLNEGK	4245	20211206_Worm_SCX_E1_P1_2_08.raw	E1	nan	3	K218(Trimethyl)
Q21215	K	231	Trimethyl	rack-1	QAMLWDLNEGKHLYTLPGNDV	LWDLNEGKHLYTLPG	DGQAMLWDLNEGKHLYTLPGNDVINAMSFSPNR	DGQAmLWDLNEGkHLYTLPGNDVINAMSFSPNR	3761.81	20211206_Worm_SCX_E1_P1_2_08.raw	E1	nan	1	K231(Trimethyl)
Q21217	K	186	Dimethyl	gta-1	LHLESCMNQQKPGTPNLSVMG	ESCMNQQKPGTPNLS	GGLGPDALHLESCMNQQKPGTPNLSVMGFEGAFHGR	GGLGPDALHLEScmNQQkPGTPNLSVmGFEGAFHGR	3869.82	20211206_Worm_SCX_E1_WT_3_04.raw	E1	nan	1	K186(Dimethyl)
Q21217	K	186	Trimethyl	gta-1	LHLESCMNQQKPGTPNLSVMG	ESCMNQQKPGTPNLS	GGLGPDALHLESCMNQQKPGTPNLSVMGFEGAFHGR;RGGLGPDALHLESCMNQQKPGTPNLSVMGFEGAFHGR	GGLGPDALHLEScmNQQkPGTPNLSVMGFEGAFHGR	3867.84	20211206_Worm_SCX_E1_P1_1_12.raw;20211206_Worm_SCX_E1_P1_2_08.raw;20211206_Worm_SCX_E1_P5_3_18.raw	E1	nan	5	K186(Trimethyl)
Q21217	K	341	Trimethyl	gta-1	SSPPDMVTFSKKLLTGGYFYG	PDMVTFSKKLLTGGY	HGIVFIVDEVQTGGGATGDIWAHDHWNLSSPPDMVTFSK	HGIVFIVDEVQTGGGATGDIWAHDHWNLSSPPDmVTFSk	4279.06	20211206_Worm_SCX_E1_P1_1_12.raw;20211206_Worm_SCX_E1_P1_2_08.raw;20211206_Worm_SCX_E1_P5_2_16.raw	E1	nan	3	K341(Trimethyl)
Q21284	K	423	Trimethyl	CELE_K07E3.4	GPSVVAGAPLKHEYLDENIPL	VVAGAPLKHEYLDEN	MHGGGPSVVAGAPLKHEYLDENIPLVEGGCDSNLR	mHGGGPSVVAGAPLkHEYLDENIPLVEGGcDSNLR	3746.83	20211206_Worm_SCX_E1_WT_3_04.raw	E1	nan	1	K423(Trimethyl)
Q21559	R	35	ADMA	aly-3	IQKKSFGGARRGNTRPTGLPR	KSFGGARRGNTRPTG	RGNTRPTGLPR	rGNTRPTGLPR	1252.72	20211130_Worm_SCX_E2_P5_1_16.raw;20211130_Worm_SCX_E2_P5_3_06.raw;20211130_Worm_SCX_E2_WT_1_12.raw;20211130_Worm_SCX_E2_WT_2_14.raw;20211130_Worm_SCX_E2_WT_3_04.raw;20211202_Worm_SCX_E3_P5_3_08.raw;20211202_Worm_SCX_E3_WT_1_06.raw;20211202_Worm_SCX_E3_WT_2_02.raw;20211202_Worm_SCX_E3_WT_3_16.raw;20211206_Worm_SCX_E1_P5_2_16.raw;20211206_Worm_SCX_E1_WT_2_06.raw;20211206_Worm_SCX_E1_WT_3_04.raw	E1;E2;E3	R1(ADMA)	35	R35(ADMA)
Q21559	R	39	Methyl	aly-3	SFGGARRGNTRPTGLPRRSGG	GARRGNTRPTGLPRR	RGNTRPTGLPR	rGNTRPTGLPR	1252.72	20211202_Worm_SCX_E3_P5_1_18.raw	E3	nan	1	R39(Methyl)
Q21770	K	147	Trimethyl	wago-1	VEKNPEFFKMKDGNQIVYDGQ	NPEFFKMKDGNQIVY	MKDGNQIVYDGQSTLYTTVNLFSELDANGTK	mkDGNQIVYDGQSTLYTTVNLFSELDANGTK	3480.68	20211206_Worm_SCX_E1_WT_1_10.raw;20211206_Worm_SCX_E1_WT_2_06.raw	E1	nan	2	K147(Trimethyl)
Q21824	K	119	Trimethyl	prdx-3	SHLAWVNTPRKDGGLGDMDIP	AWVNTPRKDGGLGDM	KDGGLGDMDIPLLADFNKK	kDGGLGDmDIPLLADFNKK	2105.09	20211206_Worm_SCX_E1_WT_2_06.raw	E1	nan	1	K119(Trimethyl)
Q21926	K	67	Trimethyl	iars-1	HYGHMLTSTIKDVVGRWAHQN	HMLTSTIKDVVGRWA	DRPHFTFYDGPPFATGLPHYGHMLTSTIK	DRPHFTFYDGPPFATGLPHYGHmLTSTIk	3361.65	20211206_Worm_SCX_E1_WT_1_10.raw;20211206_Worm_SCX_E1_WT_2_06.raw	E1	nan	2	K67(Trimethyl)
Q21962	K	348	Trimethyl	gldc-1	QTREQHIRRDKATSNICTAQA	EQHIRRDKATSNICT	DKATSNICTAQALLANMSAMYAVYHGPQR	DkATSNIcTAQALLANmSAMYAVYHGPQR	3240.56	20211130_Worm_SCX_E2_WT_1_12.raw	E2	nan	1	K348(Trimethyl)
Q21966	K	280	Trimethyl	asp-4	RKGYWQFKMDKVVGSGVLGCS	YWQFKMDKVVGSGVL	MDKVVGSGVLGCSNGCQAIADTGTSLIAGPK	mDkVVGSGVLGcSNGcQAIADTGTSLIAGPK	3121.53	20211206_Worm_SCX_E1_P1_2_08.raw	E1	nan	1	K280(Trimethyl)
Q22037	R	216	Methyl	hrp-1	TRGGRSRDGQRGGYNGGGGGG	GRSRDGQRGGYNGGG	DGQRGGYNGGGGGGGGWGGPAQR	DGQrGGYNGGGGGGGGWGGPAQR	2088.93	20211206_Worm_SCX_E1_WT_3_04.raw	E1	nan	1	R216(Methyl)
Q22308	R	530	Methyl	ddx-19	PGQGQSMGRGRGQQNPAFVPR	GQSMGRGRGQQNPAF	GRGQQNPAFVPRPR	GrGQQNPAFVPRPR	1593.87	20211130_Worm_SCX_E2_P5_1_16.raw;20211130_Worm_SCX_E2_WT_1_12.raw;20211202_Worm_SCX_E3_P1_1_14.raw	E2;E3	nan	3	R530(Methyl)
Q22866	K	59	Trimethyl	lev-11	KMTQTGDDLDKAQEDLSAATS	QTGDDLDKAQEDLSA	MTQTGDDLDKAQEDLSAATSK;MTQTGDDLDKAQEDLSAATSKLEEK;MTQTGDDLDKAQEDLSAATSKLEEKEK	mTQTGDDLDkAQEDLSAATSKLEEK	2782.33	20211206_Worm_SCX_E1_P1_2_08.raw	E1	nan	3	K59(Trimethyl)
Q23089	K	436	Trimethyl	xpo-1	LRSTMISRMAKPEEVLIVEND	TMISRMAKPEEVLIV	MAKPEEVLIVENDQGEVVR	mAkPEEVLIVENDQGEVVR	2213.15	20211206_Worm_SCX_E1_P5_3_18.raw	E1	nan	2	K436(Trimethyl)
Q23121	R	80	Dimethyl	rsp-1	YSKPRGGGGDRGGFGGGGRGG	PRGGGGDRGGFGGGG	GGGGDRGGFGGGGRGGAR	GGGGDrGGFGGGGrGGAR	1560.77	20211206_Worm_SCX_E1_P5_2_16.raw;20211206_Worm_SCX_E1_P5_3_18.raw;20211206_Worm_SCX_E1_WT_2_06.raw	E1	R14(ADMA);nan	3	R80(Dimethyl)
Q23121	R	80	Methyl	rsp-1	YSKPRGGGGDRGGFGGGGRGG	PRGGGGDRGGFGGGG	GGGGDRGGFGGGGRGGAR	GGGGDrGGFGGGGrGGAR	1546.76	20211206_Worm_SCX_E1_P5_1_02.raw	E1	nan	1	R80(Methyl)
Q23121	R	88	ADMA	rsp-1	GDRGGFGGGGRGGARVSSYSG	GGFGGGGRGGARVSS	GGGGDRGGFGGGGRGGAR	GGGGDrGGFGGGGrGGAR	1560.77	20211206_Worm_SCX_E1_P5_3_18.raw	E1	R14(ADMA)	1	R88(ADMA)
Q23163	K	475	Trimethyl	lpr-5	GELIFRTNSNKEDVTVHILSV	IFRTNSNKEDVTVHI	TNSNKEDVTVHILSVGPLNHQGEYEYVVMSTNCNYPVYVFAR	TNSNkEDVTVHILSVGPLNHQGEYEYVVmSTNcNYPVYVFAR	4902.35	20211206_Worm_SCX_E1_P1_3_14.raw	E1	nan	1	K475(Trimethyl)
Q23237	K	83	Trimethyl	pbs-3	LYELRENRNIKPQVLSEMISN	LRENRNIKPQVLSEM	NIKPQVLSEMISNLAYQHR	NIkPQVLSEmISNLAYQHR	2299.22	20211206_Worm_SCX_E1_P5_3_18.raw	E1	nan	1	K83(Trimethyl)
Q23237	K	158	Trimethyl	pbs-3	VCENFWRENMKPDELFEATAQ	NFWRENMKPDELFEA	ENMKPDELFEATAQSILSCLER	ENmkPDELFEATAQSILScLER	2639.27	20211206_Worm_SCX_E1_P5_3_18.raw	E1	nan	1	K158(Trimethyl)
Q23402	K	145	Trimethyl	ZK1127.4	LCTTVPLNDNKDDAPKFIKDL	TVPLNDNKDDAPKFI	APHGVVLTQAYDDEETEEDYMAYGLCTTVPLNDNKDDAPK	APHGVVLTQAYDDEETEEDYmAYGLcTTVPLNDNkDDAPK	4543.04	20211206_Worm_SCX_E1_P1_1_12.raw;20211206_Worm_SCX_E1_P1_3_14.raw;20211206_Worm_SCX_E1_WT_1_10.raw;20211206_Worm_SCX_E1_WT_2_06.raw	E1	nan	4	K145(Trimethyl)
Q23500	K	643	Trimethyl	aco-1	PWDDASTYIKKVPFFDGMTSE	DASTYIKKVPFFDGM	KVPFFDGMTSELPSQSDIVNAHVLLNLGDSVTTDHISPAGSISK	kVPFFDGmTSELPSQSDIVNAHVLLNLGDSVTTDHISPAGSISK	4682.37	20211206_Worm_SCX_E1_P1_1_12.raw;20211206_Worm_SCX_E1_P1_3_14.raw;20211206_Worm_SCX_E1_WT_3_04.raw	E1	nan	3	K643(Trimethyl)
Q23551	K	10	Trimethyl	unc-22	XMVGAPRFTQKPSIQQTPTGD	GAPRFTQKPSIQQTP	FTQKPSIQQTPTGDLLMECHLEADPQPTIAWQHSGNLLEPSGR	FTQkPSIQQTPTGDLLmEcHLEADPQPTIAWQHSGNLLEPSGR	4886.39	20211206_Worm_SCX_E1_WT_1_10.raw;20211206_Worm_SCX_E1_WT_2_06.raw;20211206_Worm_SCX_E1_WT_3_04.raw	E1	nan	4	K10(Trimethyl)
Q23621	R	209	Dimethyl	gdh-1	VPAPDMGTGEREMGWIADTYA	PDMGTGEREMGWIAD	KGFLGPGVDVPAPDMGTGEREMGWIADTYAQTIGHLDR	kGFLGPGVDVPAPDMGTGErEmGWIADTYAQTIGHLDR	4116	20211206_Worm_SCX_E1_WT_1_10.raw	E1	nan	1	R209(Dimethyl)
Q23621	R	227	Dimethyl	gdh-1	TYAQTIGHLDRDASACITGKP	QTIGHLDRDASACIT	EMGWIADTYAQTIGHLDRDASACITGKPIVSGGIHGR	EmGWIADTYAQTIGHLDrDASAcITGkPIVSGGIHGR	4011.98	20211206_Worm_SCX_E1_WT_1_10.raw	E1	nan	1	R227(Dimethyl)
Q23621	K	236	Methyl	gdh-1	DRDASACITGKPIVSGGIHGR	ASACITGKPIVSGGI	EMGWIADTYAQTIGHLDRDASACITGKPIVSGGIHGR	EmGWIADTYAQTIGHLDrDASAcITGkPIVSGGIHGR	4011.98	20211206_Worm_SCX_E1_WT_1_10.raw	E1	nan	1	K236(Methyl)
Q27371	K	55	Trimethyl	mup-2	KERRAPVQEEKPPAEMTEAEI	RAPVQEEKPPAEMTE	RAPVQEEKPPAEMTEAEIAMLAAK	RAPVQEEkPPAEmTEAEIAMLAAK	2668.37	20211206_Worm_SCX_E1_P1_2_08.raw	E1	nan	1	K55(Trimethyl)
Q27464	K	281	Trimethyl	gspd-1	MQILTLVAMEKPASLNAEDIR	LTLVAMEKPASLNAE	DVMQNHLMQILTLVAMEKPASLNAEDIRDEK	DVMQNHLmQILTLVAMEkPASLNAEDIRDEK	3610.83	20211206_Worm_SCX_E1_P5_1_02.raw	E1	nan	1	K281(Trimethyl)
Q27497	K	113	Methyl	gsp-1	TICLLLAYKVKYPENFFLLRG	LLLAYKVKYPENFFL	VKYPENFFLLR	VkYPENFFLLR	1439.8	20211206_Worm_SCX_E1_P5_1_02.raw;20211206_Worm_SCX_E1_P5_3_18.raw;20211206_Worm_SCX_E1_WT_1_10.raw	E1	nan	3	K113(Methyl)
Q27497	K	211	Trimethyl	gsp-1	LCDLLWSDPDKDVTGWGENDR	LLWSDPDKDVTGWGE	VMRPTDVPDTGLLCDLLWSDPDKDVTGWGENDR	VmRPTDVPDTGLLcDLLWSDPDkDVTGWGENDR	3830.8	20211206_Worm_SCX_E1_WT_2_06.raw	E1	nan	1	K211(Trimethyl)
Q4TT88	K	855	Trimethyl	pam-1	ATHMGQQYAWKYFCEHIKEFL	MGQQYAWKYFCEHIK	VRPQDQLYLFLGTGATHMGQQYAWK	VRPQDQLYLFLGTGATHmGQQYAWk	2966.5	20211206_Worm_SCX_E1_P1_2_08.raw	E1	nan	1	K855(Trimethyl)
Q4W5P0	K	7	Trimethyl	sqd-1	XXXXMEATDNKINGNASETIK	XMEATDNKINGNASE	MEATDNKINGNASETIKENGHSTK	mEATDNkINGNASETIKENGHSTK	2647.26	20211206_Worm_SCX_E1_P5_3_18.raw	E1	nan	1	K7(Trimethyl)
Q6A573	K	105	Trimethyl	cdap-2	GMFPTNFVTLKPTPSTSAAAV	PTNFVTLKPTPSTSA	STGAVGMFPTNFVTLKPTPSTSAAAVAPAASASTSAGSAAR	STGAVGmFPTNFVTLkPTPSTSAAAVAPAASASTSAGSAAR	3866.96	20211206_Worm_SCX_E1_WT_1_10.raw	E1	nan	1	K105(Trimethyl)
Q86G90	K	834	Trimethyl	npp-9	RIEKSMKLSPKPNLPNVLTFM	KSMKLSPKPNLPNVL	LSPKPNLPNVLTFMCQDFSEDASNADPAIFTAK	LSPkPNLPNVLTFmcQDFSEDASNADPAIFTAK	3696.79	20211206_Worm_SCX_E1_P1_3_14.raw;20211206_Worm_SCX_E1_P5_3_18.raw	E1	nan	2	K834(Trimethyl)
Q93339	K	131	Trimethyl	prp-4	VLHTDEVNADKADEETVTWYH	TDEVNADKADEETVT	ALLSTMSEDEIAAVLHTDEVNADKADEETVTWYHR	ALLSTmSEDEIAAVLHTDEVNADkADEETVTWYHR	4017.9	20211206_Worm_SCX_E1_P5_3_18.raw	E1	nan	1	K131(Trimethyl)
Q93572	K	166	Trimethyl	rla-0	NDVHLIKEGDKVGASESALLN	HLIKEGDKVGASESA	EGDKVGASESALLNMLGVTPFSYGLVVR;GTIEILNDVHLIKEGDKVGASESALLNMLGVTPFSYGLVVR	GTIEILNDVHLIKEGDkVGASESALLNmLGVTPFSYGLVVR	4413.37	20211206_Worm_SCX_E1_P1_1_12.raw	E1	nan	2	K166(Trimethyl)
Q93873	R	137	SDMA	gas-1	KAIPHIGLLHRATEKLIEHKT	PHIGLLHRATEKLIE	AIPHIGLLHRATEK	AIPHIGLLHrATEK	1583.94	20211206_Worm_SCX_E1_WT_2_06.raw;20211206_Worm_SCX_E1_WT_3_04.raw	E1	R10(SDMA)	2	R137(SDMA)
Q94246	K	1547	Trimethyl	gfi-1	CRQLEMYDECKPLPYDTTVTG	LEMYDECKPLPYDTT	QLEMYDECKPLPYDTTVTGCCCDNYNNCNVDLAGYGGK	QLEmYDEckPLPYDTTVTGcccDNYNNcNVDLAGYGGK	4552.88	20211206_Worm_SCX_E1_WT_1_10.raw	E1	nan	1	K1547(Trimethyl)
Q94269	R	525	Dimethyl	ctsa-2	KGAGHMVPMDRPGPALQIFYN	GHMVPMDRPGPALQI	GAGHMVPMDRPGPALQIFYNYLYNTNGGYSNQVPYDLTATPLR	GAGHmVPmDrPGPALQIFYNYLYNTNGGYSNQVPYDLTATPLR	4832.32	20211206_Worm_SCX_E1_P5_1_02.raw;20211206_Worm_SCX_E1_P5_3_18.raw	E1	nan	2	R525(Dimethyl)
Q95X44	K	26	Trimethyl	vha-8	MAFIEQEANEKAEEIDAKAEE	IEQEANEKAEEIDAK	HMMAFIEQEANEKAEEIDAKAEEEFNIEK	HMmAFIEQEANEkAEEIDAKAEEEFNIEK	3481.61	20211206_Worm_SCX_E1_P5_1_02.raw	E1	nan	1	K26(Trimethyl)
Q95XU7	R	53	Methyl	CELE_Y59H11AM.1	GYGIKTTNMKRVGVDPPCGVL	IKTTNMKRVGVDPPC	RVGVDPPCGVLDPK	rVGVDPPcGVLDPK	1522.8	20211206_Worm_SCX_E1_WT_1_10.raw;20211206_Worm_SCX_E1_WT_3_04.raw	E1	nan	2	R53(Methyl)
Q95YB2	K	66	Trimethyl	acdh-9	QGELPMDVLRKAGEMGFGAIY	LPMDVLRKAGEMGFG	KAGEMGFGAIYCSGDHGGSGLSR	kAGEmGFGAIYcSGDHGGSGLSR	2372.08	20211206_Worm_SCX_E1_P1_2_08.raw	E1	nan	1	K66(Trimethyl)
Q965V9	K	80	Trimethyl	ubh-3	QYEEVEKNGEKPEGVFFMNQS	EVEKNGEKPEGVFFM	NGEKPEGVFFMNQSEEIGNACGTFALFHSLANLENR	NGEkPEGVFFmNQSEEIGNAcGTFALFHSLANLENR	4085.91	20211206_Worm_SCX_E1_P5_3_18.raw	E1	nan	1	K80(Trimethyl)
Q966I8	K	98	Trimethyl	pbs-1	HIDVYTMTENKPVTIYRSSQI	VYTMTENKPVTIYRS	YHIDVYTMTENKPVTIYR	YHIDVYTmTENkPVTIYR	2301.16	20211206_Worm_SCX_E1_WT_2_06.raw	E1	nan	1	K98(Trimethyl)
Q9BKU3	K	39	Trimethyl	eif-2alpha	AYVRLSEYNDKEGMILLSELS	RLSEYNDKEGMILLS	LSEYNDKEGMILLSELSR	LSEYNDkEGmILLSELSR	2155.1	20211206_Worm_SCX_E1_P5_3_18.raw	E1	nan	1	K39(Trimethyl)
Q9BL19	K	155	Trimethyl	rpl-17	PCHIEVILAEKEDVVSKPTDD	IEVILAEKEDVVSKP	INPYMSSPCHIEVILAEKEDVVSKPTDDAAPK	INPYmSSPcHIEVILAEkEDVVSKPTDDAAPK	3611.8	20211130_Worm_SCX_E2_WT_1_12.raw;20211206_Worm_SCX_E1_P1_1_12.raw;20211206_Worm_SCX_E1_P5_1_02.raw;20211206_Worm_SCX_E1_P5_3_18.raw;20211206_Worm_SCX_E1_WT_3_04.raw	E1;E2	nan	6	K155(Trimethyl)
Q9GYT0	K	153	Dimethyl	ech-1.2	EQFFRIEKSQKPVVAAIMGSC	FRIEKSQKPVVAAIM	SQKPVVAAIMGSCMGGGLELALACHYR	SQkPVVAAImGScmGGGLELALAcHYR	2936.42	20211206_Worm_SCX_E1_P5_3_18.raw	E1	nan	1	K153(Dimethyl)
Q9GYT0	K	153	Trimethyl	ech-1.2	EQFFRIEKSQKPVVAAIMGSC	FRIEKSQKPVVAAIM	SQKPVVAAIMGSCMGGGLELALACHYR	SQkPVVAAImGScMGGGLELALAcHYR	2934.45	20211206_Worm_SCX_E1_WT_1_10.raw	E1	nan	1	K153(Trimethyl)
Q9N4J2	K	774	Trimethyl	vit-3	NAHAVFYLRYKEMDYIVLPID	AVFYLRYKEMDYIVL	YKEMDYIVLPIDMETIDNVVEK	YkEmDYIVLPIDMETIDNVVEK	2715.35	20211206_Worm_SCX_E1_P5_3_18.raw	E1	nan	1	K774(Trimethyl)
Q9N4J8	K	252	Trimethyl	cct-3	VLLDCNLEYKKGESQTSLEIM	DCNLEYKKGESQTSL	KGESQTSLEIMREEDISAILEQEEQAIR;KGESQTSLEIMREEDISAILEQEEQAIRK	kGESQTSLEImREEDISAILEQEEQAIR	3290.64	20211206_Worm_SCX_E1_P1_1_12.raw;20211206_Worm_SCX_E1_P1_2_08.raw;20211206_Worm_SCX_E1_P5_1_02.raw;20211206_Worm_SCX_E1_P5_3_18.raw	E1	nan	5	K252(Trimethyl)
Q9N4J8	R	263	Methyl	cct-3	GESQTSLEIMREEDISAILEQ	QTSLEIMREEDISAI	KGESQTSLEIMREEDISAILEQEEQAIRK	kGESQTSLEIMrEEDISAILEQEEQAIRK	3416.76	20211206_Worm_SCX_E1_P5_3_18.raw	E1	nan	1	R263(Methyl)
Q9NA78	K	86	Trimethyl	txdc-12.1	QQSNAKKAFKKLSEHFVMVNT	NAKKAFKKLSEHFVM	KLSEHFVMVNTEDDDEPFEEEYRPDGK	kLSEHFVmVNTEDDDEPFEEEYRPDGK	3313.48	20211206_Worm_SCX_E1_P1_2_08.raw;20211206_Worm_SCX_E1_P5_2_16.raw	E1	nan	2	K86(Trimethyl)
Q9NAJ4	K	122	Trimethyl	CELE_Y38E10A.17	HVNDEEEEEDKIEGAVTPDFV	DEEEEEDKIEGAVTP	HVNDEEEEEDKIEGAVTPDFVMTPGIGGAIILVPVDAK	HVNDEEEEEDkIEGAVTPDFVmTPGIGGAIILVPVDAK	4092.04	20211206_Worm_SCX_E1_WT_2_06.raw	E1	nan	1	K122(Trimethyl)
Q9NLD1	K	69	Trimethyl	hrpr-1	NYKKLIGLKMKPALADVVCEI	KLIGLKMKPALADVV	MKPALADVVCEIYESGLLGPEDLDDR	mkPALADVVcEIYESGLLGPEDLDDR	2963.44	20211206_Worm_SCX_E1_P1_3_14.raw	E1	nan	1	K69(Trimethyl)
Q9NLD1	K	433	Trimethyl	hrpr-1	CLKAMEEWNGKELEGTVVEAS	AMEEWNGKELEGTVV	AMEEWNGKELEGTVVEASLAKPPQEK	AmEEWNGkELEGTVVEASLAKPPQEK	2928.47	20211206_Worm_SCX_E1_P5_1_02.raw	E1	nan	1	K433(Trimethyl)
Q9NLD1	R	460	Dimethyl	hrpr-1	EKKKKPVMRGRGFGGAGGGAG	KKPVMRGRGFGGAGG	GRGFGGAGGGAGNHGQRGGQR	GrGFGGAGGGAGNHGQrGGQR	1966.98	20211130_Worm_SCX_E2_P5_1_16.raw;20211130_Worm_SCX_E2_P5_2_02.raw;20211130_Worm_SCX_E2_P5_3_06.raw;20211130_Worm_SCX_E2_WT_1_12.raw;20211130_Worm_SCX_E2_WT_2_14.raw;20211130_Worm_SCX_E2_WT_3_04.raw;20211202_Worm_SCX_E3_P5_1_18.raw;20211202_Worm_SCX_E3_P5_3_08.raw;20211202_Worm_SCX_E3_WT_1_06.raw;20211202_Worm_SCX_E3_WT_2_02.raw;20211202_Worm_SCX_E3_WT_3_16.raw;20211206_Worm_SCX_E1_P5_3_18.raw	E1;E2;E3	R17(ADMA);nan	31	R460(Dimethyl)
Q9NLD1	R	460	Methyl	hrpr-1	EKKKKPVMRGRGFGGAGGGAG	KKPVMRGRGFGGAGG	GRGFGGAGGGAGNHGQRGGQR	GrGFGGAGGGAGNHGQrGGQR	1952.97	20211130_Worm_SCX_E2_P5_2_02.raw;20211130_Worm_SCX_E2_P5_3_06.raw;20211130_Worm_SCX_E2_WT_1_12.raw;20211130_Worm_SCX_E2_WT_2_14.raw;20211130_Worm_SCX_E2_WT_3_04.raw;20211202_Worm_SCX_E3_WT_1_06.raw;20211206_Worm_SCX_E1_P5_3_18.raw	E1;E2;E3	R17(ADMA);nan	15	R460(Methyl)
Q9NLD1	R	475	ADMA	hrpr-1	AGGGAGNHGQRGGQRGGGQWG	GAGNHGQRGGQRGGG	GFGGAGGGAGNHGQRGGQR;GRGFGGAGGGAGNHGQRGGQR	GFGGAGGGAGNHGQrGGQR	1725.83	20211130_Worm_SCX_E2_P5_1_16.raw;20211130_Worm_SCX_E2_P5_2_02.raw;20211130_Worm_SCX_E2_P5_3_06.raw;20211130_Worm_SCX_E2_WT_2_14.raw;20211130_Worm_SCX_E2_WT_3_04.raw;20211202_Worm_SCX_E3_P5_3_08.raw;20211206_Worm_SCX_E1_P5_1_02.raw;20211206_Worm_SCX_E1_P5_2_16.raw;20211206_Worm_SCX_E1_P5_3_18.raw;20211206_Worm_SCX_E1_WT_1_10.raw;20211206_Worm_SCX_E1_WT_2_06.raw;20211206_Worm_SCX_E1_WT_3_04.raw	E1;E2;E3	R15(ADMA);R17(ADMA)	46	R475(ADMA)
Q9TXH9	K	36	Trimethyl	ubxn-1	NLDQALDWIEKDGAGVPMETD	QALDWIEKDGAGVPM	NLDQALDWIEKDGAGVPMETDAPAQAAPGAADSGAPPVAASFK	NLDQALDWIEkDGAGVPmETDAPAQAAPGAADSGAPPVAASFK	4308.08	20211206_Worm_SCX_E1_WT_1_10.raw	E1	nan	1	K36(Trimethyl)
Q9TXI4	K	198	Trimethyl	CELE_F23C8.5	PRYATLPNIMKAKKKPLKNIP	ATLPNIMKAKKKPLK	YATLPNIMKAK	YATLPNIMkAK	1291.74	20211130_Worm_SCX_E2_P1_1_10.raw;20211130_Worm_SCX_E2_P5_1_16.raw;20211206_Worm_SCX_E1_P5_2_16.raw	E1;E2	nan	3	K198(Trimethyl)
Q9TXI4	K	200	Trimethyl	CELE_F23C8.5	YATLPNIMKAKKKPLKNIPIK	LPNIMKAKKKPLKNI	YATLPNIMKAK	YATLPNIMKAk	1291.74	20211130_Worm_SCX_E2_WT_1_12.raw	E2	nan	1	K200(Trimethyl)
Q9TYK1	R	38	Dimethyl	Y66H1A.4	GRGGDRGGGFRGGRGGFGGGG	GDRGGGFRGGRGGFG	GGGFRGGRGGFGGGGR	GGGFrGGrGGFGGGGR	1464.76	20211130_Worm_SCX_E2_P5_1_16.raw;20211130_Worm_SCX_E2_P5_3_06.raw;20211130_Worm_SCX_E2_WT_1_12.raw;20211130_Worm_SCX_E2_WT_2_14.raw;20211130_Worm_SCX_E2_WT_3_04.raw;20211202_Worm_SCX_E3_P5_3_08.raw;20211202_Worm_SCX_E3_WT_2_02.raw;20211202_Worm_SCX_E3_WT_3_16.raw;20211206_Worm_SCX_E1_WT_2_06.raw	E1;E2;E3	R8(ADMA);nan	16	R38(Dimethyl)
Q9TYK1	R	41	ADMA	Y66H1A.4	GDRGGGFRGGRGGFGGGGRGG	GGGFRGGRGGFGGGG	GGGFRGGRGGFGGGGR	GGGFrGGrGGFGGGGR	1464.76	20211130_Worm_SCX_E2_P5_3_06.raw	E2	R8(ADMA)	3	R41(ADMA)
Q9TYX1	K	339	Trimethyl	dpf-5	LEMVAVEWPLKVDSAENIEKR	VAVEWPLKVDSAENI	AADGPHQAVLEMVAVEWPLKVDSAENIEKR	AADGPHQAVLEmVAVEWPLkVDSAENIEKR	3360.73	20211206_Worm_SCX_E1_P5_1_02.raw	E1	nan	1	K339(Trimethyl)
Q9U296	K	298	Trimethyl	men-1	QNAYRLLDRYKGEYCMFNDDI	YRLLDRYKGEYCMFN	YKGEYCMFNDDIQGTAAVVVAGLLASTR	YkGEYcmFNDDIQGTAAVVVAGLLASTR	3107.52	20211206_Worm_SCX_E1_P5_3_18.raw	E1	nan	2	K298(Trimethyl)
Q9U2X0	K	304	Trimethyl	prmt-1	FYLKDALTVKKGEEITGSFEM	KDALTVKKGEEITGS	KGEEITGSFEMAPNKNNER	kGEEITGSFEmAPNKNNER	2209.06	20211206_Worm_SCX_E1_P5_3_18.raw	E1	nan	1	K304(Trimethyl)
Q9U302	K	385	Trimethyl	pab-1	TEMNSKMVCSKPLYVAIAQRK	NSKMVCSKPLYVAIA	MVCSKPLYVAIAQR	mVcSkPLYVAIAQR	1693.91	20211130_Worm_SCX_E2_P5_3_06.raw	E2	nan	1	K385(Trimethyl)
Q9XUW5	R	21	Dimethyl	ddx-17	SYGGSSGGGSRGGYGGGGRGG	GSSGGGSRGGYGGGG	SYGGSSGGGSRGGYGGGGRGGGGGGYSGGR	SYGGSSGGGSrGGYGGGGrGGGGGGYSGGR	2551.14	20211130_Worm_SCX_E2_P5_1_16.raw;20211130_Worm_SCX_E2_P5_3_06.raw;20211130_Worm_SCX_E2_WT_1_12.raw;20211130_Worm_SCX_E2_WT_2_14.raw	E2	nan	4	R21(Dimethyl)
Q9XUW5	R	29	Dimethyl	ddx-17	GSRGGYGGGGRGGGGGGYSGG	GGYGGGGRGGGGGGY	SYGGSSGGGSRGGYGGGGRGGGGGGYSGGR	SYGGSSGGGSrGGYGGGGrGGGGGGYSGGR	2551.14	20211130_Worm_SCX_E2_P5_1_16.raw;20211130_Worm_SCX_E2_P5_3_06.raw;20211130_Worm_SCX_E2_WT_1_12.raw;20211130_Worm_SCX_E2_WT_2_14.raw	E2	nan	4	R29(Dimethyl)
Q9XV52	K	506	Trimethyl	gfm-1	LHLEIYAQRMKSEYNCPVELG	EIYAQRMKSEYNCPV	MKSEYNCPVELGKPTVAYR	mkSEYNcPVELGKPTVAYR	2300.14	20211206_Worm_SCX_E1_P5_3_18.raw	E1	nan	1	K506(Trimethyl)
Q9XVJ3	K	147	Trimethyl	qdpr-1	TPSMIGYGMAKAAVHHLTSSL	MIGYGMAKAAVHHLT	LATTHLKPGGLLQLTGAAAAMGPTPSMIGYGMAK	LATTHLKPGGLLQLTGAAAAMGPTPSMIGYGmAk	3383.79	20211206_Worm_SCX_E1_WT_1_10.raw	E1	nan	1	K147(Trimethyl)
Q9XVP0	K	114	Trimethyl	rps-15	NGKVFNQTEIKPEMIGFYLGE	VFNQTEIKPEMIGFY	VFNQTEIKPEMIGFYLGEFAISYKPVK	VFNQTEIkPEmIGFYLGEFAISYKPVK	3206.68	20211130_Worm_SCX_E2_P5_1_16.raw;20211130_Worm_SCX_E2_WT_1_12.raw;20211206_Worm_SCX_E1_P1_1_12.raw;20211206_Worm_SCX_E1_P1_2_08.raw;20211206_Worm_SCX_E1_WT_2_06.raw;20211206_Worm_SCX_E1_WT_3_04.raw	E1;E2	nan	8	K114(Trimethyl)
Q9XVR7	K	754	Trimethyl	mcm-3	RYKELRKYVRKAFDDIGSTDD	ELRKYVRKAFDDIGS	KAFDDIGSTDDMVELQIITDSVQTQAGSHK	kAFDDIGSTDDmVELQIITDSVQTQAGSHK	3307.6	20211206_Worm_SCX_E1_WT_1_10.raw;20211206_Worm_SCX_E1_WT_2_06.raw	E1	nan	2	K754(Trimethyl)
Q9XVS7	R	72	Dimethyl	nxf-1	VRASLTSASSRGRGGSSRGFG	SLTSASSRGRGGSSR	ASLTSASSRGRGGSSR	ASLTSASSrGrGGSSR	1592.85	20211130_Worm_SCX_E2_WT_3_04.raw	E2	nan	1	R72(Dimethyl)
Q9XVS7	R	74	Dimethyl	nxf-1	ASLTSASSRGRGGSSRGFGQS	TSASSRGRGGSSRGF	ASLTSASSRGRGGSSR	ASLTSASSrGrGGSSR	1592.85	20211130_Worm_SCX_E2_WT_3_04.raw	E2	nan	1	R74(Dimethyl)
Q9XW17	R	137	Dimethyl	car-1	SPLGQIIQNQRPGRGGYQQNF	GQIIQNQRPGRGGYQ	NSPLGQIIQNQRPGRGGYQQNFQANR	NSPLGQIIQNQRPGrGGYQQNFQANR	2969.52	20211130_Worm_SCX_E2_P5_1_16.raw;20211130_Worm_SCX_E2_P5_3_06.raw;20211130_Worm_SCX_E2_WT_1_12.raw;20211130_Worm_SCX_E2_WT_2_14.raw;20211206_Worm_SCX_E1_P5_1_02.raw;20211206_Worm_SCX_E1_P5_3_18.raw	E1;E2	R15(ADMA)	10	R137(Dimethyl)
Q9XW17	R	137	Methyl	car-1	SPLGQIIQNQRPGRGGYQQNF	GQIIQNQRPGRGGYQ	NSPLGQIIQNQRPGRGGYQQNFQANR	NSPLGQIIQNQRPGrGGYQQNFQANR	2955.5	20211130_Worm_SCX_E2_P5_1_16.raw;20211130_Worm_SCX_E2_P5_3_06.raw;20211130_Worm_SCX_E2_WT_1_12.raw;20211130_Worm_SCX_E2_WT_2_14.raw;20211206_Worm_SCX_E1_P5_1_02.raw;20211206_Worm_SCX_E1_P5_2_16.raw;20211206_Worm_SCX_E1_WT_1_10.raw	E1;E2	nan	9	R137(Methyl)
Q9XW17	R	140	ADMA	car-1	GQIIQNQRPGRGGYQQNFQAN	IQNQRPGRGGYQQNF	NSPLGQIIQNQRPGRGGYQQNFQANR	NSPLGQIIQNQrPGRGGYQQNFQANR	2969.52	20211130_Worm_SCX_E2_P5_3_06.raw;20211130_Worm_SCX_E2_WT_1_12.raw;20211206_Worm_SCX_E1_P5_1_02.raw;20211206_Worm_SCX_E1_P5_2_16.raw;20211206_Worm_SCX_E1_P5_3_18.raw;20211206_Worm_SCX_E1_WT_1_10.raw	E1;E2	R15(ADMA)	9	R140(ADMA)
Q9XW17	R	157	Dimethyl	car-1	FQANRGYNNYRGGFAGGYNNQ	NRGYNNYRGGFAGGY	GYNNYRGGFAGGYNNQR;GYNNYRGGFAGGYNNQRGHNNYGVPR	GYNNYrGGFAGGYNNQR	1935.88	20211130_Worm_SCX_E2_WT_1_12.raw;20211206_Worm_SCX_E1_P5_1_02.raw;20211206_Worm_SCX_E1_P5_2_16.raw;20211206_Worm_SCX_E1_P5_3_18.raw;20211206_Worm_SCX_E1_WT_1_10.raw;20211206_Worm_SCX_E1_WT_2_06.raw;20211206_Worm_SCX_E1_WT_3_04.raw	E1;E2	nan	13	R157(Dimethyl)
Q9XW17	R	157	Methyl	car-1	FQANRGYNNYRGGFAGGYNNQ	NRGYNNYRGGFAGGY	GYNNYRGGFAGGYNNQR	GYNNYrGGFAGGYNNQR	1921.87	20211206_Worm_SCX_E1_P5_3_18.raw	E1	nan	1	R157(Methyl)
Q9XW17	R	168	Dimethyl	car-1	GGFAGGYNNQRGHNNYGVPRV	AGGYNNQRGHNNYGV	GYNNYRGGFAGGYNNQRGHNNYGVPR	GYNNYrGGFAGGYNNQrGHNNYGVPR	2958.39	20211206_Worm_SCX_E1_P5_3_18.raw;20211206_Worm_SCX_E1_WT_1_10.raw	E1	nan	2	R168(Dimethyl)
Q9XW17	R	273	ADMA	car-1	NQETFGHNAVRSLNYRRGFGG	TFGHNAVRSLNYRRG	ERETNQETFGHNAVRSLNYR;ETNQETFGHNAVRSLNYR	ETNQETFGHNAVrSLNYR	2164.05	20211206_Worm_SCX_E1_P5_1_02.raw;20211206_Worm_SCX_E1_P5_3_18.raw;20211206_Worm_SCX_E1_WT_2_06.raw	E1	R13(ADMA);R15(ADMA)	7	R273(ADMA)
Q9XW17	R	306	Dimethyl	car-1	NNGYQHQHQHRGGYNGGYRQN	YQHQHQHRGGYNGGY	GYGGYNNGYQHQHQHRGGYNGGYR	GYGGYNNGYQHQHQHrGGYNGGYR	2768.22	20211206_Worm_SCX_E1_WT_2_06.raw	E1	nan	1	R306(Dimethyl)
Q9XW92	K	560	Trimethyl	vha-13	SDNKITWNVIKDSMGDLIYQL	KITWNVIKDSMGDLI	HAVEATAQSDNKITWNVIKDSMGDLIYQLSAMK;ITWNVIKDSMGDLIYQLSAMK	HAVEATAQSDNKITWNVIkDSmGDLIYQLSAMK	3735.87	20211206_Worm_SCX_E1_P5_1_02.raw;20211206_Worm_SCX_E1_WT_1_10.raw	E1	nan	2	K560(Trimethyl)
Q9XX57	K	9	Trimethyl	dct-16	XXMAEKLAKAKEEMTAAGLSP	AEKLAKAKEEMTAAG	AKEEMTAAGLSPESIEGILK	AkEEmTAAGLSPESIEGILK	2132.12	20211206_Worm_SCX_E1_P1_2_08.raw	E1	nan	1	K9(Trimethyl)
Q9XXD4	K	29	Trimethyl	Y48A6B.3	NGDATAPTTEKDEYQALCELV	ATAPTTEKDEYQALC	NLDETMNESTVSEANGDATAPTTEKDEYQALCELVNPIAQPLANR	NLDETmNESTVSEANGDATAPTTEkDEYQALcELVNPIAQPLANR	4978.32	20211206_Worm_SCX_E1_P1_1_12.raw;20211206_Worm_SCX_E1_P1_2_08.raw;20211206_Worm_SCX_E1_P5_3_18.raw;20211206_Worm_SCX_E1_WT_2_06.raw	E1	nan	4	K29(Trimethyl)
S6CPF4	K	16	Trimethyl	msp-58	VDPPCGVLDPKEAVLLSVSCD	PCGVLDPKEAVLLSV	LGVDPPCGVLDPKEAVLLSVSCDAFAFGQEDTNNDR	LGVDPPcGVLDPkEAVLLSVScDAFAFGQEDTNNDR	3947.88	20211130_Worm_SCX_E2_P5_1_16.raw;20211130_Worm_SCX_E2_WT_1_12.raw;20211206_Worm_SCX_E1_P1_1_12.raw;20211206_Worm_SCX_E1_P1_2_08.raw;20211206_Worm_SCX_E1_P1_3_14.raw;20211206_Worm_SCX_E1_P5_1_02.raw;20211206_Worm_SCX_E1_WT_1_10.raw;20211206_Worm_SCX_E1_WT_3_04.raw	E1;E2	nan	13	K16(Trimethyl)

## Sheet: Table S2
Table S2: Quantified methyl peptides
									Normalized abundances									Methyl PSMs from Proteome Discoverer Passed 1 % Target Decoy FDR									ADMA/SDMA assignment based on neutral loss
SCX Fraction	Sequence	Methyl Modifications	Methyl-Arg, Methyl-Lys, or both?	Non Methyl Modifications	Master_Proteins	Gene symbol[Methylation site on master protein]	Master Protein Descriptions	Theo MH+ [Da]	WT1	WT2	WT3	prmt-1-KO1	prmt-1-KO2	prmt-1-KO3	prmt-5-KO1	prmt-5-KO2	prmt-5-KO3	PD_Methyl_WT1_counted	PD_Methyl_WT2_counted	PD_Methyl_WT3_counted	PD_Methyl_prmt-1-KO1_counted	PD_Methyl_prmt-1-KO2_counted	PD_Methyl_prmt-1-KO3_counted	PD_Methyl_prmt-5-KO1_counted	PD_Methyl_prmt-5-KO2_counted	PD_Methyl_prmt-5-KO3_counted	MQ_WT1_NL_counted	MQ_WT2_NL_counted	MQ_WT3_NL_counted	MQ_prmt-1-KO1_NL_counted	MQ_prmt-1-KO2_NL_counted	MQ_prmt-1-KO3_NL_counted	MQ_prmt-5-KO1_NL_counted	MQ_prmt-5-KO2_NL_counted	MQ_prmt-5-KO3_NL_counted	Log2(peptide level of prmt-1-KO/WT)	Log2(peptide level of prmt-5-KO/WT)	Log2(Master protein level of prmt-1-KO/WT)	Log2(Master protein level of prmt-5-KO/WT)	WCL normalized Log2(peptide level of prmt-1-KO/WT)	WCL normalized Log2(peptide level of prmt-5-KO/WT)	prmt-1-KO_p value	prmt-1-KO_q value	prmt-5-KO_p value	prmt-5-KO_q value	AnnotatedSeq_PD	AnnotatedSeq_WithMQNL
E1	RGNTRPTGLPR	[R1(Dimethyl)]	Arg		Q21559	aly-3[R35:ADMA]	Chromatin target of PRMT1 protein C-terminal domain-containing protein OS=Caenorhabditis elegans OX=6239 GN=aly-3 PE=1 SV=1	1252.72	25.723	26.3048	26.022	19.1679	18.4711	19.1452	24.3418	25.4721	25.6857	2*[R1(Dimethyl)]	1*[R1(Dimethyl)]	2*[R1(Dimethyl)]					3*[R1(Dimethyl)]	2*[R1(Dimethyl)]		1*[R1(ADMA)]	1*[R1(ADMA)]					1*[R1(ADMA)]		-7.08858	-0.850111	0.370963	-0.31333	-7.45955	-0.536782	7.3238e-07	0.000125983	0.313934	0.770156	R(Dimethyl)GNTRPTGLPR:1ADMA	R(ADMA)GNTRPTGLPR:1ADMA
E3	RGGGAGSVGRGGSTTGSAFNTR	[R1(Dimethyl)];[R10(Dimethyl)]	Arg		Q09237	gyf-1[R248(Dimethyl);R257(Dimethyl)]	GYF domain-containing protein gyf-1 OS=Caenorhabditis elegans OX=6239 GN=gyf-1 PE=4 SV=4	2066.05	25.8033	25.0257	25.2141	16.498	16.2181	16.6948	25.5253	22.5616	24.7685	3*[R1(Dimethyl);R10(Dimethyl)]	2*[R1(Dimethyl);R10(Dimethyl)]	2*[R1(Dimethyl);R10(Dimethyl)]				3*[R1(Dimethyl);R10(Dimethyl)]	3*[R1(Dimethyl);R10(Dimethyl)]	4*[R1(Dimethyl);R10(Dimethyl)]										-8.87743	-1.06255	-0.218833	0.234563	-8.65859	-1.29712	1.62219e-07	0.000125983	0.217315	0.694633	R(Dimethyl)GGGAGSVGR(Dimethyl)GGSTTGSAFNTR	R(Dimethyl)GGGAGSVGR(Dimethyl)GGSTTGSAFNTR
E3	RGGFGGGGHRGGYR	[R1(Dimethyl)];[R10(Dimethyl)]	Arg		O45781	drr-2[R135(Dimethyl);R144:ADMA]	RRM domain-containing protein OS=Caenorhabditis elegans OX=6239 GN=drr-2 PE=1 SV=1	1446.75	24.912	23.4061	23.8002	16.4549	16.4749	14.6177	21.5797	19.0402	21.4388	3*[R1(Dimethyl);R10(Dimethyl)]	1*[R1(Dimethyl);R10(Dimethyl)]	2*[R1(Dimethyl);R10(Dimethyl)]						2*[R1(Dimethyl);R10(Dimethyl)]	1*[R10(ADMA)]	1*[R10(ADMA)]	1*[R10(ADMA)]							-8.19025	-3.35317	1.19919	0.447736	-9.38944	-3.80091	0.000169256	0.000125983	0.0104188	0.365412	R(Dimethyl)GGFGGGGHR(Dimethyl)GGYR:1ADMA	R(Dimethyl)GGFGGGGHR(ADMA)GGYR:1ADMA
E2	RGGFGGGGHRGGYR	[R1(Dimethyl)];[R10(Methyl)]	Arg		O45781	drr-2[R135(Dimethyl);R144(Methyl)]	RRM domain-containing protein OS=Caenorhabditis elegans OX=6239 GN=drr-2 PE=1 SV=1	1432.73	24.3468	24.3938	23.9926	18.6029	17.856	17.2158	24.0971	23.5165	24.438	2*[R1(Dimethyl);R10(Methyl)]	2*[R1(Dimethyl);R10(Methyl)]	2*[R1(Dimethyl);R10(Methyl)]				3*[R1(Dimethyl);R10(Methyl)]	2*[R1(Dimethyl);R10(Methyl)]	2*[R1(Dimethyl);R10(Methyl)]										-6.3528	-0.227188	1.19919	0.447736	-7.55199	-0.674924	9.42973e-05	0.000125983	0.0947193	0.694633	R(Dimethyl)GGFGGGGHR(Methyl)GGYR	R(Dimethyl)GGFGGGGHR(Methyl)GGYR
E3	RGGALGGGRGGNSQNSGR	[R1(Dimethyl)];[R9(Dimethyl)]	Arg		Q09409	cid-1[R12(Dimethyl);R20(Dimethyl)]	RNA uridylyltransferase OS=Caenorhabditis elegans OX=6239 GN=cid-1 PE=1 SV=1	1713.89	22.2106	22.6693	22.9168	15.6567	16.3147	14.8398	19.0167	16.0035	20.2879		1*[R1(Dimethyl);R9(Dimethyl)]	1*[R1(Dimethyl);R9(Dimethyl)]																-6.99517	-4.16286					0.000821941	0.000125983	0.0207679	0.462744	R(Dimethyl)GGALGGGR(Dimethyl)GGNSQNSGR	R(Dimethyl)GGALGGGR(Dimethyl)GGNSQNSGR
E2	RGNTRPTGLPR	[R1(Methyl)]	Arg		Q21559	aly-3[R35(Methyl)]	Chromatin target of PRMT1 protein C-terminal domain-containing protein OS=Caenorhabditis elegans OX=6239 GN=aly-3 PE=1 SV=1	1238.71	24.8818	25.4657	25.2961	16.7792	17.6961	17.3585	24.2261	24.3515	24.7421	1*[R1(Methyl)]	2*[R1(Methyl)]	2*[R1(Methyl)]				1*[R1(Methyl)]	2*[R1(Methyl)]	1*[R1(Methyl)]										-7.93659	-0.774632	0.370963	-0.31333	-8.30756	-0.461302	8.70782e-07	0.000125983	0.178559	0.694633	R(Methyl)GNTRPTGLPR	R(Methyl)GNTRPTGLPR
E1	RSIQFVDWCPTGFK	[R1(Methyl)]	Arg	1xCarbamidomethyl [C9]	Q20221;P91910	mec-12[R339(Methyl)] ; tba-9[R344(Methyl)]	Tubulin alpha-3 chain OS=Caenorhabditis elegans OX=6239 GN=mec-12 PE=1 SV=1	1754.87	21.0649	20.7433	20.3776	21.5432	20.7725	21.3799	20.8691	21.1047	21.361			1*[R1(Methyl)]					1*[R1(Methyl)]											0.503269	0.382983					0.178689	0.376858	0.161269	0.694633	R(Methyl)SIQFVDWCPTGFK	R(Methyl)SIQFVDWCPTGFK
E1	RVGVDPPCGVLDPK	[R1(Methyl)]	Arg	1xCarbamidomethyl [C8]	Q95XU7	CELE_Y59H11AM.1[R53(Methyl)]	Major sperm protein OS=Caenorhabditis elegans OX=6239 GN=CELE_Y59H11AM.1 PE=1 SV=1	1522.8	25.3759	19.6366	23.3356	24.5485	24.028	23.0394	24.2108	21.9446	23.9412	1*[R1(Methyl)]		1*[R1(Methyl)]																1.08926	0.58285					0.587731	0.715379	0.762545	0.983189	R(Methyl)VGVDPPCGVLDPK	R(Methyl)VGVDPPCGVLDPK
E3	RGGGAGSVGRGGSTTGSAFNTR	[R1(Methyl)];[R10(Dimethyl)]	Arg		Q09237	gyf-1[R248(Methyl);R257(Dimethyl)]	GYF domain-containing protein gyf-1 OS=Caenorhabditis elegans OX=6239 GN=gyf-1 PE=4 SV=4	2052.03	22.8107	21.6276	22.2544	15.9983	15.0514	16.3027	22.0259	18.9878	21.384	2*[R1(Methyl);R10(Dimethyl)]	1*[R1(Methyl);R10(Dimethyl)]	1*[R1(Methyl);R10(Dimethyl)]				1*[R1(Methyl);R10(Dimethyl)]		1*[R1(Methyl);R10(Dimethyl)]										-6.44674	-1.43166	-0.218833	0.234563	-6.22791	-1.66622	2.35928e-05	0.000125983	0.146855	0.694633	R(Methyl)GGGAGSVGR(Dimethyl)GGSTTGSAFNTR	R(Methyl)GGGAGSVGR(Dimethyl)GGSTTGSAFNTR
E1	AIPHIGLLHRATEK	[R10(Dimethyl)]	Arg		Q22800;Q93873	gas-1[R137:SDMA] ; nduf-2.2[R129:SDMA]	Probable NADH dehydrogenase [ubiquinone] iron-sulfur protein 2, mitochondrial OS=Caenorhabditis elegans OX=6239 GN=gas-1 PE=3 SV=2	1583.94	23.6413	24.8489	24.6825	23.4394	23.5696	23.5582	23.8645	23.1902	23.5153		1*[R10(Dimethyl)]	1*[R10(Dimethyl)]		1*[R10(Dimethyl)]						1*[R10(SDMA)]	1*[R10(SDMA)]							-0.868532	-0.867609					0.146715	0.224055	0.0823732	0.694633	AIPHIGLLHR(Dimethyl)ATEK:1SDMA	AIPHIGLLHR(SDMA)ATEK:1SDMA
E1	ETNQETFGHNAVRSLNYR	[R13(Dimethyl)]	Arg		Q9XW17	car-1[R273:ADMA]	Protein LSM14 homolog car-1 OS=Caenorhabditis elegans OX=6239 GN=car-1 PE=1 SV=1	2164.05	24.8753	26.032	24.9615	18.4167	18.7223	18.5338	24.8715	25.4531	25.6266	1*[R13(Dimethyl)]	1*[R13(Dimethyl)]	1*[R13(Dimethyl)]				2*[R13(Dimethyl)]	1*[R13(Dimethyl)]	2*[R13(Dimethyl)]		1*[R13(ADMA)]					1*[R13(ADMA)]		1*[R13(ADMA)]	-6.73199	0.027489	-1.36741	-0.0790529	-5.36458	0.106542	0.000356576	0.000125983	0.834932	0.983189	ETNQETFGHNAVR(Dimethyl)SLNYR:1ADMA	ETNQETFGHNAVR(ADMA)SLNYR:1ADMA
E1	NSPLGQIIQNQRPGRGGYQQNFQANR	[R15(Dimethyl)]	Arg		Q9XW17	car-1[R140:ADMA]	Protein LSM14 homolog car-1 OS=Caenorhabditis elegans OX=6239 GN=car-1 PE=1 SV=1	2969.52	25.6564	25.6207	25.0202	18.7589	19.5947	19.174	25.7122	26.5814	26.7746	1*[R15(Dimethyl)]	2*[R15(Dimethyl)]	1*[R15(Dimethyl)]				1*[R12(Dimethyl)],1*[R15(Dimethyl)]	2*[R15(Dimethyl)]	2*[R15(Dimethyl)]	1*[R15(ADMA)]						2*[R15(ADMA)]	1*[R15(ADMA)]	2*[R15(ADMA)]	-6.25657	0.923647	-1.36741	-0.0790529	-4.88916	1.0027	0.000136478	0.000125983	0.0638399	0.672196	NSPLGQIIQNQRPGR(Dimethyl)GGYQQNFQANR:1ADMA	NSPLGQIIQNQRPGR(ADMA)GGYQQNFQANR:1ADMA
E1	ERETNQETFGHNAVRSLNYR	[R15(Dimethyl)]	Arg		Q9XW17	car-1[R273:ADMA]	Protein LSM14 homolog car-1 OS=Caenorhabditis elegans OX=6239 GN=car-1 PE=1 SV=1	2449.2	24.4565	24.3479	23.8997	18.9989	18.3031	19.2396	24.1469	23.8717	24.6129	2*[R15(Dimethyl)]		1*[R15(Dimethyl)]				1*[R15(Dimethyl)]	1*[R15(Dimethyl)]	2*[R15(Dimethyl)]									1*[R15(ADMA)]	-5.38749	-0.0241738	-1.36741	-0.0790529	-4.02008	0.0548791	0.000432058	0.000125983	0.882502	0.983189	ERETNQETFGHNAVR(Dimethyl)SLNYR:1ADMA	ERETNQETFGHNAVR(ADMA)SLNYR:1ADMA
E2	GFGGAGGGAGNHGQRGGQR	[R15(Dimethyl)]	Arg		Q9NLD1	hrpr-1[R475(Dimethyl)]	RRM domain-containing protein OS=Caenorhabditis elegans OX=6239 GN=hrpr-1 PE=1 SV=2	1725.83	23.0959	21.3344	21.5429	16.6268	17.8396	17.0876	21.8151	14.9856	21.0297	2*[R15(Dimethyl)]		1*[R15(Dimethyl)]																-4.80638	-2.71424	-1.2766	-0.491419	-3.52979	-2.22282	0.00493524	0.0281195	0.361126	0.828738	GFGGAGGGAGNHGQR(Dimethyl)GGQR	GFGGAGGGAGNHGQR(Dimethyl)GGQR
E1	VAETTVAPVATPSGRGR	[R15(Dimethyl)]	Arg		O17406	attf-2[R225:ADMA]	AT hook Transcription Factor family OS=Caenorhabditis elegans OX=6239 GN=attf-2 PE=1 SV=1	1696.93	22.4503	23.7751	23.4018	18.6073	18.7311	19.0664	19.273	21.3408	22.3408	1*[R15(Dimethyl)]	1*[R15(Dimethyl)]	1*[R15(Dimethyl)]						1*[R15(Dimethyl)]	1*[R17(ADMA)]	1*[R15(ADMA)]								-4.40747	-2.22419	-1.89209	-1.8747	-2.51538	-0.349498	0.00511815	0.0317478	0.771721	0.983189	VAETTVAPVATPSGR(Dimethyl)GR:1ADMA	VAETTVAPVATPSGR(ADMA)GR:1ADMA
E1	NSPLGQIIQNQRPGRGGYQQNFQANR	[R15(Methyl)]	Arg		Q9XW17	car-1[R140(Methyl)]	Protein LSM14 homolog car-1 OS=Caenorhabditis elegans OX=6239 GN=car-1 PE=1 SV=1	2955.5	25.0657	24.3777	24.622	18.9011	19.067	20.3005	24.4593	25.3003	25.5476	2*[R15(Methyl)]						1*[R15(Methyl)]	1*[R15(Methyl)]											-5.26562	0.413906	-1.36741	-0.0790529	-3.89821	0.492959	0.00159344	0.0114688	0.31216	0.770156	NSPLGQIIQNQRPGR(Methyl)GGYQQNFQANR	NSPLGQIIQNQRPGR(Methyl)GGYQQNFQANR
E1	GFGGAGGGAGNHGQRGGQR	[R15(Methyl)]	Arg		Q9NLD1	hrpr-1[R475(Methyl)]	RRM domain-containing protein OS=Caenorhabditis elegans OX=6239 GN=hrpr-1 PE=1 SV=2	1711.81	18.6394	21.4994	22.1933	19.9086	18.5885	19.4668	16.1524	19.2086	19.0983			1*[R15(Methyl)]																-1.45605	-2.62425	-1.2766	-0.491419	-0.179458	-2.13283	0.891943	0.965293	0.204494	0.694633	GFGGAGGGAGNHGQR(Methyl)GGQR	GFGGAGGGAGNHGQR(Methyl)GGQR
E1	DNNLLGKFELSGIPPAPR	[R18(Methyl)]	Arg		P09446	hsp-1[R470(Methyl)]	Heat shock protein hsp-1 OS=Caenorhabditis elegans OX=6239 GN=hsp-1 PE=1 SV=2	1952.06	24.4791	19.5048	19.5919	22.9178	19.4742	20.7802	23.8479	22.5502	20.4231	3*[R18(Methyl)]			3*[R18(Methyl)]			1*[R18(Methyl)]												-0.134538	1.08181	0.58526	0.630599	-0.719798	0.451208	0.734283	0.873697	0.825491	0.983189	DNNLLGKFELSGIPPAPR(Methyl)	DNNLLGKFELSGIPPAPR(Methyl)
E3	GRGFGGAGGGAGNHGQRGGQR	[R2(Dimethyl)];[R17(Dimethyl)]	Arg		Q9NLD1	hrpr-1[R460(Dimethyl);R475:ADMA]	RRM domain-containing protein OS=Caenorhabditis elegans OX=6239 GN=hrpr-1 PE=1 SV=2	1966.98	23.0452	22.2298	23.0271	16.52	16.718	16.2027	22.6013	18.9989	21.4781	1*[R2(Dimethyl);R17(Dimethyl)]	1*[R2(Dimethyl);R17(Dimethyl)]	2*[R2(Dimethyl);R17(Dimethyl)]				1*[R2(Dimethyl);R17(Dimethyl)]		1*[R2(Dimethyl);R17(Dimethyl)]									1*[R17(ADMA)]	-6.2871	-1.74127	-1.2766	-0.491419	-5.0105	-1.24985	0.000118511	0.000125983	0.322202	0.770156	GR(Dimethyl)GFGGAGGGAGNHGQR(Dimethyl)GGQR:1ADMA	GR(Dimethyl)GFGGAGGGAGNHGQR(ADMA)GGQR:1ADMA
E1	NRGNFGGGRGGGYQHR	[R2(Dimethyl)];[R9(Dimethyl)]	Arg		O61743	B0205.8[R50(Dimethyl);R57(Dimethyl)]	TFG domain-containing protein OS=Caenorhabditis elegans OX=6239 GN=B0205.8 PE=1 SV=1	1745.87	23.8775	24.5779	24.0374	19.2107	19.2423	19.7889	23.1581	24.1375	24.6163	2*[R2(Dimethyl);R9(Dimethyl)]	2*[R2(Dimethyl);R9(Dimethyl)]							1*[R2(Dimethyl);R9(Dimethyl)]										-4.75029	-0.193618					8.17429e-05	0.000125983	0.702141	0.983189	NR(Dimethyl)GNFGGGR(Dimethyl)GGGYQHR	NR(Dimethyl)GNFGGGR(Dimethyl)GGGYQHR
E2	GRGQQNPAFVPRPR	[R2(Methyl)]	Arg		Q22308	ddx-19[R530(Methyl)]	RNA helicase OS=Caenorhabditis elegans OX=6239 GN=ddx-19 PE=1 SV=2	1593.87	23.6824	24.9763	23.1751	26.4674	20.1752	24.4339	23.3223	23.6456	23.1926	1*[R2(Methyl)]						1*[R2(Methyl)]												-0.252407	-0.557747	-0.0878318	0.590339	-0.164575	-1.14809	0.939424	0.980155	0.17888	0.694633	GR(Methyl)GQQNPAFVPRPR	GR(Methyl)GQQNPAFVPRPR
E2	GRGFGGAGGGAGNHGQRGGQR	[R2(Methyl)];[R17(Dimethyl)]	Arg		Q9NLD1	hrpr-1[R460(Methyl);R475:ADMA]	RRM domain-containing protein OS=Caenorhabditis elegans OX=6239 GN=hrpr-1 PE=1 SV=2	1952.97	23.4495	24.5948	24.3422	16.6357	18.3059	17.3876	23.4397	22.9584	23.8776	2*[R2(Methyl);R17(Dimethyl)]	2*[R2(Methyl);R17(Dimethyl)]	4*[R2(Methyl);R17(Dimethyl)]					1*[R2(Methyl);R17(Dimethyl)]	4*[R2(Methyl);R17(Dimethyl)]		1*[R17(ADMA)]								-6.68577	-0.70359	-1.2766	-0.491419	-5.40918	-0.212171	0.000292905	0.000725663	0.737713	0.983189	GR(Methyl)GFGGAGGGAGNHGQR(Dimethyl)GGQR:1ADMA	GR(Methyl)GFGGAGGGAGNHGQR(ADMA)GGQR:1ADMA
E1	HTDEEGIDANIVETTVPLVPMLNFTPNRPTIK	[R28(Methyl)]	Arg	1xOxidation [M21]	Q09996	lars-1[R1071(Methyl)]	Leucine--tRNA ligase OS=Caenorhabditis elegans OX=6239 GN=lars-1 PE=3 SV=2	3619.87	20.2741	20.2375	20.9036	19.9539	21.3627	20.7331	20.1248	20.4974	20.306		1*[R28(Methyl);K32(Dimethyl)]																	0.211499	-0.162326	0.374067	0.699853	-0.162569	-0.862179	0.750843	0.884765	0.0312426	0.503262	HTDEEGIDANIVETTVPLVPMLNFTPNR(Methyl)PTIK	HTDEEGIDANIVETTVPLVPMLNFTPNR(Methyl)PTIK
E1	STRGGFEKPYVGR	[R3(Dimethyl)]	Arg		O61708	pqn-59[R147(Dimethyl)]	Protein lingerer OS=Caenorhabditis elegans OX=6239 GN=pqn-59 PE=1 SV=2	1481.79	23.6406	24.6598	24.4403	18.5625	19.1159	18.9187	23.9168	24.4439	24.8621		2*[R3(Dimethyl)]	2*[R3(Dimethyl)]					1*[R3(Dimethyl)]	1*[R3(Dimethyl)]										-5.38121	0.160714	0.0589078	0.198538	-5.44011	-0.0378231	0.000242084	0.000125983	0.953143	0.983189	STR(Dimethyl)GGFEKPYVGR	STR(Dimethyl)GGFEKPYVGR
E3	GGRGRGAGGFR	[R3(Dimethyl)];[R5(Dimethyl)]	Arg		O45781	drr-2[R113(Dimethyl);R115:ADMA]	RRM domain-containing protein OS=Caenorhabditis elegans OX=6239 GN=drr-2 PE=1 SV=1	1103.62	23.7618	22.8424	23.961	15.9666	15.3143	14.5523	23.4161	20.0076	23.1076									1*[R3(Dimethyl);R5(Dimethyl)]			1*[R5(ADMA)]							-8.24403	-1.34464	1.19919	0.447736	-9.44322	-1.79238	8.13781e-06	0.000125983	0.164872	0.694633	GGR(Dimethyl)GR(Dimethyl)GAGGFR:1ADMA	GGR(Dimethyl)GR(ADMA)GAGGFR:1ADMA
E1	STRGGFEKPYVGR	[R3(Methyl)]	Arg		O61708	pqn-59[R147(Methyl)]	Protein lingerer OS=Caenorhabditis elegans OX=6239 GN=pqn-59 PE=1 SV=2	1467.77	23.7656	24.1966	24.3396	19.4484	19.3956	19.3911	23.9016	24.1309	24.4597		1*[R3(Methyl)]																	-4.68889	0.0634389	0.0589078	0.198538	-4.7478	-0.135099	0.00207449	0.000125983	0.809262	0.983189	STR(Methyl)GGFEKPYVGR	STR(Methyl)GGFEKPYVGR
E1	KVLRDNIQGITKPAIR	[R4(Dimethyl)]	Arg		P62784	his-67[R24(Dimethyl)]	Histone H4 OS=Caenorhabditis elegans OX=6239 GN=his-67 PE=1 SV=2	1850.13	20.8364	23.5582	23.9311	24.0253	25.3159	23.8438	23.7895	25.2053	23.5417				1*[R4(Dimethyl)]	1*[R4(Dimethyl)]		1*[R4(Dimethyl)]												1.61975	1.40356	2.75819	-0.185087	-1.13845	1.58865	0.404451	0.574559	0.320694	0.770156	KVLR(Dimethyl)DNIQGITKPAIR	KVLR(Dimethyl)DNIQGITKPAIR
E1	GFVARGRGGGTGFVDR	[R5(Dimethyl)];[R7(Dimethyl)]	Arg		O61708	pqn-59[R103(Dimethyl);R105:ADMA]	Protein lingerer OS=Caenorhabditis elegans OX=6239 GN=pqn-59 PE=1 SV=2	1664.9	25.903	26.9389	26.5699	19.2023	19.3261	18.3293	26.06	26.8694	26.723			2*[R5(Dimethyl);R7(Dimethyl)]					2*[R5(Dimethyl);R7(Dimethyl)]	2*[R5(Dimethyl);R7(Dimethyl)]									1*[R7(ADMA)]	-7.51806	0.0801633	0.0589078	0.198538	-7.57696	-0.118374	1.9529e-05	0.000125983	0.854304	0.983189	GFVAR(Dimethyl)GR(Dimethyl)GGGTGFVDR:1ADMA	GFVAR(Dimethyl)GR(ADMA)GGGTGFVDR:1ADMA
E3	GGGFRGGRGGFGGGGR	[R5(Dimethyl)];[R8(Dimethyl)]	Arg		Q9TYK1	Y66H1A.4[R38(Dimethyl);R41(Dimethyl)]	acylaminoacyl-peptidase OS=Caenorhabditis elegans OX=6239 GN=dpf-5 PE=1 SV=2	1464.76	21.5706	21.344	22.5776	16.539	15.7464	15.4273	20.8759	16.9494	21.3559		1*[R5(Dimethyl);R8(Dimethyl)]	1*[R5(Dimethyl);R8(Dimethyl)]						1*[R5(Dimethyl);R8(Dimethyl)]										-5.92652	-2.10366	0.497521	0.752498	-6.42404	-2.85616	4.52038e-05	0.000125983	0.102834	0.694633	GGGFR(Dimethyl)GGR(Dimethyl)GGFGGGGR	GGGFR(Dimethyl)GGR(Dimethyl)GGFGGGGR
E2	TGAIRGGVRGSGAPR	[R5(Dimethyl)];[R9(Dimethyl)]	Arg		G5EDE4	casc-3[R391(Dimethyl);R395:ADMA]	Protein CASC3 OS=Caenorhabditis elegans OX=6239 GN=casc-3 PE=1 SV=1	1467.85	25.0441	26.1438	25.2582	18.4979	18.1238	16.6461	25.1108	23.5619	25.8254			1*[R5(Dimethyl);R9(Dimethyl)]									1*[R9(ADMA)]				2*[R9(ADMA)]		1*[R9(ADMA)]	-7.72611	-0.649352	0.415027	0.372864	-8.14114	-1.02222	0.000384542	0.000125983	0.233446	0.698949	TGAIR(Dimethyl)GGVR(Dimethyl)GSGAPR:1ADMA	TGAIR(Dimethyl)GGVR(ADMA)GSGAPR:1ADMA
E1	GYNNYRGGFAGGYNNQR	[R6(Dimethyl)]	Arg		Q9XW17	car-1[R157(Dimethyl)]	Protein LSM14 homolog car-1 OS=Caenorhabditis elegans OX=6239 GN=car-1 PE=1 SV=1	1935.88	24.1422	25.1435	24.0817	19.3428	18.7626	19.3612	24.1215	24.8764	25.3639	1*[R6(Dimethyl)]	2*[R6(Dimethyl)]	1*[R6(Dimethyl)]				1*[R6(Dimethyl)]	2*[R6(Dimethyl)]	3*[R6(Dimethyl)]										-5.30025	0.331513	-1.36741	-0.0790529	-3.93284	0.410566	0.000588171	0.000814046	0.478331	0.952435	GYNNYR(Dimethyl)GGFAGGYNNQR	GYNNYR(Dimethyl)GGFAGGYNNQR
E1	GYNNNRGGGGGGYNR	[R6(Dimethyl)]	Arg		D0PV95	laf-1[R116(Dimethyl)]	ATP-dependent RNA helicase laf-1 OS=Caenorhabditis elegans OX=6239 GN=laf-1 PE=1 SV=1	1540.7	23.2827	24.2413	23.5889	19.0007	24.321	23.4914	22.5596	23.5587	23.5998	2*[R6(Dimethyl)]	1*[R6(Dimethyl)]	1*[R6(Dimethyl)]				1*[R6(Dimethyl)]	1*[R6(Dimethyl)]	2*[R6(Dimethyl)]										-1.43329	-0.464939	-0.889149	-0.238995	-0.544144	-0.225944	0.780742	0.901943	0.672798	0.983189	GYNNNR(Dimethyl)GGGGGGYNR	GYNNNR(Dimethyl)GGGGGGYNR
E1	GGGGDRGGFGGGGRGGAR	[R6(Dimethyl)];[R14(Dimethyl)]	Arg		Q23121	rsp-1[R80(Dimethyl);R88:ADMA]	Probable splicing factor, arginine/serine-rich 1 OS=Caenorhabditis elegans OX=6239 GN=rsp-1 PE=3 SV=1	1560.77	22.3498	23.4727	23.0705	19.3051	19.1508	18.3484	22.2039	23.1306	23.3905		1*[R6(Dimethyl);R14(Dimethyl)]						1*[R6(Dimethyl);R14(Dimethyl)]	1*[R6(Dimethyl);R14(Dimethyl)]									1*[R14(ADMA)]	-4.02958	-0.0560324					0.000846439	0.000125983	0.910406	0.983189	GGGGDR(Dimethyl)GGFGGGGR(Dimethyl)GGAR:1ADMA	GGGGDR(Dimethyl)GGFGGGGR(ADMA)GGAR:1ADMA
E1	GYNNYRGGFAGGYNNQRGHNNYGVPR	[R6(Dimethyl)];[R17(Dimethyl)]	Arg		Q9XW17	car-1[R157(Dimethyl);R168(Dimethyl)]	Protein LSM14 homolog car-1 OS=Caenorhabditis elegans OX=6239 GN=car-1 PE=1 SV=1	2958.39	23.9871	23.4761	23.3119	19.123	18.9873	19.621	21.8111	22.4576	23.6044	1*[R6(Dimethyl);R17(Dimethyl)]								1*[R6(Dimethyl);R17(Dimethyl)]										-4.34796	-0.967376	-1.36741	-0.0790529	-2.98055	-0.888323	0.00159977	0.0104746	0.186953	0.694633	GYNNYR(Dimethyl)GGFAGGYNNQR(Dimethyl)GHNNYGVPR	GYNNYR(Dimethyl)GGFAGGYNNQR(Dimethyl)GHNNYGVPR
E1	GYNNYRGGFAGGYNNQR	[R6(Methyl)]	Arg		Q9XW17	car-1[R157(Methyl)]	Protein LSM14 homolog car-1 OS=Caenorhabditis elegans OX=6239 GN=car-1 PE=1 SV=1	1921.87	21.9975	22.0235	22.0974	21.8925	24.5738	21.4427	21.8747	22.6466	23.3806									1*[R6(Methyl)]										0.596838	0.594471	-1.36741	-0.0790529	1.96425	0.673524	0.172812	0.311934	0.214927	0.694633	GYNNYR(Methyl)GGFAGGYNNQR	GYNNYR(Methyl)GGFAGGYNNQR
E1	ITEELRPAAVLEEEEVEVRPPVMAYVAPIPVKPPR	[R6(Methyl)];[R19(Dimethyl)]	Arg	1xOxidation [M23]	K8FDY0	hpo-34[R412(Methyl);R425(Dimethyl)]	ZM domain-containing protein OS=Caenorhabditis elegans OX=6239 GN=hpo-34 PE=1 SV=1	3982.17	21.5908	23.137	21.0029	22.4688	20.9701	20.8324	22.695	20.4131	22.3743		1*[R6(Methyl);R19(Dimethyl)]																	-0.486516	-0.0827899	0.112775	-0.261728	-0.599291	0.178939	0.529558	0.692449	0.865561	0.983189	ITEELR(Methyl)PAAVLEEEEVEVR(Dimethyl)PPVMAYVAPIPVKPPR	ITEELR(Methyl)PAAVLEEEEVEVR(Dimethyl)PPVMAYVAPIPVKPPR
E3	MRPNAANRGGSISSGNNR	[R8(Dimethyl)]	Arg	1xOxidation [M1]	Q09237	gyf-1[R30(Dimethyl)]	GYF domain-containing protein gyf-1 OS=Caenorhabditis elegans OX=6239 GN=gyf-1 PE=4 SV=4	1902.93	22.6147	22.3516	22.1271	16.1519	16.3247	16.1704	21.5176	18.3133	19.9632	1*[R8(Dimethyl)]																		-6.14877	-2.43309	-0.218833	0.234563	-5.92993	-2.66765	8.89968e-06	0.000125983	0.0355302	0.503262	MRPNAANR(Dimethyl)GGSISSGNNR	MRPNAANR(Dimethyl)GGSISSGNNR
E3	MRPNAANRGGSISSGNNR	[R8(Dimethyl)]	Arg		Q09237	gyf-1[R30(Dimethyl)]	GYF domain-containing protein gyf-1 OS=Caenorhabditis elegans OX=6239 GN=gyf-1 PE=4 SV=4	1886.94	22.5193	21.3941	21.8616	15.3332	16.4412	15.8189	18.8047	17.6799	20.8105	1*[R8(Dimethyl)]								1*[R8(Dimethyl)]										-6.06059	-2.82664	-0.218833	0.234563	-5.84176	-3.0612	1.42075e-05	0.000125983	0.0251672	0.462744	MRPNAANR(Dimethyl)GGSISSGNNR	MRPNAANR(Dimethyl)GGSISSGNNR
E1	QGGPPGGRGGYQDR	[R8(Dimethyl)]	Arg		Q18265	fust-1[R160:ADMA]	RNA-binding protein FUS OS=Caenorhabditis elegans OX=6239 GN=fust-1 PE=1 SV=2	1429.69	24.1628	24.9497	24.3008	19.2652	19.641	17.7909	23.2883	24.7802	24.4594									1*[R8(Dimethyl)]							1*[R8(ADMA)]		1*[R8(ADMA)]	-5.57206	-0.295097	-1.53759	-0.750812	-4.03448	0.455715	0.0129764	0.040689	0.504853	0.952435	QGGPPGGR(Dimethyl)GGYQDR:1ADMA	QGGPPGGR(ADMA)GGYQDR:1ADMA
E1	ASGAFFAGRGGGR	[R9(Dimethyl)]	Arg		Q09237	gyf-1[R208:ADMA]	GYF domain-containing protein gyf-1 OS=Caenorhabditis elegans OX=6239 GN=gyf-1 PE=4 SV=4	1238.64	23.6031	24.5928	24.3763	18.4017	19.5083	18.4414	24.0137	24.7533	24.4148		1*[R9(Dimethyl)]						1*[R9(Dimethyl)]	1*[R13(Dimethyl)]	1*[R9(ADMA)]	1*[R9(ADMA)]	1*[R9(ADMA)]				1*[R9(ADMA)]	1*[R9(ADMA)];1*[R13(ADMA)]	1*[R13(ADMA)];1*[R9(ADMA)]	-5.40697	0.203148	-0.218833	0.234563	-5.18813	-0.0314142	4.61568e-05	0.000125983	0.944288	0.983189	ASGAFFAGR(Dimethyl)GGGR:1ADMA	ASGAFFAGR(ADMA)GGGR:1ADMA
E2	ASLTSASSRGRGGSSR	[R9(Dimethyl)];[R11(Dimethyl)]	Arg		Q9XVS7	nxf-1[R72(Dimethyl);R74(Dimethyl)]	Nuclear RNA export factor 1 OS=Caenorhabditis elegans OX=6239 GN=nxf-1 PE=1 SV=1	1592.85	24.8261	26.3153	24.9011	16.6633	18.3249	16.5256	24.6178	24.3764	24.7338			1*[R9(Dimethyl);R11(Dimethyl)]																-8.17627	-0.771504					0.00048192	0.000125983	0.164034	0.694633	ASLTSASSR(Dimethyl)GR(Dimethyl)GGSSR:1ADMA	ASLTSASSR(Dimethyl)GR(Dimethyl)GGSSR:1ADMA
E1	DAEEGGAPRGGGRGGSR	[R9(Dimethyl)];[R13(Dimethyl)]	Arg		O62213	cey-1[R143(Dimethyl);R147:ADMA]	CSD domain-containing protein OS=Caenorhabditis elegans OX=6239 GN=cey-1 PE=1 SV=1	1641.81	27.2919	28.8029	27.9343	19.4698	18.033	14.4429	25.5835	28.2742	27.6617	2*[R9(Dimethyl);R13(Dimethyl)]	3*[R9(Dimethyl);R13(Dimethyl)]	2*[R9(Dimethyl);R13(Dimethyl)]				1*[R9(Dimethyl);R13(Dimethyl)]	3*[R9(Dimethyl);R13(Dimethyl)]	2*[R9(Dimethyl);R13(Dimethyl)]			3*[R13(ADMA)]					1*[R13(ADMA)]	4*[R13(ADMA)]	-10.6945	-0.836554	0.338441	-0.185563	-11.0329	-0.650991	0.0118914	0.00492734	0.535719	0.962732	DAEEGGAPR(Dimethyl)GGGR(Dimethyl)GGSR:1ADMA	DAEEGGAPR(Dimethyl)GGGR(ADMA)GGSR:1ADMA
E1	HVMTNLGEKLTDEEVDEMIREADIDGDGQVNYEEFVTMMTTK	[K9(Trimethyl)];[R20(Dimethyl)]	Arg&Lys	1xOxidation [M]	O16305	cmd-1[R127(Dimethyl);K116(Trimethyl)]	Calmodulin OS=Caenorhabditis elegans OX=6239 GN=cmd-1 PE=1 SV=3	4919.26	21.6833	23.1257	22.2232	21.9704	23.4401	24.2895	22.4434	22.0696	23.7551									1*[K9(Trimethyl);R20(Dimethyl)]										0.889302	0.411964	-1.0653	-1.05608	1.9546	1.46804	0.0953723	0.296367	0.203628	0.694633	HVMTNLGEK(Trimethyl)LTDEEVDEMIR(Dimethyl)EADIDGDGQVNYEEFVTMMTTK	HVMTNLGEK(Trimethyl)LTDEEVDEMIR(Dimethyl)EADIDGDGQVNYEEFVTMMTTK
E1	HVMTNLGEKLTDEEVDEMIREADIDGDGQVNYEEFVTMMTTK	[K9(Trimethyl)];[R20(Methyl)]	Arg&Lys	1xOxidation [M]	O16305	cmd-1[R127(Methyl);K116(Trimethyl)]	Calmodulin OS=Caenorhabditis elegans OX=6239 GN=cmd-1 PE=1 SV=3	4905.25	22.3714	20.8471	20.2769	22.5159	22.0233	23.4686	23.264	23.1288	23.2145				1*[K9(Trimethyl);R20(Methyl)]			1*[K9(Trimethyl);R20(Methyl)]		1*[K9(Trimethyl);R20(Methyl)]										1.50416	2.03731	-1.0653	-1.05608	2.56945	3.09339	0.0338165	0.133959	0.0258516	0.462744	HVMTNLGEK(Trimethyl)LTDEEVDEMIR(Methyl)EADIDGDGQVNYEEFVTMMTTK	HVMTNLGEK(Trimethyl)LTDEEVDEMIR(Methyl)EADIDGDGQVNYEEFVTMMTTK
E1	RLEQEKDELQHALDEAEAALEAEESK	[R1(Dimethyl)];[K6(Methyl)]	Arg&Lys		P02567	myo-1[R1539(Dimethyl);K1544(Methyl)]	Myosin-1 OS=Caenorhabditis elegans OX=6239 GN=myo-1 PE=1 SV=3	3023.48	24.5276	24.3527	23.3081	25.1667	23.5645	24.9193	23.1239	23.7637	22.4208				2*[R1(Dimethyl);K6(Methyl)]	1*[R1(Dimethyl);K6(Methyl)]	2*[R1(Dimethyl);K6(Methyl)]	1*[R1(Dimethyl);K6(Methyl)]	1*[R1(Dimethyl);K6(Methyl)]											0.48735	-0.959993	0.373571	-0.348253	0.113778	-0.61174	0.888653	0.965293	0.440147	0.926899	R(Dimethyl)LEQEK(Methyl)DELQHALDEAEAALEAEESK	R(Dimethyl)LEQEK(Methyl)DELQHALDEAEAALEAEESK
E1	RLEQEKDELQHALDEAEAALEAEESK	[R1(Methyl)];[K6(Trimethyl)]	Arg&Lys		P02567	myo-1[R1539(Methyl);K1544(Trimethyl)]	Myosin-1 OS=Caenorhabditis elegans OX=6239 GN=myo-1 PE=1 SV=3	3037.5	21.8055	24.8575	24.8017	28.1309	26.9347	28.8266	26.5591	25.7317	23.6857		4*[R1(Methyl);K6(Trimethyl)]	6*[R1(Methyl);K6(Trimethyl)]	11*[R1(Methyl);K6(Trimethyl)]	6*[R1(Methyl);K6(Trimethyl)]	11*[R1(Methyl);K6(Trimethyl)]	8*[R1(Methyl);K6(Trimethyl)]	2*[R1(Methyl);K6(Trimethyl)]	3*[R1(Methyl);K6(Trimethyl)]										4.1425	1.50394	0.373571	-0.348253	3.76893	1.8522	0.0379191	0.0955752	0.234229	0.698949	R(Methyl)LEQEK(Trimethyl)DELQHALDEAEAALEAEESK	R(Methyl)LEQEK(Trimethyl)DELQHALDEAEAALEAEESK
E2	SAPRPAAQSSFAAPPPRPAAAAPAYHPPAAPTPMGAPMGAPSQGPGLMK	[R17(Methyl)];[K49(Dimethyl)]	Arg&Lys	2xOxidation [M38; M]	Q09254	har-1[R20(Methyl);R33(Dimethyl)]	Hemiasterlin resistant protein 1 OS=Caenorhabditis elegans OX=6239 GN=har-1 PE=4 SV=1	4773.39	21.3222	22.166	22.9005	26.0178	23.9072	23.4758	21.6548	24.6516	24.5652				1*[R4(Methyl);R17(Dimethyl)]	1*[R17(Methyl);K49(Dimethyl)]														2.33736	1.49433					0.0767938	0.150665	0.210346	0.694633	SAPRPAAQSSFAAPPPR(Methyl)PAAAAPAYHPPAAPTPMGAPMGAPSQGPGLMK(Trimethyl)	SAPRPAAQSSFAAPPPR(Methyl)PAAAAPAYHPPAAPTPMGAPMGAPSQGPGLMK(Trimethyl)
E2	SAPRPAAQSSFAAPPPRPAAAAPAYHPPAAPTPMGAPMGAPSQGPGLMK	[R17(Methyl)];[K49(Dimethyl)]	Arg&Lys	1xOxidation [M]	Q09254	har-1[R33(Methyl)]	Hemiasterlin resistant protein 1 OS=Caenorhabditis elegans OX=6239 GN=har-1 PE=4 SV=1	4757.39	20.8755	22.7761	23.1588	21.0478	23.4856	20.0508	22.6948	23.4038	23.5325									1*[R17(Methyl);K49(Dimethyl)]										-0.742104	0.940228					0.585711	0.719659	0.253558	0.720426	SAPRPAAQSSFAAPPPR(Methyl)PAAAAPAYHPPAAPTPMGAPMGAPSQGPGLMK(Trimethyl)	SAPRPAAQSSFAAPPPR(Methyl)PAAAAPAYHPPAAPTPMGAPMGAPSQGPGLMK(Trimethyl)
E1	YSNALVDVLPPEADSSIQMLRPDEKPDISYGDIGGLDMQK	[R21(Methyl)];[K25(Dimethyl)]	Arg&Lys	1xOxidation [M19]	P46502	rpt-3[R151(Methyl);K155(Dimethyl)]	Probable 26S proteasome regulatory subunit 6B OS=Caenorhabditis elegans OX=6239 GN=rpt-3 PE=3 SV=1	4435.17	22.3527	22.3131	22.0842	21.8127	22.8435	21.916	21.5656	21.7064	22.5293		1*[R21(Methyl);K25(Dimethyl)]																	-0.0592493	-0.316206	-0.440755	-0.171989	0.381506	-0.144217	0.424514	0.593363	0.697434	0.983189	YSNALVDVLPPEADSSIQMLR(Methyl)PDEK(Dimethyl)PDISYGDIGGLDMQK	YSNALVDVLPPEADSSIQMLR(Methyl)PDEK(Dimethyl)PDISYGDIGGLDMQK
E1	NSECRTGMIQTQPGTKIVFNAPYDDKHTYHIK	[R5(Methyl)];[K16(Dimethyl)]	Arg&Lys	1xCarbamidomethyl [C4]	P53018	msp-32[R69(Methyl);K80(Dimethyl)]	Major sperm protein 32 OS=Caenorhabditis elegans OX=6239 GN=msp-32 PE=2 SV=1	3791.86	23.6912	22.837	23.4764	23.0369	22.3716	22.8112	23.4237	22.8228	23.6408			1*[R5(Methyl);K16(Dimethyl)]																-0.594971	-0.0391309					0.143822	0.313734	0.914149	0.983189	NSECR(Methyl)TGMIQTQPGTK(Dimethyl)IVFNAPYDDKHTYHIK	NSECR(Methyl)TGMIQTQPGTK(Dimethyl)IVFNAPYDDKHTYHIK
E1	DGSVDLDEYIGDMYRPDDYPELNGKEPDWVQSER	[R15(Methyl)];[K25(Dimethyl)]	Arg&Lys	1xOxidation [M13]	G5EBH7	calu-1[R212(Methyl);K222(Dimethyl)]	Calumenin-like protein OS=Caenorhabditis elegans OX=6239 GN=calu-1 PE=1 SV=1	4060.8	21.3748	22.3296	22.1494	21.8966	23.4978	23.6377	21.2474	23.4271	22.4084	1*[R15(Dimethyl);K25(Methyl)]					1*[R15(Methyl);K25(Dimethyl)]													1.05944	0.409681	0.524572	0.457908	0.534872	-0.0482262	0.494418	0.655469	0.953199	0.983189	DGSVDLDEYIGDMYR(Methyl)PDDYPELNGK(Dimethyl)EPDWVQSER	DGSVDLDEYIGDMYR(Methyl)PDDYPELNGK(Dimethyl)EPDWVQSER
E1	KTLTTCVESTYVNYQQETSAAMNTYMTATAQDPNGACK	[K1(Dimethyl)]	Lys	2xCarbamidomethyl [C6; C37]; 2xOxidation [M22; M26]	Q19591	nspg-10[K133(Dimethyl)]	Secreted protein OS=Caenorhabditis elegans OX=6239 GN=nspg-10 PE=1 SV=1	4308.9	22.2958	22.9677	22.6118	20.0459	22.3616	19.6385	21.3694	22.4299	22.2266			1*[K1(Dimethyl)]	1*[K1(Dimethyl)]				1*[K1(Dimethyl)]	1*[K1(Dimethyl)]										-1.9431	-0.616469	0.112623	-0.432993	-2.05572	-0.183476	0.118	0.264702	0.779752	0.983189	K(Dimethyl)TLTTCVESTYVNYQQETSAAMNTYMTATAQDPNGACK	K(Dimethyl)TLTTCVESTYVNYQQETSAAMNTYMTATAQDPNGACK
E2	KVLRDNIQGITKPAIRR	[K1(Dimethyl)]	Lys		P62784	his-67[K21(Dimethyl)]	Histone H4 OS=Caenorhabditis elegans OX=6239 GN=his-1 PE=1 SV=2	2006.23	22.4414	24.7853	25.0236	25.0465	25.8021	25.461	24.2369	24.7059	22.463				1*[K1(Dimethyl)]	1*[K1(Dimethyl)]		2*[K1(Dimethyl)]												1.35308	-0.281517	2.75819	-0.185087	-1.40511	-0.0964298	0.246869	0.444868	0.948045	0.983189	K(Dimethyl)VLRDNIQGITKPAIRR	K(Dimethyl)VLRDNIQGITKPAIRR
E2	KKGKSGSFMTVSMLYR	[K1(Dimethyl)];[K2(Trimethyl)];[K4(Trimethyl)]	Lys		P12845;P02566	myo-2[K650(Dimethyl);K651(Trimethyl);K653(Trimethyl)] ; unc-54[K644(Dimethyl);K645(Trimethyl);K647(Trimethyl)]	Myosin-4 OS=Caenorhabditis elegans OX=6239 GN=unc-54 PE=1 SV=2;Myosin-2 OS=Caenorhabditis elegans OX=6239 GN=myo-2 PE=1 SV=2	1932.08	18.7829	24.0333	16.7563	23.9056	23.3916	23.6438	24.0827	18.0506	19.5578						1*[K1(Dimethyl);K2(Trimethyl);K4(Trimethyl)]													3.7895	0.706198					0.222186	0.345773	0.811916	0.983189	K(Dimethyl)K(Trimethyl)GK(Trimethyl)SGSFMTVSMLYR	K(Dimethyl)K(Trimethyl)GK(Trimethyl)SGSFMTVSMLYR
E1	KAGMIDANLVLNQLTCNGVLEGIR	[K1(Methyl)]	Lys	1xCarbamidomethyl [C16]; 1xOxidation [M4]	Q21000	myo-5[K688(Methyl)]	MYOsin heavy chain structural genes OS=Caenorhabditis elegans OX=6239 GN=myo-5 PE=1 SV=1	2629.38	20.2886	21.6822	20.6122	22.5111	21.893	21.6683	19.2099	17.8035	17.8907					1*[K1(Methyl)]	1*[K1(Methyl)]	1*[K1(Methyl)]												1.16315	-2.55962					0.0913262	0.199809	0.00939931	0.365412	K(Methyl)AGMIDANLVLNQLTCNGVLEGIR	K(Methyl)AGMIDANLVLNQLTCNGVLEGIR
E2	KVLRDNIQGITKPAIRR	[K1(Methyl)]	Lys		P62784	his-67[K21(Methyl)]	Histone H4 OS=Caenorhabditis elegans OX=6239 GN=his-1 PE=1 SV=2	1992.22	21.1003	22.794	23.1677	23.1123	24.6253	23.4331	22.6173	24.8885	21.377					1*[K1(Methyl)]														1.36953	0.60693	2.75819	-0.185087	-1.38866	0.792017	0.209438	0.440129	0.631234	0.983189	K(Methyl)VLRDNIQGITKPAIRR	K(Methyl)VLRDNIQGITKPAIRR
E1	KKGKSGSFMTVSMLYR	[K1(Methyl)];[K2(Trimethyl)];[K4(Dimethyl)]	Lys		P12845;P02566	myo-2[K650(Methyl);K651(Trimethyl);K653(Dimethyl)] ; unc-54[K644(Methyl);K645(Trimethyl);K647(Dimethyl)]	Myosin-4 OS=Caenorhabditis elegans OX=6239 GN=unc-54 PE=1 SV=2;Myosin-2 OS=Caenorhabditis elegans OX=6239 GN=myo-2 PE=1 SV=2	1904.05	20.1632	22.231	22.789	22.118	24.3567	23.432	23.3509	23.5205	20.6342					1*[K1(Methyl);K2(Trimethyl);K4(Dimethyl)]														1.57452	0.77416					0.203779	0.396763	0.547227	0.962732	K(Methyl)K(Trimethyl)GK(Dimethyl)SGSFMTVSMLYR	K(Methyl)K(Trimethyl)GK(Dimethyl)SGSFMTVSMLYR
E1	KTLTTCVESTYVNYQQETSAAMNTYMTATAQDPNGACK	[K1(Trimethyl)]	Lys	2xCarbamidomethyl [C6; C37]; 1xOxidation [M]	Q19591	nspg-10[K133(Trimethyl)]	Secreted protein OS=Caenorhabditis elegans OX=6239 GN=nspg-10 PE=1 SV=1	4306.92	23.3084	22.9882	22.8436	23.7261	25.1855	23.9034	22.1494	23.4488	22.7084		1*[K1(Trimethyl)]		1*[K1(Trimethyl)]				1*[K1(Trimethyl)]											1.22492	-0.277896	0.112623	-0.432993	1.1123	0.155097	0.165842	0.376858	0.817782	0.983189	K(Trimethyl)TLTTCVESTYVNYQQETSAAMNTYMTATAQDPNGACK	K(Trimethyl)TLTTCVESTYVNYQQETSAAMNTYMTATAQDPNGACK
E1	KLLGDPNLEFVAMPALAPPEVQMDPAMIAEYEKDLDNAAK	[K1(Trimethyl)]	Lys	1xOxidation [M]	O17915	ran-1[K166(Trimethyl)]	GTP-binding nuclear protein ran-1 OS=Caenorhabditis elegans OX=6239 GN=ran-1 PE=1 SV=1	4413.21	21.9429	20.8106	21.3311	22.7855	21.5971	22.6954	22.4672	19.3931	20.3215				1*[K1(Trimethyl)]		1*[K1(Trimethyl)]	1*[K1(Trimethyl)],1*[K33(Trimethyl)]		1*[K1(Trimethyl)]										0.997828	-0.63425	0.00263812	0.0847786	0.995189	-0.719028	0.243336	0.461918	0.510803	0.952435	K(Trimethyl)LLGDPNLEFVAMPALAPPEVQMDPAMIAEYEKDLDNAAK	K(Trimethyl)LLGDPNLEFVAMPALAPPEVQMDPAMIAEYEKDLDNAAK
E1	KPEDWDDEMDGEWEPPMIDNPEYKGEWKPK	[K1(Trimethyl)]	Lys	1xOxidation [M]	P27798	crt-1[K244(Trimethyl)]	Calreticulin OS=Caenorhabditis elegans OX=6239 GN=crt-1 PE=1 SV=1	3748.65	25.0899	21.3481	23.1987	26.1437	27.313	24.5001	25.5438	23.4036	25.4715	1*[K1(Trimethyl)]																		2.77336	1.5941	1.10508	0.581325	1.66828	1.01277	0.292795	0.480093	0.46389	0.943595	K(Trimethyl)PEDWDDEMDGEWEPPMIDNPEYKGEWKPK	K(Trimethyl)PEDWDDEMDGEWEPPMIDNPEYKGEWKPK
E1	KLSEHFVMVNTEDDDEPFEEEYRPDGK	[K1(Trimethyl)]	Lys	1xOxidation [M8]	Q9NA78	txdc-12.1[K86(Trimethyl)]	Thioredoxin domain-containing protein OS=Caenorhabditis elegans OX=6239 GN=txdc-12.1 PE=1 SV=1	3313.48	19.7225	22.4348	20.3666	24.3314	23.2502	24.2006	21.2818	24.0796	20.5954					1*[K1(Trimethyl)]			1*[K1(Trimethyl)]											3.0861	1.14427	2.25499	1.63747	0.831112	-0.493192	0.426095	0.574382	0.729906	0.983189	K(Trimethyl)LSEHFVMVNTEDDDEPFEEEYRPDGK	K(Trimethyl)LSEHFVMVNTEDDDEPFEEEYRPDGK
E1	KGESQTSLEIMREEDISAILEQEEQAIRK	[K1(Trimethyl)]	Lys	1xOxidation [M11]	Q9N4J8	cct-3[K252(Trimethyl)]	T-complex protein 1 subunit gamma OS=Caenorhabditis elegans OX=6239 GN=cct-3 PE=3 SV=3	3418.74	19.5729	19.7925	20.9932	19.2453	22.6474	19.5057	19.9766	19.9706	22.2613					1*[K1(Trimethyl)]														0.346636	0.616655	0.000857118	0.0456874	0.345779	0.570968	0.794147	0.901943	0.548596	0.962732	K(Trimethyl)GESQTSLEIMREEDISAILEQEEQAIRK	K(Trimethyl)GESQTSLEIMREEDISAILEQEEQAIRK
E1	KHGGLGEMNIPVLADTNHQISR	[K1(Trimethyl)]	Lys	1xOxidation [M8]	A0A0K3AUJ9	prdx-2[K96(Trimethyl)]	Peroxiredoxin prdx-2 OS=Caenorhabditis elegans OX=6239 GN=prdx-2 PE=1 SV=1	2445.27	23.0502	21.6834	22.3351	22.031	24.96	22.6492	22.8531	23.8398	23.294							1*[K1(Trimethyl)]												0.857166	0.972762	0.756534	0.750248	0.100631	0.222514	0.931082	0.980155	0.783578	0.983189	K(Trimethyl)HGGLGEMNIPVLADTNHQISR	K(Trimethyl)HGGLGEMNIPVLADTNHQISR
E1	KLSVTNIPGIEEVNMIKDDGTVIHFNNPK	[K1(Trimethyl)];[K17(Trimethyl)]	Lys	1xOxidation [M15]	Q18885	icd-1[K52(Trimethyl)];icd-1[K68(Trimethyl)]	Transcription factor BTF3 homolog OS=Caenorhabditis elegans OX=6239 GN=icd-1 PE=1 SV=1	3280.72	23.7125	24.5774	24.4366	22.7045	24.0578	25.0617	23.4586	24.5581	24.8301		1*[K1(Trimethyl)]				1*[K1(Trimethyl)],1*[K17(Trimethyl)]			1*[K17(Trimethyl)]										-0.300887	0.0400689	-1.24972	-0.922895	0.948833	0.962964	0.381957	0.57376	0.318515	0.770156	K(Trimethyl)LSVTNIPGIEEVNMIKDDGTVIHFNNPK|KLSVTNIPGIEEVNMIK(Trimethyl)DDGTVIHFNNPK	K(Trimethyl)LSVTNIPGIEEVNMIKDDGTVIHFNNPK|KLSVTNIPGIEEVNMIK(Trimethyl)DDGTVIHFNNPK
E1	KGGKSGSFMTVSMMYR	[K1(Trimethyl)];[K4(Trimethyl)]	Lys		P02567	myo-1[K642(Trimethyl);K645(Trimethyl)]	Myosin-1 OS=Caenorhabditis elegans OX=6239 GN=myo-1 PE=1 SV=3	1850.93	19.9448	21.7137	22.292	21.5424	21.9336	22.1866	19.6662	22.1374	21.5711			1*[K1(Trimethyl);K4(Trimethyl)]					1*[K1(Trimethyl);K4(Trimethyl)]											0.570683	-0.191934	0.373571	-0.348253	0.197111	0.156319	0.831236	0.933366	0.894303	0.983189	K(Trimethyl)GGK(Trimethyl)SGSFMTVSMMYR	K(Trimethyl)GGK(Trimethyl)SGSFMTVSMMYR
E1	GITIDIALWKFETAK	[K10(Dimethyl)]	Lys		P53013	eft-4[K79(Dimethyl)]	Elongation factor 1-alpha OS=Caenorhabditis elegans OX=6239 GN=eft-4 PE=3 SV=1	1733.98	21.4597	21.6964	21.3748	21.9809	20.4667	22.8966	23.1155	21.0775	23.6062	1*[K10(Dimethyl)]	1*[K10(Dimethyl)]	1*[K10(Dimethyl)]	2*[K10(Dimethyl)]		1*[K10(Dimethyl)]	2*[K10(Dimethyl)]	1*[K10(Dimethyl)]	1*[K10(Dimethyl)]										0.271101	1.08946	1.02278	0.830302	-0.751677	0.259162	0.546599	0.708261	0.839667	0.983189	GITIDIALWK(Dimethyl)FETAK	GITIDIALWK(Dimethyl)FETAK
E1	VYALPMLTIKDDKGTGVVTSVPSDSPDDFAALSDLKK	[K10(Methyl)];[K13(Dimethyl)]	Lys	1xOxidation [M6]	Q09996	lars-1[K382(Methyl);K385(Dimethyl)]	Leucine--tRNA ligase OS=Caenorhabditis elegans OX=6239 GN=lars-1 PE=3 SV=2	3952.05	20.8795	22.5096	21.6231	19.1592	20.1867	20.9274	21.2102	21.0015	19.7492	1*[K10(Methyl);K13(Dimethyl)]						1*[K10(Methyl);K13(Dimethyl)]												-1.57962	-1.01709	0.374067	0.699853	-1.95369	-1.71694	0.0481787	0.123761	0.0442033	0.507493	VYALPMLTIK(Methyl)DDK(Dimethyl)GTGVVTSVPSDSPDDFAALSDLKK	VYALPMLTIK(Methyl)DDK(Dimethyl)GTGVVTSVPSDSPDDFAALSDLKK
E1	GITIDIALWKFETAK	[K10(Trimethyl)]	Lys		P53013	eft-4[K79(Trimethyl)]	Elongation factor 1-alpha OS=Caenorhabditis elegans OX=6239 GN=eft-4 PE=3 SV=1	1748	26.3888	27.7006	26.7069	26.4979	25.3762	27.9392	27.5164	26.2189	27.9734	7*[K10(Trimethyl)]	10*[K10(Trimethyl)]	6*[K10(Trimethyl)]	9*[K10(Trimethyl)]	3*[K10(Trimethyl)]	10*[K10(Trimethyl)]	13*[K10(Trimethyl)]	6*[K10(Trimethyl)]	20*[K10(Trimethyl)]										-0.327672	0.304154	1.02278	0.830302	-1.35045	-0.526148	0.319756	0.511675	0.667561	0.983189	GITIDIALWK(Trimethyl)FETAK	GITIDIALWK(Trimethyl)FETAK
E1	LFDELLQNTQKPTDMSHTIAIAATSAAASCHASAILLITTTGR	[K11(Trimethyl)]	Lys	1xCarbamidomethyl [C30]; 1xOxidation [M15]	B7WNA0	pyk-1[K786(Trimethyl)]	Pyruvate kinase OS=Caenorhabditis elegans OX=6239 GN=pyk-1 PE=1 SV=1	4598.36	22.2051	24.0936	23.49	18.9291	21.3842	19.9807	19.4184	21.2494	21.9026		1*[K11(Trimethyl)]	1*[K11(Trimethyl)]																-3.16488	-2.40609	-1.22492	0.0245788	-1.93996	-2.43067	0.101694	0.25113	0.0410888	0.507493	LFDELLQNTQK(Trimethyl)PTDMSHTIAIAATSAAASCHASAILLITTTGR	LFDELLQNTQK(Trimethyl)PTDMSHTIAIAATSAAASCHASAILLITTTGR
E1	AMVMCASSPDKVEIMEVPADSKPGTPVVCPPYTHRPDEQLNPK	[K11(Trimethyl)]	Lys	2xCarbamidomethyl [C5; C29]; 1xOxidation [M15]	Q20970	mars-1[K840(Trimethyl)]	Methionine--tRNA ligase, cytoplasmic OS=Caenorhabditis elegans OX=6239 GN=mars-1 PE=3 SV=1	4836.32	20.8821	20.5548	21.715	20.3021	21.0874	20.3378	19.7078	20.9758	20.9701								1*[K11(Trimethyl)]											-0.474841	-0.499404	0.450758	0.482123	-0.925599	-0.981528	0.102601	0.264702	0.127736	0.694633	AMVMCASSPDK(Trimethyl)VEIMEVPADSKPGTPVVCPPYTHRPDEQLNPK	AMVMCASSPDK(Trimethyl)VEIMEVPADSKPGTPVVCPPYTHRPDEQLNPK
E1	FTQNYLDGSVKPHLMSEDIPEDWDKNPVK	[K11(Trimethyl)]	Lys	1xOxidation [M15]	Q17770	pdi-2[K348(Trimethyl)]	Protein disulfide-isomerase 2 OS=Caenorhabditis elegans OX=6239 GN=pdi-2 PE=1 SV=1	3460.67	22.3985	21.4473	23.7112	22.5539	21.4889	22.9795	21.5812	22.4447	22.2217			1*[K11(Trimethyl)]		1*[K11(Trimethyl)]	1*[K11(Trimethyl)]		1*[K11(Trimethyl)]											-0.178229	-0.436471	1.32277	0.879532	-1.501	-1.316	0.140746	0.311934	0.105152	0.694633	FTQNYLDGSVK(Trimethyl)PHLMSEDIPEDWDKNPVK	FTQNYLDGSVK(Trimethyl)PHLMSEDIPEDWDKNPVK
E1	QAWQAEIAAMKPIDEQFPDGKFPHGIDESPYYLK	[K11(Trimethyl)]	Lys	1xOxidation [M10]	H1UBK1	map-2[K104(Trimethyl)]	Methionine aminopeptidase 2 OS=Caenorhabditis elegans OX=6239 GN=map-2 PE=1 SV=1	3977.94	20.6348	22.0101	20.7893	22.7547	23.1523	22.5545	21.5837	20.0413	22.8148									1*[K11(Trimethyl)]										1.67578	0.335197	1.06411	0.670883	0.611674	-0.335686	0.364533	0.558643	0.764417	0.983189	QAWQAEIAAMK(Trimethyl)PIDEQFPDGKFPHGIDESPYYLK	QAWQAEIAAMK(Trimethyl)PIDEQFPDGKFPHGIDESPYYLK
E1	AHIEDLLAEHKEEMNAMNLAVAHSLAR	[K11(Trimethyl)]	Lys	1xOxidation [M17]	O45012	nol-58[K130(Trimethyl)]	Nop domain-containing protein OS=Caenorhabditis elegans OX=6239 GN=nol-58 PE=1 SV=1	3071.54	22.3438	22.2732	23.4416	21.9837	24.2996	23.4567	21.8275	22.854	22.7916					1*[K11(Trimethyl)]														0.560482	-0.195131	-0.061372	-1.14696	0.621854	0.951824	0.50937	0.668353	0.234284	0.698949	AHIEDLLAEHK(Trimethyl)EEMNAMNLAVAHSLAR	AHIEDLLAEHK(Trimethyl)EEMNAMNLAVAHSLAR
E1	ERGITIDIALWKFETAK	[K12(Dimethyl)]	Lys		P53013	eft-4[K79(Dimethyl)]	Elongation factor 1-alpha OS=Caenorhabditis elegans OX=6239 GN=eft-4 PE=3 SV=1	2019.13	19.1	22.4345	22.1889	20.2856	23.3274	19.9544	21.5987	22.7326	21.4064							1*[K12(Dimethyl)]		1*[K12(Dimethyl)]										-0.0520109	0.671434	1.02278	0.830302	-1.07479	-0.158868	0.565653	0.719659	0.917082	0.983189	ERGITIDIALWK(Dimethyl)FETAK	ERGITIDIALWK(Dimethyl)FETAK
E1	ERGITIDIALWKFETAK	[K12(Trimethyl)]	Lys		P53013	eft-4[K79(Trimethyl)]	Elongation factor 1-alpha OS=Caenorhabditis elegans OX=6239 GN=eft-4 PE=3 SV=1	2033.14	24.8136	21.6244	22.7948	25.0433	23.9792	21.8322	26.1696	19.9679	25.8553	2*[K12(Trimethyl)]	1*[K12(Trimethyl)]	1*[K12(Trimethyl)]	3*[K12(Trimethyl)]	2*[K12(Trimethyl)]	1*[K12(Trimethyl)]	5*[K12(Trimethyl)]		4*[K12(Trimethyl)]										0.540682	0.920006	1.02278	0.830302	-0.482096	0.0897045	0.774128	0.901943	0.96764	0.983189	ERGITIDIALWK(Trimethyl)FETAK	ERGITIDIALWK(Trimethyl)FETAK
E1	CQHGEEECSINKFEGCFIDSMQDQSPLPTLSCIEESLQK	[K12(Trimethyl)]	Lys	4xCarbamidomethyl [C1; C8; C16; C32]; 1xOxidation [M21]	O17861	F37H8.5[K140(Trimethyl)]	GILT-like protein F37H8.5 OS=Caenorhabditis elegans OX=6239 GN=F37H8.5 PE=1 SV=1	4689.06	23.5944	21.8541	22.1458	20.7932	22.1669	22.9767	21.7396	21.0095	20.5611	2*[K12(Trimethyl)]																		-0.552504	-1.42806	-0.315745	-0.311568	-0.236759	-1.11649	0.792475	0.901943	0.131953	0.694633	CQHGEEECSINK(Trimethyl)FEGCFIDSMQDQSPLPTLSCIEESLQK	CQHGEEECSINK(Trimethyl)FEGCFIDSMQDQSPLPTLSCIEESLQK
E1	DGQAMLWDLNEGKHLYTLPGNDVINAMSFSPNR	[K13(Trimethyl)]	Lys	1xOxidation [M5]	Q21215	rack-1[K231(Trimethyl)]	Small ribosomal subunit protein RACK1 OS=Caenorhabditis elegans OX=6239 GN=rack-1 PE=1 SV=3	3761.81	18.7635	18.9046	19.5563	21.7509	20.4395	20.09	18.9341	19.262	18.9062					1*[K13(Trimethyl)]														1.68536	-0.0407118	0.709364	0.346244	0.975992	-0.386955	0.190115	0.392243	0.316769	0.770156	DGQAMLWDLNEGK(Trimethyl)HLYTLPGNDVINAMSFSPNR	DGQAMLWDLNEGK(Trimethyl)HLYTLPGNDVINAMSFSPNR
E1	LGVDPPCGVLDPKEAVLLSVSCDAFAFGQEDTNNDR	[K13(Trimethyl)]	Lys	2xCarbamidomethyl [C7; C22]	S6CPF4	msp-58[K16(Trimethyl)]	MSP domain-containing protein OS=Caenorhabditis elegans OX=6239 GN=msp-58 PE=1 SV=1	3947.88	25.7588	25.867	26.5235	24.2665	26.4663	24.1223	26.8159	23.393	26.9994	1*[K13(Trimethyl)]		2*[K13(Trimethyl)]	2*[K13(Trimethyl)]	2*[K13(Trimethyl)]	1*[K13(Trimethyl)]	2*[K13(Trimethyl)]												-1.0981	-0.313686					0.282112	0.444868	0.802209	0.983189	LGVDPPCGVLDPK(Trimethyl)EAVLLSVSCDAFAFGQEDTNNDR	LGVDPPCGVLDPK(Trimethyl)EAVLLSVSCDAFAFGQEDTNNDR
E1	HMMAFIEQEANEKAEEIDAKAEEEFNIEK	[K13(Trimethyl)]	Lys	1xOxidation [M]	Q95X44	vha-8[K26(Trimethyl)]	V-type proton ATPase subunit E OS=Caenorhabditis elegans OX=6239 GN=vha-8 PE=1 SV=1	3481.61	22.1165	21.8229	23.7513	22.3921	20.9132	21.7802	24.8171	21.6151	22.8504							1*[K13(Trimethyl)]												-0.868391	0.530653	-0.704503	-0.344985	-0.163887	0.875638	0.840892	0.936282	0.461111	0.943595	HMMAFIEQEANEK(Trimethyl)AEEIDAKAEEEFNIEK	HMMAFIEQEANEK(Trimethyl)AEEIDAKAEEEFNIEK
E1	VVDELTNELSYIKDQITTTEVNMSHIVNFGVNK	[K13(Trimethyl)]	Lys	1xOxidation [M23]	O18054	pfd-3[K153(Trimethyl)]	Probable prefoldin subunit 3 OS=Caenorhabditis elegans OX=6239 GN=pfd-3 PE=3 SV=1	3808.93	20.6452	18.7184	18.6525	21.535	19.7179	20.5936	20.3334	18.7295	21.2724	1*[K13(Trimethyl)]																		1.2768	0.773025	1.19393	0.394403	0.0828641	0.378621	0.932351	0.980155	0.757378	0.983189	VVDELTNELSYIK(Trimethyl)DQITTTEVNMSHIVNFGVNK	VVDELTNELSYIK(Trimethyl)DQITTTEVNMSHIVNFGVNK
E1	STQNHSILLTQYVKPTEFASNIALNMDNCWGILR	[K14(Trimethyl)]	Lys	1xCarbamidomethyl [C29]; 1xOxidation [M26]	P30642	eif-3.D[K499(Trimethyl)]	Eukaryotic translation initiation factor 3 subunit D OS=Caenorhabditis elegans OX=6239 GN=eif-3.D PE=1 SV=1	3993	21.9395	21.7463	20.8818	20.45	22.3793	19.0139	20.0019	19.5408	21.5005			1*[K14(Trimethyl)]	1*[K14(Trimethyl)]															-0.908163	-1.17483	-0.841664	-0.916009	-0.0664991	-0.258819	0.95557	0.985971	0.799081	0.983189	STQNHSILLTQYVK(Trimethyl)PTEFASNIALNMDNCWGILR	STQNHSILLTQYVK(Trimethyl)PTEFASNIALNMDNCWGILR
E1	FLFTSESVSEGHPDKMCDQISDAVLDAHLAQDPHAK	[K15(Trimethyl)]	Lys	1xCarbamidomethyl [C17]; 1xOxidation [M16]	P50305;P50306;Q27522	sams-3[K20(Trimethyl)] ; sams-4[K20(Trimethyl)] ; sams-5[K20(Trimethyl)]	Probable S-adenosylmethionine synthase 4 OS=Caenorhabditis elegans OX=6239 GN=sams-4 PE=1 SV=1;Probable S-adenosylmethionine synthase 3 OS=Caenorhabditis elegans OX=6239 GN=sams-3 PE=1 SV=1;Probable S-adenosylmethionine synthase 5 OS=Caenorhabditis elegans OX=6239 GN=sams-5 PE=3 SV=2	4053.9	19.8599	20.0421	19.7514	20.9207	22.1053	22.0943	20.2754	20.5731	21.8686									1*[K15(Trimethyl)]										1.82226	1.02119					0.0383605	0.0301384	0.079943	0.694633	FLFTSESVSEGHPDK(Trimethyl)MCDQISDAVLDAHLAQDPHAK	FLFTSESVSEGHPDK(Trimethyl)MCDQISDAVLDAHLAQDPHAK
E1	AAQVVEEQIDQEMNKLENLEEDDLEVIR	[K15(Trimethyl)]	Lys	1xOxidation [M13]	Q11183	txdc-9[K30(Trimethyl)]	Thioredoxin domain-containing protein 9 OS=Caenorhabditis elegans OX=6239 GN=txdc-9 PE=2 SV=1	3357.64	21.5102	22.7726	21.2478	18.7463	19.5605	20.4651	20.3971	21.7467	21.5447	1*[K15(Trimethyl)]		1*[K15(Trimethyl)]					1*[K15(Trimethyl)]											-2.25296	-0.61404	-0.485843	0.200693	-1.76711	-0.814734	0.0648532	0.225821	0.304702	0.770156	AAQVVEEQIDQEMNK(Trimethyl)LENLEEDDLEVIR	AAQVVEEQIDQEMNK(Trimethyl)LENLEEDDLEVIR
E1	ALADHHVYLEGTLLKPNMVTPGQSSASK	[K15(Trimethyl)]	Lys	1xOxidation [M18]	P46563	aldo-2[K233(Trimethyl)]	Fructose-bisphosphate aldolase 2 OS=Caenorhabditis elegans OX=6239 GN=aldo-2 PE=2 SV=1	3022.57	23.0726	22.6283	22.4412	21.809	23.4876	21.9388	22.7488	23.0258	21.9961	1*[K15(Trimethyl)]	1*[K15(Trimethyl)]	2*[K15(Trimethyl)]	1*[K15(Trimethyl)]		1*[K15(Trimethyl)]		1*[K15(Trimethyl)]	1*[K15(Trimethyl)]										-0.302211	-0.123768	-0.47682	0.0470584	0.174609	-0.170826	0.785474	0.901943	0.656723	0.983189	ALADHHVYLEGTLLK(Trimethyl)PNMVTPGQSSASK	ALADHHVYLEGTLLK(Trimethyl)PNMVTPGQSSASK
E1	YPIEHGIVTNWDDMEKIWHHTFYNELR	[K16(Methyl)]	Lys		P0DM42;P10986;P0DM41;P10984;O45815	act-1[K85(Methyl)] ; act-2[K85(Methyl)] ; act-3[K85(Methyl)] ; act-4[K85(Methyl)] ; act-5[K84(Methyl)]	Actin-2 OS=Caenorhabditis elegans OX=6239 GN=act-2 PE=3 SV=3;Actin OS=Caenorhabditis elegans OX=6239 GN=act-5 PE=1 SV=1;Actin-1 OS=Caenorhabditis elegans OX=6239 GN=act-1 PE=1 SV=1	3457.64	23.3053	19.1638	19.7978	23.8939	20.8202	24.0348	25.2349	24.0415	21.5976	1*[K16(Methyl)]						2*[K16(Methyl)]		1*[K16(Methyl)]										2.16069	2.86905					0.265823	0.460616	0.129398	0.694633	YPIEHGIVTNWDDMEK(Methyl)IWHHTFYNELR	YPIEHGIVTNWDDMEK(Methyl)IWHHTFYNELR
E1	NVQIEMGWVGEQTNGKYEEVPSEVVTAAEEWAIAK	[K16(Trimethyl)]	Lys	1xOxidation [M6]	Q09583	pas-7[K223(Trimethyl)]	Proteasome subunit alpha type-3 OS=Caenorhabditis elegans OX=6239 GN=pas-7 PE=1 SV=3	3949.92	21.7858	20.7151	21.4317	22.2218	23.6431	22.7449	22.7266	21.3681	22.8756						1*[K16(Trimethyl)]													1.55909	1.01258	-1.15085	-0.130738	2.70994	1.14332	0.0111462	0.0754308	0.134593	0.694633	NVQIEMGWVGEQTNGK(Trimethyl)YEEVPSEVVTAAEEWAIAK	NVQIEMGWVGEQTNGK(Trimethyl)YEEVPSEVVTAAEEWAIAK
E1	SGMVAAESIFEDIQQKGEDVQTIDPATYDK	[K16(Trimethyl)]	Lys	1xOxidation [M3]	Q11190	let-721[K402(Trimethyl)]	Electron transfer flavoprotein-ubiquinone oxidoreductase, mitochondrial OS=Caenorhabditis elegans OX=6239 GN=let-721 PE=3 SV=2	3343.59	21.7969	22.0343	22.3526	21.8335	23.6035	22.2201	22.0075	22.739	20.8359							1*[K16(Trimethyl)]												0.491146	-0.200458	-0.702098	-0.598311	1.19324	0.397853	0.141164	0.311934	0.533568	0.962732	SGMVAAESIFEDIQQK(Trimethyl)GEDVQTIDPATYDK	SGMVAAESIFEDIQQK(Trimethyl)GEDVQTIDPATYDK
E1	LSVTNIPGIEEVNMIKDDGTVIHFNNPK	[K16(Trimethyl)]	Lys	1xOxidation [M14]	Q18885	icd-1[K68(Trimethyl)]	Transcription factor BTF3 homolog OS=Caenorhabditis elegans OX=6239 GN=icd-1 PE=1 SV=1	3152.63	25.4486	24.1269	25.5585	25.1386	24.7235	24.8678	25.3674	24.7601	26.0786			1*[K16(Trimethyl)]			1*[K16(Trimethyl)]													-0.134711	0.357396	-1.24972	-0.922895	1.11501	1.28029	0.234021	0.444868	0.221938	0.696964	LSVTNIPGIEEVNMIK(Trimethyl)DDGTVIHFNNPK	LSVTNIPGIEEVNMIK(Trimethyl)DDGTVIHFNNPK
E1	LADAISQAADEVVDGKLDEHFPLVTWQTGSGTQSNMNVNEVISNR	[K16(Trimethyl)]	Lys	1xOxidation [M36]	O17214	fum-1[K122(Trimethyl)]	Probable fumarate hydratase, mitochondrial OS=Caenorhabditis elegans OX=6239 GN=fum-1 PE=3 SV=1	4914.39	23.8834	23.0793	21.8536	22.5339	22.8428	22.1658	24.2845	23.1146	21.999						1*[K16(Trimethyl)]													-0.42458	0.193945	-1.13449	-0.423611	0.709912	0.617556	0.410403	0.586403	0.554057	0.962875	LADAISQAADEVVDGK(Trimethyl)LDEHFPLVTWQTGSGTQSNMNVNEVISNR	LADAISQAADEVVDGK(Trimethyl)LDEHFPLVTWQTGSGTQSNMNVNEVISNR
E1	AAEQAHLWSELVFLYDKYEEYDNAALTMMQHPTESWR	[K17(Trimethyl)]	Lys	1xOxidation [M28]	P34574	chc-1[K1369(Trimethyl)]	Probable clathrin heavy chain 1 OS=Caenorhabditis elegans OX=6239 GN=chc-1 PE=1 SV=1	4531.1	19.5161	22.893	21.3053	21.1853	22.2549	20.8602	20.2032	21.6754	21.1526		1*[K17(Trimethyl)]																	0.195333	-0.227721	-0.922474	-0.176098	1.11781	-0.0516231	0.378909	0.541197	0.960825	0.983189	AAEQAHLWSELVFLYDK(Trimethyl)YEEYDNAALTMMQHPTESWR	AAEQAHLWSELVFLYDK(Trimethyl)YEEYDNAALTMMQHPTESWR
E1	KQGMLPLTFANPADYDKIDPSDNVSIVGLSSFAPGKPLTAIFKK	[K17(Trimethyl)];[K1(Trimethyl)]	Lys	1xOxidation [M4]	P34455	aco-2[K695(Trimethyl);K711(Trimethyl)]	Probable aconitate hydratase, mitochondrial OS=Caenorhabditis elegans OX=6239 GN=aco-2 PE=3 SV=2	4749.52	23.373	21.4599	20.573	21.2121	24.0188	23.5029	23.4145	21.7591	20.5529	1*[K17(Trimethyl)]						1*[K1(Trimethyl)]												1.10933	0.106901	-0.749128	-0.497318	1.85845	0.60422	0.195744	0.396763	0.629	0.983189	K(Trimethyl)QGMLPLTFANPADYDK(Trimethyl)IDPSDNVSIVGLSSFAPGKPLTAIFKK	K(Trimethyl)QGMLPLTFANPADYDK(Trimethyl)IDPSDNVSIVGLSSFAPGKPLTAIFKK
E1	DVMQNHLMQILTLVAMEKPASLNAEDIRDEK	[K18(Trimethyl)]	Lys	1xOxidation [M]	Q27464	gspd-1[K281(Trimethyl)]	Glucose-6-phosphate 1-dehydrogenase OS=Caenorhabditis elegans OX=6239 GN=gspd-1 PE=3 SV=1	3610.83	22.0283	21.0412	21.6773	21.4604	21.9778	21.8852	22.0154	21.2734	20.4813							1*[K18(Trimethyl)]												0.192179	-0.325615	-0.615493	0.276692	0.807673	-0.602307	0.147652	0.376858	0.370148	0.838691	DVMQNHLMQILTLVAMEK(Trimethyl)PASLNAEDIRDEK	DVMQNHLMQILTLVAMEK(Trimethyl)PASLNAEDIRDEK
E1	GGLGPDALHLESCMNQQKPGTPNLSVMGFEGAFHGR	[K18(Trimethyl)]	Lys	1xCarbamidomethyl [C13]; 1xOxidation [M14]	Q21217	gta-1[K186(Trimethyl)]	Probable 4-aminobutyrate aminotransferase, mitochondrial OS=Caenorhabditis elegans OX=6239 GN=gta-1 PE=3 SV=1	3867.84	25.0203	25.2308	23.8808	23.6664	22.2867	25.0629	23.9738	23.1381	25.3946				1*[K18(Trimethyl)]					2*[K18(Trimethyl)]										-1.03866	-0.541808	0.294977	0.215325	-1.33364	-0.757134	0.254039	0.460616	0.463038	0.943595	GGLGPDALHLESCMNQQK(Trimethyl)PGTPNLSVMGFEGAFHGR	GGLGPDALHLESCMNQQK(Trimethyl)PGTPNLSVMGFEGAFHGR
E1	LPGISETAMIFAGVDVTKEPIPVIPTVHYNMGGVPTNYK	[K18(Trimethyl)]	Lys	1xOxidation [M31]	Q09508	sdha-1[K378(Trimethyl)]	Succinate dehydrogenase [ubiquinone] flavoprotein subunit, mitochondrial OS=Caenorhabditis elegans OX=6239 GN=sdha-1 PE=2 SV=3	4214.19	21.4907	21.8493	21.0384	21.178	20.7342	22.2434	21.8712	19.8493	21.3639						1*[K18(Trimethyl)]	1*[K18(Trimethyl)]												-0.0743217	-0.431347	0.0267958	-0.095885	-0.101118	-0.335462	0.874391	0.965293	0.679599	0.983189	LPGISETAMIFAGVDVTK(Trimethyl)EPIPVIPTVHYNMGGVPTNYK	LPGISETAMIFAGVDVTK(Trimethyl)EPIPVIPTVHYNMGGVPTNYK
E1	INPYMSSPCHIEVILAEKEDVVSKPTDDAAPK	[K18(Trimethyl)]	Lys	1xCarbamidomethyl [C9]; 1xOxidation [M5]	Q9BL19	rpl-17[K155(Trimethyl)]	Large ribosomal subunit protein uL22 OS=Caenorhabditis elegans OX=6239 GN=rpl-17 PE=3 SV=1	3611.8	21.6437	26.0521	26.8172	25.9801	26.4169	23.798	25.8899	26.2662	22.3784			1*[K18(Trimethyl)]	1*[K18(Trimethyl)]			2*[K18(Trimethyl)]		1*[K18(Trimethyl)]										0.560645	0.00717452	0.795492	0.718641	-0.234847	-0.711467	0.906825	0.968937	0.748593	0.983189	INPYMSSPCHIEVILAEK(Trimethyl)EDVVSKPTDDAAPK	INPYMSSPCHIEVILAEK(Trimethyl)EDVVSKPTDDAAPK
E1	RGGLGPDALHLESCMNQQKPGTPNLSVMGFEGAFHGR	[K19(Trimethyl)]	Lys	1xCarbamidomethyl [C14]; 1xOxidation [M]	Q21217	gta-1[K186(Trimethyl)]	Probable 4-aminobutyrate aminotransferase, mitochondrial OS=Caenorhabditis elegans OX=6239 GN=gta-1 PE=3 SV=1	4023.94	20.6713	20.5871	22.5747	22.804	24.5429	21.6234	22.5306	21.602	22.336					2*[K19(Trimethyl)]														1.71242	0.878503	0.294977	0.215325	1.41745	0.663178	0.278316	0.480093	0.493359	0.952435	RGGLGPDALHLESCMNQQK(Trimethyl)PGTPNLSVMGFEGAFHGR	RGGLGPDALHLESCMNQQK(Trimethyl)PGTPNLSVMGFEGAFHGR
E1	VQTSVPANTFSVTGSADNKQITEMLPGILNQLGPESLTHLK	[K19(Trimethyl)]	Lys	1xOxidation [M24]	Q18885	icd-1[K99(Trimethyl)]	Transcription factor BTF3 homolog OS=Caenorhabditis elegans OX=6239 GN=icd-1 PE=1 SV=1	4394.29	22.2129	21.1389	20.593	20.9801	20.1323	21.3913	22.2952	22.2172	21.1739	1*[K19(Trimethyl)]																		-0.480407	0.580469	-1.24972	-0.922895	0.769312	1.50336	0.426697	0.607501	0.158908	0.694633	VQTSVPANTFSVTGSADNK(Trimethyl)QITEMLPGILNQLGPESLTHLK	VQTSVPANTFSVTGSADNK(Trimethyl)QITEMLPGILNQLGPESLTHLK
E1	MVLSAVGGGVSNVSSLADKYFGDLSNEYPR	[K19(Trimethyl)]	Lys	1xOxidation [M1]	P98080	ucr-1[K237(Trimethyl)]	Cytochrome b-c1 complex subunit 1, mitochondrial OS=Caenorhabditis elegans OX=6239 GN=ucr-1 PE=3 SV=2	3190.57	21.7555	20.4558	22.0545	21.8352	21.5651	20.8712	21.3834	21.0843	21.1234				1*[K19(Trimethyl)]															0.001869	-0.224911	0.13787	-0.136472	-0.136001	-0.0884384	0.832169	0.933366	0.878521	0.983189	MVLSAVGGGVSNVSSLADK(Trimethyl)YFGDLSNEYPR	MVLSAVGGGVSNVSSLADK(Trimethyl)YFGDLSNEYPR
E1	GKQAEAHFAMR	[K2(Dimethyl)]	Lys		P12845	myo-2[K577(Dimethyl)]	Myosin-2 OS=Caenorhabditis elegans OX=6239 GN=myo-2 PE=1 SV=2	1273.65	22.9706	23.8198	24.4328	24.1694	25.5525	24.616	23.4044	24.5587	23.5223					1*[K2(Dimethyl)]														1.03824	0.0874489	0.599754	-0.334875	0.438491	0.422324	0.578027	0.722747	0.590648	0.983189	GK(Dimethyl)QAEAHFAMR	GK(Dimethyl)QAEAHFAMR
E1	MKETAETYLGHTVKDAVITVPAYFNDSQR	[K2(Dimethyl)];[K14(Trimethyl)]	Lys	1xOxidation [M1]	G5ECU5	CELE_F44E5.4[K128(Dimethyl);K140(Trimethyl)]	Heat shock protein 70 OS=Caenorhabditis elegans OX=6239 GN=CELE_F44E5.4 PE=1 SV=1	3370.7	21.4837	22.0479	21.6089	22.593	21.0366	22.1611	21.847	21.3585	22.1159		1*[K2(Dimethyl);K14(Trimethyl)]																	0.216737	0.0602887					0.695737	0.827361	0.835617	0.983189	MK(Dimethyl)ETAETYLGHTVK(Trimethyl)DAVITVPAYFNDSQR	MK(Dimethyl)ETAETYLGHTVK(Trimethyl)DAVITVPAYFNDSQR
E1	VKYPENFFLLR	[K2(Methyl)]	Lys		Q27497	gsp-1[K113(Methyl)]	Serine/threonine-protein phosphatase PP1-alpha OS=Caenorhabditis elegans OX=6239 GN=gsp-1 PE=1 SV=2	1439.8	21.0374	19.4102	20.0044	20.4051	19.3909	18.6781	22.2815	18.1457	19.7866	1*[K2(Methyl)]						1*[K2(Methyl)]		1*[K2(Methyl)]										-0.659283	-0.0793589	0.697264	0.275222	-1.35655	-0.354581	0.127049	0.321493	0.805478	0.983189	VK(Methyl)YPENFFLLR	VK(Methyl)YPENFFLLR
E1	EKMELIDLEDDQIDAEVLNSLAVTMENFR	[K2(Methyl)]	Lys	1xOxidation [M3]	P54811	cdc-48.1[K432(Methyl)]	Transitional endoplasmic reticulum ATPase homolog 1 OS=Caenorhabditis elegans OX=6239 GN=cdc-48.1 PE=1 SV=1	3410.63	20.2	22.5466	22.4354	22.01	22.3034	22.0775	21.3569	22.4644	21.9771						1*[K2(Methyl)]	1*[K2(Methyl)]												0.40297	0.205428	-0.391993	-0.371881	0.794964	0.577309	0.407869	0.543411	0.509015	0.952435	EK(Methyl)MELIDLEDDQIDAEVLNSLAVTMENFR	EK(Methyl)MELIDLEDDQIDAEVLNSLAVTMENFR
E2	DKATSNICTAQALLANMSAMYAVYHGPQR	[K2(Trimethyl)]	Lys	1xCarbamidomethyl [C8]; 1xOxidation [M17]	Q21962	gldc-1[K348(Trimethyl)]	Glycine cleavage system P protein OS=Caenorhabditis elegans OX=6239 GN=gldc-1 PE=1 SV=1	3240.56	20.8538	21.1174	18.47	21.9364	20.5912	19.3159	20.6966	19.8426	17.5372	1*[K2(Trimethyl)]																		0.467476	-0.788249	-1.07818	-0.111212	1.54566	-0.677037	0.245225	0.444868	0.615299	0.983189	DK(Trimethyl)ATSNICTAQALLANMSAMYAVYHGPQR	DK(Trimethyl)ATSNICTAQALLANMSAMYAVYHGPQR
E1	GKQGEAHFAMR	[K2(Trimethyl)]	Lys	1xOxidation [M10]	P02567;P02566	myo-1[K571(Trimethyl)] ; unc-54[K571(Trimethyl)]	Myosin-4 OS=Caenorhabditis elegans OX=6239 GN=unc-54 PE=1 SV=2;Myosin-1 OS=Caenorhabditis elegans OX=6239 GN=myo-1 PE=1 SV=3	1289.64	23.4973	26.9128	26.0317	27.0876	27.404	26.8805	25.0882	27.3568	24.1032		4*[K2(Trimethyl)]	1*[K2(Trimethyl)]	5*[K2(Trimethyl)]	5*[K2(Trimethyl)]	5*[K2(Trimethyl)]	2*[K2(Trimethyl)]	4*[K2(Trimethyl)]											1.64344	0.0354797					0.248052	0.387418	0.977696	0.983189	GK(Trimethyl)QGEAHFAMR	GK(Trimethyl)QGEAHFAMR
E1	GKQGEAHFAMR	[K2(Trimethyl)]	Lys		P02567;P02566	myo-1[K571(Trimethyl)] ; unc-54[K571(Trimethyl)]	Myosin-4 OS=Caenorhabditis elegans OX=6239 GN=unc-54 PE=1 SV=2;Myosin-1 OS=Caenorhabditis elegans OX=6239 GN=myo-1 PE=1 SV=3	1273.65	22.7583	25.801	26.3705	26.0351	27.3517	25.795	22.4481	26.7353	23.4162		3*[K2(Trimethyl)]	6*[K2(Trimethyl)]	6*[K2(Trimethyl)]	4*[K2(Trimethyl)]	4*[K2(Trimethyl)]		5*[K2(Trimethyl)]	1*[K2(Trimethyl)]										1.41739	-0.776726					0.337461	0.487303	0.668496	0.983189	GK(Trimethyl)QGEAHFAMR	GK(Trimethyl)QGEAHFAMR
E1	YKGEYCMFNDDIQGTAAVVVAGLLASTR	[K2(Trimethyl)]	Lys	1xCarbamidomethyl [C6]; 1xOxidation [M7]	Q9U296	men-1[K298(Trimethyl)]	Malic enzyme OS=Caenorhabditis elegans OX=6239 GN=men-1 PE=1 SV=1	3107.52	22.3004	21.0177	21.6641	21.9853	24.5607	22.7173	21.1675	21.1223	22.7486									2*[K2(Trimethyl)]										1.42703	0.0187316	0.718467	0.372333	0.708562	-0.353602	0.47105	0.616462	0.644418	0.983189	YK(Trimethyl)GEYCMFNDDIQGTAAVVVAGLLASTR	YK(Trimethyl)GEYCMFNDDIQGTAAVVVAGLLASTR
E1	GKQAEAHFAMR	[K2(Trimethyl)]	Lys		P12845	myo-2[K577(Trimethyl)]	Myosin-2 OS=Caenorhabditis elegans OX=6239 GN=myo-2 PE=1 SV=2	1287.66	22.3354	24.4449	25.0357	23.6718	23.6082	24.3067	22.366	23.8052	23.4461	1*[K2(Trimethyl)]	2*[K2(Trimethyl)]	2*[K2(Trimethyl)]	1*[K2(Trimethyl)]	1*[K2(Trimethyl)]	2*[K2(Trimethyl)]	1*[K2(Trimethyl)]	2*[K2(Trimethyl)]	2*[K2(Trimethyl)]										-0.0764498	-0.732906	0.599754	-0.334875	-0.676203	-0.398031	0.527444	0.672966	0.720269	0.983189	GK(Trimethyl)QAEAHFAMR	GK(Trimethyl)QAEAHFAMR
E1	EKHTGPGVLSMANAGPNTNGSQFFLCTVK	[K2(Trimethyl)]	Lys	1xCarbamidomethyl [C26]; 1xOxidation [M11]	P52015;P52011	cyn-3[K98(Trimethyl)] ; cyn-7[K98(Trimethyl)]	Peptidyl-prolyl cis-trans isomerase 3 OS=Caenorhabditis elegans OX=6239 GN=cyn-3 PE=1 SV=1;Peptidyl-prolyl cis-trans isomerase 7 OS=Caenorhabditis elegans OX=6239 GN=cyn-7 PE=1 SV=2	3120.52	23.2856	18.9842	22.4621	21.0046	21.8523	20.0957	21.2466	20.0934	21.4905	1*[K2(Trimethyl)]																		-0.59311	-0.633826					0.707005	0.841181	0.664055	0.983189	EK(Trimethyl)HTGPGVLSMANAGPNTNGSQFFLCTVK	EK(Trimethyl)HTGPGVLSMANAGPNTNGSQFFLCTVK
E1	GKQGDAHFAIVHYAGTVR	[K2(Trimethyl)]	Lys		P12844	myo-3[K576(Trimethyl)]	Myosin-3 OS=Caenorhabditis elegans OX=6239 GN=myo-3 PE=2 SV=1	1969.04	23.8355	26.4945	26.3812	26.6212	26.5917	27.1061	25.9855	25.5183	24.9592	2*[K2(Trimethyl)]	2*[K2(Trimethyl)]	2*[K2(Trimethyl)]	3*[K2(Trimethyl)]	3*[K2(Trimethyl)]	3*[K2(Trimethyl)]	2*[K2(Trimethyl)]	2*[K2(Trimethyl)]	2*[K2(Trimethyl)]										1.20259	-0.0827547	1.43014	-0.188915	-0.227551	0.10616	0.83696	0.933366	0.929023	0.983189	GK(Trimethyl)QGDAHFAIVHYAGTVR	GK(Trimethyl)QGDAHFAIVHYAGTVR
E1	IKDMGLESEQDQVNNEEPEDREVHETK	[K2(Trimethyl)]	Lys	1xOxidation [M4]	Q20310	CELE_F42A10.5[K82(Trimethyl)]	Protein CDV3 homolog OS=Caenorhabditis elegans OX=6239 GN=CELE_F42A10.5 PE=1 SV=1	3256.49	22.4947	20.128	22.6664	23.3436	21.3284	22.7883	23.1401	21.7522	20.9439				1*[K2(Trimethyl)]															0.723727	0.182371	0.562567	0.47137	0.16116	-0.288998	0.883503	0.965293	0.797293	0.983189	IK(Trimethyl)DMGLESEQDQVNNEEPEDREVHETK	IK(Trimethyl)DMGLESEQDQVNNEEPEDREVHETK
E1	HKQEASLFEEMLQVSNAVTPDNVVFVMDASIGQACEAQAR	[K2(Trimethyl)]	Lys	1xCarbamidomethyl [C35]; 1xOxidation [M11]	G5EE80	CELE_F21D5.7[K196(Trimethyl)]	Signal recognition particle 54 kDa protein OS=Caenorhabditis elegans OX=6239 GN=CELE_F21D5.7 PE=1 SV=1	4478.14	21.6065	21.0375	21.4329	20.5277	20.9814	22.3532	20.8051	21.2372	20.2616					1*[K2(Trimethyl)]														-0.0714984	-0.590966	-0.0561515	0.359715	-0.0153469	-0.950681	0.980973	0.991877	0.0365498	0.503262	HK(Trimethyl)QEASLFEEMLQVSNAVTPDNVVFVMDASIGQACEAQAR	HK(Trimethyl)QEASLFEEMLQVSNAVTPDNVVFVMDASIGQACEAQAR
E1	NVWIPDPEEGYLAGEITATKGDQVTIVTAR	[K20(Trimethyl)]	Lys		P02566	unc-54[K51(Trimethyl)]	Myosin-4 OS=Caenorhabditis elegans OX=6239 GN=unc-54 PE=1 SV=2	3285.7	23.253	24.5908	24.04	25.7465	24.9011	26.5485	25.33	25.6109	23.1672		1*[K20(Trimethyl)]	2*[K20(Trimethyl)]	4*[K20(Trimethyl)]		5*[K20(Trimethyl)]	3*[K20(Trimethyl)]	3*[K20(Trimethyl)]	2*[K20(Trimethyl)]										1.77077	0.741423	3.22707	1.47299	-1.4563	-0.731569	0.161315	0.376858	0.63365	0.983189	NVWIPDPEEGYLAGEITATK(Trimethyl)GDQVTIVTAR	NVWIPDPEEGYLAGEITATK(Trimethyl)GDQVTIVTAR
E1	NGYHGMTQTVLGATNLGNWKPVFPHGFNIFK	[K20(Trimethyl)]	Lys	1xOxidation [M6]	O02158	CELE_T09B4.8[K151(Trimethyl)]	Alanine--glyoxylate aminotransferase 2, mitochondrial OS=Caenorhabditis elegans OX=6239 GN=CELE_T09B4.8 PE=1 SV=3	3503.77	23.7567	24.2451	24.0099	20.845	23.7554	22.1444	22.7413	21.4074	23.637	1*[K20(Trimethyl)]	1*[K20(Trimethyl)]	2*[K20(Trimethyl)]		1*[K20(Trimethyl)]														-1.75564	-1.4087	-0.146583	-0.0395427	-1.60906	-1.36915	0.189273	0.313734	0.0848731	0.694633	NGYHGMTQTVLGATNLGNWK(Trimethyl)PVFPHGFNIFK	NGYHGMTQTVLGATNLGNWK(Trimethyl)PVFPHGFNIFK
E1	ELEHLAEQLASQTDEESQDKLMDVYER	[K20(Trimethyl)]	Lys	1xOxidation [M22]	G5EFG4	abcf-2[K186(Trimethyl)]	ABC transporter domain-containing protein OS=Caenorhabditis elegans OX=6239 GN=abcf-2 PE=1 SV=1	3264.52	22.6151	24.403	23.3708	23.6482	22.8244	22.3897	22.7903	23.1502	23.328			1*[K20(Trimethyl)]																-0.50886	-0.373494	0.492845	0.425383	-1.00171	-0.798877	0.206082	0.410345	0.250583	0.720426	ELEHLAEQLASQTDEESQDK(Trimethyl)LMDVYER	ELEHLAEQLASQTDEESQDK(Trimethyl)LMDVYER
E1	AADGPHQAVLEMVAVEWPLKVDSAENIEKR	[K20(Trimethyl)]	Lys	1xOxidation [M12]	Q9TYX1	dpf-5[K339(Trimethyl)]	acylaminoacyl-peptidase OS=Caenorhabditis elegans OX=6239 GN=dpf-5 PE=1 SV=2	3360.73	21.8551	19.3058	21.0848	21.1182	21.5478	21.2642	22.4788	21.1754	21.352							1*[K20(Trimethyl)]												0.561517	0.920185	0.0293424	0.791556	0.532175	0.128629	0.573859	0.715379	0.891189	0.983189	AADGPHQAVLEMVAVEWPLK(Trimethyl)VDSAENIEKR	AADGPHQAVLEMVAVEWPLK(Trimethyl)VDSAENIEKR
E1	GPGPKADTVIVTAGGKDVTLKK	[K21(Methyl)];[K5(Trimethyl)]	Lys		P02567	myo-1[K55(Trimethyl);K71(Methyl)]	Myosin-1 OS=Caenorhabditis elegans OX=6239 GN=myo-1 PE=1 SV=3	2236.33	21.6976	23.3537	24.1049	24.8984	24.8879	24.9508	24.2346	23.5485	22.8679				1*[K5(Trimethyl);K21(Methyl);K22(Dimethyl)],1*[K5(Trimethyl);K21(Dimethyl);K22(Methyl)]	1*[K5(Trimethyl);K21(Methyl);K22(Dimethyl)]		1*[K5(Trimethyl);K21(Methyl);K22(Dimethyl)]		1*[K5(Trimethyl);K21(Methyl);K22(Dimethyl)]										1.86028	0.498285	0.373571	-0.348253	1.48671	0.846538	0.165214	0.345773	0.409114	0.882307	GPGPK(Trimethyl)ADTVIVTAGGKDVTLK(Methyl)K	GPGPK(Trimethyl)ADTVIVTAGGKDVTLK(Methyl)K
E1	KNVWIPDPEEGYLAGEITATKGDQVTIVTAR	[K21(Trimethyl)]	Lys		P02566	unc-54[K51(Trimethyl)]	Myosin-4 OS=Caenorhabditis elegans OX=6239 GN=unc-54 PE=1 SV=2	3413.8	25.1024	23.0836	22.7323	25.4723	24.2164	24.9593	25.5351	23.3513	22.8974				3*[K21(Trimethyl)]		1*[K21(Trimethyl)]	2*[K21(Trimethyl)]	1*[K21(Trimethyl)]											1.24323	0.288501	3.22707	1.47299	-1.98383	-1.18449	0.117237	0.311934	0.48403	0.952435	KNVWIPDPEEGYLAGEITATK(Trimethyl)GDQVTIVTAR	KNVWIPDPEEGYLAGEITATK(Trimethyl)GDQVTIVTAR
E1	MAGEAAEQVTSEIEECGGLDKIENLQNHENEDIYK	[K21(Trimethyl)]	Lys	1xCarbamidomethyl [C16]; 1xOxidation [M1]	Q19969	ima-3[K454(Trimethyl)]	Importin subunit alpha-3 OS=Caenorhabditis elegans OX=6239 GN=ima-3 PE=1 SV=2	4021.83	22.7398	24.0285	22.5105	22.1731	22.7489	22.4976	22.7795	23.0826	23.5668		1*[K21(Trimethyl)]						1*[K21(Trimethyl)]	1*[K21(Trimethyl)]										-0.619706	0.0500179	1.4109	0.987856	-2.03061	-0.937838	0.194841	0.376858	0.500608	0.952435	MAGEAAEQVTSEIEECGGLDK(Trimethyl)IENLQNHENEDIYK	MAGEAAEQVTSEIEECGGLDK(Trimethyl)IENLQNHENEDIYK
E1	SVSHHELIPITAPVIPMESCIKPFLEGCDANNDGNISIK	[K22(Trimethyl)]	Lys	2xCarbamidomethyl [C20; C28]; 1xOxidation [M17]	P34714	ost-1[K230(Trimethyl)]	SPARC OS=Caenorhabditis elegans OX=6239 GN=ost-1 PE=1 SV=1	4361.16	22.7626	22.7682	21.8377	21.4215	22.5374	22.2181	21.0619	21.5018	21.6331	2*[K22(Trimethyl)]				1*[K22(Trimethyl)]														-0.397171	-1.05721	1.56406	1.09533	-1.96123	-2.15254	0.0097994	0.0395736	0.00167595	0.287496	SVSHHELIPITAPVIPMESCIK(Trimethyl)PFLEGCDANNDGNISIK	SVSHHELIPITAPVIPMESCIK(Trimethyl)PFLEGCDANNDGNISIK
E1	SVSHHELIPITAPVIPMESCIKPFLEGCDANNDGNISIKEWGK	[K22(Trimethyl)]	Lys	2xCarbamidomethyl [C20; C28]; 1xOxidation [M17]	P34714	ost-1[K230(Trimethyl)]	SPARC OS=Caenorhabditis elegans OX=6239 GN=ost-1 PE=1 SV=1	4861.4	21.3154	21.7798	22.3168	20.0341	23.0055	20.4319	22.1766	24.096	21.032					1*[K22(Trimethyl)]		1*[K22(Trimethyl)]												-0.646865	0.630835	1.56406	1.09533	-2.21093	-0.464495	0.128461	0.225821	0.641597	0.983189	SVSHHELIPITAPVIPMESCIK(Trimethyl)PFLEGCDANNDGNISIKEWGK	SVSHHELIPITAPVIPMESCIK(Trimethyl)PFLEGCDANNDGNISIKEWGK
E1	EYLLMAIDDGYCSLMDPESCEQKDDLKLPDTELGQQIR	[K23(Dimethyl)];[K27(Methyl)]	Lys	2xCarbamidomethyl [C12; C20]; 2xOxidation [M5; M15]	Q20751	iff-2[K114(Dimethyl);K118(Methyl)]	Eukaryotic translation initiation factor 5A-2 OS=Caenorhabditis elegans OX=6239 GN=iff-2 PE=2 SV=1	4563.09	21.3132	21.47	22.3944	21.2072	23.3285	21.9512	21.1066	20.5376	21.6564						1*[K23(Dimethyl);K27(Methyl)]			1*[K23(Trimethyl)]										0.436482	-0.625654	1.4407	1.51757	-1.00421	-2.14322	0.265265	0.461918	0.0122484	0.365412	EYLLMAIDDGYCSLMDPESCEQK(Dimethyl)DDLK(Methyl)LPDTELGQQIR	EYLLMAIDDGYCSLMDPESCEQK(Dimethyl)DDLK(Methyl)LPDTELGQQIR
E1	VMRPTDVPDTGLLCDLLWSDPDKDVTGWGENDR	[K23(Trimethyl)]	Lys	1xCarbamidomethyl [C14]; 1xOxidation [M2]	Q27497	gsp-1[K211(Trimethyl)]	Serine/threonine-protein phosphatase PP1-alpha OS=Caenorhabditis elegans OX=6239 GN=gsp-1 PE=1 SV=2	3830.8	21.3619	22.1563	21.8081	20.8731	20.5435	18.9856	19.0655	21.2542	21.1012		1*[K23(Trimethyl)]																	-1.6414	-1.3018	0.697264	0.275222	-2.33866	-1.57703	0.0319739	0.0759001	0.114803	0.694633	VMRPTDVPDTGLLCDLLWSDPDK(Trimethyl)DVTGWGENDR	VMRPTDVPDTGLLCDLLWSDPDK(Trimethyl)DVTGWGENDR
E1	EYILMSIEDGFCSLMDPESCELKDDLKMPEGDLGNTIR	[K23(Trimethyl)]	Lys	2xCarbamidomethyl [C12; C20]; 1xOxidation [M]	P34563	iff-1[K114(Trimethyl)]	Eukaryotic translation initiation factor 5A-1 OS=Caenorhabditis elegans OX=6239 GN=iff-1 PE=1 SV=1	4479.04	23.0231	22.9127	25.8074	24.0656	24.1234	23.1391	21.8482	19.3954	23.4958				1*[K23(Trimethyl)]															-0.138348	-2.33458	-2.33051	-1.31716	2.19216	-1.01742	0.176712	0.387418	0.58312	0.983189	EYILMSIEDGFCSLMDPESCELK(Trimethyl)DDLKMPEGDLGNTIR	EYILMSIEDGFCSLMDPESCELK(Trimethyl)DDLKMPEGDLGNTIR
E1	ALSGGFYPVSAVLCDDNVMMNIKPGEHGSTYGGNPLACK	[K23(Trimethyl)]	Lys	2xCarbamidomethyl [C14; C38]; 1xOxidation [M]	Q18040	oatr-1[K296(Trimethyl)]	Probable ornithine aminotransferase, mitochondrial OS=Caenorhabditis elegans OX=6239 GN=oatr-1 PE=3 SV=3	4184.95	23.0031	23.6454	22.5636	22.376	21.4468	23.2099	22.1342	23.5959	23.2922	2*[K23(Trimethyl)]	1*[K23(Trimethyl)]	1*[K23(Trimethyl)]						1*[K23(Trimethyl)]										-0.726455	-0.06325	0.00657346	0.451564	-0.733028	-0.514814	0.302944	0.480093	0.390176	0.862241	ALSGGFYPVSAVLCDDNVMMNIK(Trimethyl)PGEHGSTYGGNPLACK	ALSGGFYPVSAVLCDDNVMMNIK(Trimethyl)PGEHGSTYGGNPLACK
E1	YSVWIGGSILASLSTFQQMWISKQEYDESGPSIVHRK	[K23(Trimethyl)]	Lys	1xOxidation [M19]	P0DM42;P10986;P0DM41;P10984;O45815	act-1[K360(Trimethyl)] ; act-2[K360(Trimethyl)] ; act-3[K360(Trimethyl)] ; act-4[K360(Trimethyl)] ; act-5[K359(Trimethyl)]	Actin-2 OS=Caenorhabditis elegans OX=6239 GN=act-2 PE=3 SV=3;Actin OS=Caenorhabditis elegans OX=6239 GN=act-5 PE=1 SV=1;Actin-1 OS=Caenorhabditis elegans OX=6239 GN=act-1 PE=1 SV=1	4286.16	22.4357	17.7922	18.4594	21.183	19.9882	23.8891	22.5195	22.6228	20.3335							1*[K23(Trimethyl)]												2.12432	2.26281					0.318439	0.487303	0.205919	0.694633	YSVWIGGSILASLSTFQQMWISK(Trimethyl)QEYDESGPSIVHRK	YSVWIGGSILASLSTFQQMWISK(Trimethyl)QEYDESGPSIVHRK
E1	IMRPTDVPDQGLLCDLLWSDPDKDVTGWGENDR	[K23(Trimethyl)]	Lys	1xCarbamidomethyl [C14]; 1xOxidation [M2]	P48727	gsp-2[K210(Trimethyl)]	Serine/threonine-protein phosphatase PP1-beta OS=Caenorhabditis elegans OX=6239 GN=gsp-2 PE=1 SV=1	3871.83	21.365	21.6711	21.2639	20.3634	20.1329	21.5595	21.138	20.9094	19.1327								1*[K23(Trimethyl)]											-0.74803	-1.03993	-0.309809	0.0402836	-0.438222	-1.08021	0.465853	0.616462	0.178643	0.694633	IMRPTDVPDQGLLCDLLWSDPDK(Trimethyl)DVTGWGENDR	IMRPTDVPDQGLLCDLLWSDPDK(Trimethyl)DVTGWGENDR
E1	EYLLMAIDDGYCSLMDPESCEQKDDLKLPDTELGQQIR	[K23(Trimethyl)];[K27(Methyl)]	Lys	2xCarbamidomethyl [C12; C20]; 1xOxidation [M]	Q20751	iff-2[K114(Trimethyl);K118(Methyl)]	Eukaryotic translation initiation factor 5A-2 OS=Caenorhabditis elegans OX=6239 GN=iff-2 PE=2 SV=1	4547.1	22.1498	22.7766	23.8488	19.9225	20.7885	25.7775	24.1835	22.9064	25.5734		1*[K23(Trimethyl)]	1*[K23(Trimethyl)],1*[K23(Dimethyl);K27(Methyl)]			1*[K23(Trimethyl)]			4*[K23(Trimethyl)]										-0.762209	1.29603	1.4407	1.51757	-2.2029	-0.221537	0.35142	0.487303	0.826259	0.983189	EYLLMAIDDGYCSLMDPESCEQK(Trimethyl)DDLK(Methyl)LPDTELGQQIR	EYLLMAIDDGYCSLMDPESCEQK(Trimethyl)DDLK(Methyl)LPDTELGQQIR
E1	EYILMSIEDGFCSLMDPESCELKDDLKMPEGDLGNTIR	[K23(Trimethyl)];[K27(Trimethyl)]	Lys	2xCarbamidomethyl [C12; C20]; 2xOxidation [M5; M15]	P34563	iff-1[K114(Trimethyl);K118(Trimethyl)]	Eukaryotic translation initiation factor 5A-1 OS=Caenorhabditis elegans OX=6239 GN=iff-1 PE=1 SV=1	4537.08	21.5489	19.1893	20.7281	21.6851	21.2062	21.6049	20.09	19.3926	21.8399									1*[K23(Trimethyl);K27(Trimethyl)]										1.00997	-0.0479451	-2.33051	-1.31716	3.34048	1.26922	0.0446917	0.122421	0.378305	0.846457	EYILMSIEDGFCSLMDPESCELK(Trimethyl)DDLK(Trimethyl)MPEGDLGNTIR	EYILMSIEDGFCSLMDPESCELK(Trimethyl)DDLK(Trimethyl)MPEGDLGNTIR
E1	GFVEESLQSLQTDYIDMYLVHYPKPNDSDNDDVNNAEYR	[K24(Trimethyl)]	Lys	1xOxidation [M17]	P91997	CELE_F53F1.2[K123(Trimethyl)]	NADP-dependent oxidoreductase domain-containing protein OS=Caenorhabditis elegans OX=6239 GN=CELE_F53F1.2 PE=1 SV=1	4652.1	21.8175	23.4517	21.8348	22.2471	19.4535	23.6695	19.9601	21.4837	22.7409	1*[K24(Trimethyl)]	1*[K24(Trimethyl)]																	-0.577969	-0.973111	0.625005	0.102335	-1.20297	-1.07545	0.445227	0.588635	0.312105	0.770156	GFVEESLQSLQTDYIDMYLVHYPK(Trimethyl)PNDSDNDDVNNAEYR	GFVEESLQSLQTDYIDMYLVHYPK(Trimethyl)PNDSDNDDVNNAEYR
E1	GFVEESLQSLQTDYIDMYLVHYPKPNDSDNDDVNNAEYRK	[K24(Trimethyl)]	Lys	1xOxidation [M17]	P91997	CELE_F53F1.2[K123(Trimethyl)]	NADP-dependent oxidoreductase domain-containing protein OS=Caenorhabditis elegans OX=6239 GN=CELE_F53F1.2 PE=1 SV=1	4780.2	22.6596	20.8638	22.0327	22.0178	22.7866	22.6704	22.4844	19.7286	23.0827				1*[K24(Trimethyl)]			1*[K24(Trimethyl)]												0.639585	-0.086832	0.625005	0.102335	0.0145801	-0.189167	0.981815	0.991877	0.877027	0.983189	GFVEESLQSLQTDYIDMYLVHYPK(Trimethyl)PNDSDNDDVNNAEYRK	GFVEESLQSLQTDYIDMYLVHYPK(Trimethyl)PNDSDNDDVNNAEYRK
E1	QVDVPTLAGMVGVLANHVPTIGVLKPGVVSVTTNEGTVQR	[K25(Trimethyl)]	Lys	1xOxidation [M10]	Q09544	F58F12.1[K74(Trimethyl)]	ATP synthase subunit delta, mitochondrial OS=Caenorhabditis elegans OX=6239 GN=F58F12.1 PE=1 SV=1	4111.26	20.5592	25.879	21.0761	24.0942	24.4185	21.9053	19.9868	23.9684	20.9549		1*[K25(Trimethyl)]						1*[K25(Trimethyl)]											0.967862	-0.868097	0.326739	-0.124703	0.641123	-0.743394	0.756066	0.884765	0.737504	0.983189	QVDVPTLAGMVGVLANHVPTIGVLK(Trimethyl)PGVVSVTTNEGTVQR	QVDVPTLAGMVGVLANHVPTIGVLK(Trimethyl)PGVVSVTTNEGTVQR
E1	NLDETMNESTVSEANGDATAPTTEKDEYQALCELVNPIAQPLANR	[K25(Trimethyl)]	Lys	1xCarbamidomethyl [C32]; 1xOxidation [M6]	Q9XXD4	Y48A6B.3[K29(Trimethyl)]	Putative H/ACA ribonucleoprotein complex subunit 2-like protein OS=Caenorhabditis elegans OX=6239 GN=Y48A6B.3 PE=3 SV=1	4978.32	19.5928	21.2987	21.3352	20.225	22.2699	21.5745	19.5017	19.8129	20.9761		1*[K25(Trimethyl)]		1*[K25(Trimethyl)]	1*[K25(Trimethyl)]				1*[K25(Trimethyl)]										0.614253	-0.645326	0.385178	-0.261	0.229074	-0.384326	0.822911	0.933366	0.702364	0.983189	NLDETMNESTVSEANGDATAPTTEK(Trimethyl)DEYQALCELVNPIAQPLANR	NLDETMNESTVSEANGDATAPTTEK(Trimethyl)DEYQALCELVNPIAQPLANR
E1	NMLQDHENQSMLITGESGAGKTENTKK	[K26(Dimethyl)]	Lys		P02566	unc-54[K185(Dimethyl)]	Myosin-4 OS=Caenorhabditis elegans OX=6239 GN=unc-54 PE=1 SV=2	2989.44	21.8302	27.3253	23.229	27.0509	26.2826	26.3528	26.5694	24.4894	28.7945				4*[K26(Dimethyl)]	1*[K26(Dimethyl)]		3*[K26(Dimethyl)]												2.43395	2.48962	3.22707	1.47299	-0.793115	1.01663	0.690361	0.825778	0.68689	0.983189	NMLQDHENQSMLITGESGAGKTENTK(Dimethyl)K	NMLQDHENQSMLITGESGAGKTENTK(Dimethyl)K
E1	NQLCGLCGNNDDESTNEFYTSDNTETKDIEEFHR	[K27(Methyl)]	Lys	2xCarbamidomethyl [C4; C7]	P55155	vit-1[K1462(Methyl)]	Vitellogenin-1 OS=Caenorhabditis elegans OX=6239 GN=vit-1 PE=1 SV=2	4066.69	22.5251	23.6768	24.5484	18.0003	19.2506	18.2633	19.4556	21.9275	18.8863		1*[K27(Methyl)]	1*[K27(Methyl)]																-5.07871	-3.49362	-3.10814	1.36611	-1.97056	-4.85973	0.0546468	0.124572	0.00628483	0.365412	NQLCGLCGNNDDESTNEFYTSDNTETK(Methyl)DIEEFHR	NQLCGLCGNNDDESTNEFYTSDNTETK(Methyl)DIEEFHR
E1	TNHIGHTGYVNTVTVSPDGSLCASGGKDGQAMLWDLNEGK	[K27(Trimethyl)]	Lys	1xCarbamidomethyl [C22]; 1xOxidation [M32]	Q21215	rack-1[K218(Trimethyl)]	Small ribosomal subunit protein RACK1 OS=Caenorhabditis elegans OX=6239 GN=rack-1 PE=1 SV=3	4245	22.9114	23.3442	23.2706	22.8567	24.6835	20.0586	23.2066	22.0905	21.237					2*[K27(Trimethyl)]														-0.642489	-0.997338	0.709364	0.346244	-1.35185	-1.34358	0.421904	0.561259	0.0717029	0.694633	TNHIGHTGYVNTVTVSPDGSLCASGGK(Trimethyl)DGQAMLWDLNEGK	TNHIGHTGYVNTVTVSPDGSLCASGGK(Trimethyl)DGQAMLWDLNEGK
E1	CPEVLFQPAFIGMEGAGIHETTYQSIMK	[K28(Trimethyl)]	Lys	1xCarbamidomethyl [C1]; 1xOxidation [M]	O45815	act-5[K284(Trimethyl)]	Actin OS=Caenorhabditis elegans OX=6239 GN=act-5 PE=1 SV=1	3212.55	21.9846	24.0675	21.4913	22.5209	21.0915	21.9715	21.749	21.2785	22.5089	1*[K28(Trimethyl)]																		-0.653246	-0.669072	0.67696	-0.18741	-1.33021	-0.481662	0.232076	0.410345	0.619614	0.983189	CPEVLFQPAFIGMEGAGIHETTYQSIMK(Trimethyl)	CPEVLFQPAFIGMEGAGIHETTYQSIMK(Trimethyl)
E1	CPEALFQPSFLGMESAGIHETSYNSIMKCDIDIR	[K28(Trimethyl)]	Lys	2xCarbamidomethyl [C1; C29]; 1xOxidation [M27]	P10986;P10984	act-2[K285(Trimethyl)] ; act-4[K285(Trimethyl)]	Actin-2 OS=Caenorhabditis elegans OX=6239 GN=act-2 PE=3 SV=3	3974.84	20.7198	19.8896	22.4471	21.0371	20.4806	21.5452	21.3963	20.0246	21.6287							1*[K28(Trimethyl)]												0.00212142	-0.00230454					0.998103	0.998362	0.997444	0.997444	CPEALFQPSFLGMESAGIHETSYNSIMK(Trimethyl)CDIDIR	CPEALFQPSFLGMESAGIHETSYNSIMK(Trimethyl)CDIDIR
E1	EHTYVHSSSVIPHDDPTLLFANAGMNQFKPLFLGIADPNSDLAK	[K29(Trimethyl)]	Lys	1xOxidation [M25]	O01541	aars-2[K50(Trimethyl)]	Alanine--tRNA ligase, cytoplasmic OS=Caenorhabditis elegans OX=6239 GN=aars-2 PE=2 SV=1	4865.42	21.277	22.3322	22.1698	20.6612	22.323	21.45	22.0924	22.3496	22.2062					1*[K29(Trimethyl)]	1*[K29(Trimethyl)]													-0.448214	0.289775	0.301846	0.455413	-0.750061	-0.165638	0.301301	0.487303	0.748998	0.983189	EHTYVHSSSVIPHDDPTLLFANAGMNQFK(Trimethyl)PLFLGIADPNSDLAK	EHTYVHSSSVIPHDDPTLLFANAGMNQFK(Trimethyl)PLFLGIADPNSDLAK
E1	LKTNHIGHTGYVNTVTVSPDGSLCASGGKDGQAMLWDLNEGK	[K29(Trimethyl)]	Lys	1xCarbamidomethyl [C24]; 1xOxidation [M34]	Q21215	rack-1[K218(Trimethyl)]	Small ribosomal subunit protein RACK1 OS=Caenorhabditis elegans OX=6239 GN=rack-1 PE=1 SV=3	4486.18	21.8642	22.918	22.7373	21.8079	23.7564	22.3485	21.5924	22.7455	22.2943					1*[K29(Trimethyl)]														0.1311	-0.295782	0.709364	0.346244	-0.578264	-0.642026	0.465958	0.616462	0.263264	0.736318	LKTNHIGHTGYVNTVTVSPDGSLCASGGK(Trimethyl)DGQAMLWDLNEGK	LKTNHIGHTGYVNTVTVSPDGSLCASGGK(Trimethyl)DGQAMLWDLNEGK
E1	DRPHFTFYDGPPFATGLPHYGHMLTSTIK	[K29(Trimethyl)]	Lys	1xOxidation [M23]	Q21926	iars-1[K67(Trimethyl)]	Isoleucine--tRNA ligase, cytoplasmic OS=Caenorhabditis elegans OX=6239 GN=iars-1 PE=3 SV=1	3361.65	23.1079	22.9985	22.5266	22.052	24.1242	22.6787	21.1011	21.6097	23.2743	1*[K29(Trimethyl)]	1*[K29(Trimethyl)]																	0.073921	-0.882649	0.441154	0.574798	-0.367233	-1.45745	0.626691	0.750465	0.118294	0.694633	DRPHFTFYDGPPFATGLPHYGHMLTSTIK(Trimethyl)	DRPHFTFYDGPPFATGLPHYGHMLTSTIK(Trimethyl)
E1	TVKKDVVQEMNPPKFEK	[K3(Methyl)];[K4(Dimethyl)]	Lys		P12845	myo-2[K68(Methyl);K69(Dimethyl)]	Myosin-2 OS=Caenorhabditis elegans OX=6239 GN=myo-2 PE=1 SV=2	2059.13	23.9138	23.828	22.2014	25.6882	25.9299	23.3275	25.4336	24.9675	24.4678					1*[K3(Methyl);K4(Dimethyl)]		1*[K3(Methyl);K4(Dimethyl)]												1.66745	1.64189	0.599754	-0.334875	1.0677	1.97676	0.378384	0.562337	0.0453625	0.507493	TVK(Methyl)K(Dimethyl)DVVQEMNPPKFEK	TVK(Methyl)K(Dimethyl)DVVQEMNPPKFEK
E1	VQKPISTFACMENINAFVEFAK	[K3(Trimethyl)]	Lys	1xCarbamidomethyl [C10]; 1xOxidation [M11]	O01542	cpn-3[K78(Trimethyl)]	Calponin-homology (CH) domain-containing protein OS=Caenorhabditis elegans OX=6239 GN=cpn-3 PE=1 SV=1	2602.3	20.9909	22.0774	20.6244	20.7573	20.3983	22.3029	20.8419	23.0365	22.0534		1*[K3(Trimethyl)]	1*[K3(Trimethyl)]			2*[K3(Trimethyl)]													-0.0780374	0.746376	-1.19718	-0.533345	1.11915	1.27972	0.210898	0.410345	0.152498	0.694633	VQK(Trimethyl)PISTFACMENINAFVEFAK	VQK(Trimethyl)PISTFACMENINAFVEFAK
E1	FRCPEALFQPSFLGMESAGIHETSYNSIMKCDIDIR	[K30(Trimethyl)]	Lys	2xCarbamidomethyl [C3; C31]; 1xOxidation [M15]	P10986;P10984	act-2[K285(Trimethyl)] ; act-4[K285(Trimethyl)]	Actin-2 OS=Caenorhabditis elegans OX=6239 GN=act-2 PE=3 SV=3	4278.01	22.5257	21.0268	21.4992	21.9826	21.9206	22.1339	22.0045	22.753	20.3608	1*[K30(Trimethyl)]																		0.328447	0.0222147					0.536282	0.655728	0.976383	0.983189	FRCPEALFQPSFLGMESAGIHETSYNSIMK(Trimethyl)CDIDIR	FRCPEALFQPSFLGMESAGIHETSYNSIMK(Trimethyl)CDIDIR
E1	FRCPEAMFQPSFLGMESAGIHETSYNSIMKCDIDIR	[K30(Trimethyl)]	Lys	2xCarbamidomethyl [C3; C31]; 1xOxidation [M15]	P0DM42;P0DM41	act-1[K285(Trimethyl)] ; act-3[K285(Trimethyl)]	Actin-1 OS=Caenorhabditis elegans OX=6239 GN=act-1 PE=1 SV=1	4295.97	22.1543	22.1729	19.9879	22.3882	21.3157	20.5958	21.4488	21.0657	20.2847	1*[K30(Trimethyl)]																		-0.00513497	-0.505303					0.995713	0.998362	0.545705	0.962732	FRCPEAMFQPSFLGMESAGIHETSYNSIMK(Trimethyl)CDIDIR	FRCPEAMFQPSFLGMESAGIHETSYNSIMK(Trimethyl)CDIDIR
E1	LATTHLKPGGLLQLTGAAAAMGPTPSMIGYGMAK	[K34(Trimethyl)]	Lys	1xOxidation [M]	Q9XVJ3	qdpr-1[K147(Trimethyl)]	Dihydropteridine reductase OS=Caenorhabditis elegans OX=6239 GN=qdpr-1 PE=1 SV=1	3383.79	19.654	20.0694	20.0635	19.9634	21.2736	20.4379	20.365	19.9051	19.4503	1*[K34(Trimethyl)]																		0.629323	-0.0221983	1.1556	0.504317	-0.52628	-0.526516	0.308744	0.480093	0.151967	0.694633	LATTHLKPGGLLQLTGAAAAMGPTPSMIGYGMAK(Trimethyl)	LATTHLKPGGLLQLTGAAAAMGPTPSMIGYGMAK(Trimethyl)
E1	APHGVVLTQAYDDEETEEDYMAYGLCTTVPLNDNKDDAPK	[K35(Trimethyl)]	Lys	1xCarbamidomethyl [C26]; 1xOxidation [M21]	Q23402	ZK1127.4[K145(Trimethyl)]	Protein BCCIP homolog OS=Caenorhabditis elegans OX=6239 GN=ZK1127.4 PE=3 SV=1	4543.04	22.1055	22.0545	20.8108	22.0994	20.6135	20.874	21.6001	20.2405	20.3906	1*[K35(Trimethyl)]	1*[K35(Trimethyl)]		1*[K35(Trimethyl)]		1*[K35(Trimethyl)]													-0.461307	-0.913211	0.00034287	0.0512397	-0.46165	-0.964451	0.571653	0.719659	0.213042	0.694633	APHGVVLTQAYDDEETEEDYMAYGLCTTVPLNDNK(Trimethyl)DDAPK	APHGVVLTQAYDDEETEEDYMAYGLCTTVPLNDNK(Trimethyl)DDAPK
E1	KVDIFEEEGLKPLQAVAGGVHSAVLTSEGEVYMCGINEK	[K39(Trimethyl)]	Lys	1xCarbamidomethyl [C34]; 1xOxidation [M33]	Q18211	ran-3[K214(Trimethyl)]	Regulator of chromosome condensation OS=Caenorhabditis elegans OX=6239 GN=ran-3 PE=4 SV=1	4262.14	21.7514	23.4618	22.0238	21.7257	22.7752	23.8636	23.0216	20.9484	21.1998						1*[K39(Trimethyl)]													0.375831	-0.68905	1.20038	0.536908	-0.82455	-1.22596	0.375685	0.560851	0.244522	0.717531	KVDIFEEEGLKPLQAVAGGVHSAVLTSEGEVYMCGINEK(Trimethyl)	KVDIFEEEGLKPLQAVAGGVHSAVLTSEGEVYMCGINEK(Trimethyl)
E1	HGIVFIVDEVQTGGGATGDIWAHDHWNLSSPPDMVTFSK	[K39(Trimethyl)]	Lys	1xOxidation [M34]	Q21217	gta-1[K341(Trimethyl)]	Probable 4-aminobutyrate aminotransferase, mitochondrial OS=Caenorhabditis elegans OX=6239 GN=gta-1 PE=3 SV=1	4279.06	21.1214	22.5459	21.8429	21.6082	22.7815	21.6529	20.8969	21.8976	23.8854				1*[K39(Trimethyl)]	1*[K39(Trimethyl)]			1*[K39(Trimethyl)]											0.177505	0.389929	0.294977	0.215325	-0.117472	0.174604	0.877912	0.965293	0.88137	0.983189	HGIVFIVDEVQTGGGATGDIWAHDHWNLSSPPDMVTFSK(Trimethyl)	HGIVFIVDEVQTGGGATGDIWAHDHWNLSSPPDMVTFSK(Trimethyl)
E1	GSFKYAWVLDK	[K4(Dimethyl)]	Lys		P53013	eft-4[K55(Dimethyl)]	Elongation factor 1-alpha OS=Caenorhabditis elegans OX=6239 GN=eft-4 PE=3 SV=1	1341.72	28.3967	28.4534	28.0015	28.8806	27.2545	28.7837	27.7379	28.5651	28.0968	4*[K4(Dimethyl)]	1*[K4(Dimethyl)]	3*[K4(Dimethyl)]	3*[K4(Dimethyl)]	1*[K4(Dimethyl)]	1*[K4(Dimethyl)]	4*[K4(Dimethyl)]	2*[K4(Dimethyl)]	4*[K4(Dimethyl)]										0.0223571	-0.150599	1.02278	0.830302	-1.00042	-0.980901	0.394459	0.574382	0.35885	0.828738	GSFK(Dimethyl)YAWVLDK	GSFK(Dimethyl)YAWVLDK
E1	GSFKYAWVLDKLK	[K4(Dimethyl)]	Lys		P53013	eft-4[K55(Dimethyl)]	Elongation factor 1-alpha OS=Caenorhabditis elegans OX=6239 GN=eft-4 PE=3 SV=1	1582.9	25.6307	18.957	20.631	25.0488	23.0438	20.7911	25.508	18.6476	21.7524	2*[K4(Dimethyl)]			1*[K4(Dimethyl)]	1*[K4(Dimethyl)]		2*[K4(Dimethyl)]												1.22173	0.2298	1.02278	0.830302	0.19895	-0.600502	0.940726	0.980155	0.845784	0.983189	GSFK(Dimethyl)YAWVLDKLK	GSFK(Dimethyl)YAWVLDKLK
E1	GSFKYAWVLDKLKAER	[K4(Dimethyl)]	Lys		P53013	eft-4[K55(Dimethyl)]	Elongation factor 1-alpha OS=Caenorhabditis elegans OX=6239 GN=eft-4 PE=3 SV=1	1939.08	23.3293	18.2807	20.9743	20.5178	20.0596	25.2417	24.0112	23.874	24.9329	3*[K4(Dimethyl)]						4*[K4(Dimethyl)]												1.07823	3.41119	1.02278	0.830302	0.0554536	2.58089	0.982353	0.991877	0.188978	0.694633	GSFK(Dimethyl)YAWVLDKLKAER	GSFK(Dimethyl)YAWVLDKLKAER
E1	FKDKEQPMTMAINVAASLQYIPFEHILSSR	[K4(Dimethyl)];[K2(Methyl)]	Lys	1xOxidation [M]	O16249	CELE_F44E7.4[K447(Methyl);K449(Dimethyl)]	Insulin-degrading enzyme OS=Caenorhabditis elegans OX=6239 GN=CELE_F44E7.4 PE=1 SV=1	3522.81	21.9986	20.7901	19.3455	21.1619	23.3374	20.337	21.5084	20.1569	20.3942	1*[K4(Trimethyl)]			1*[K2(Methyl);K4(Dimethyl)]	2*[K2(Methyl);K4(Dimethyl)]		1*[K2(Methyl);K4(Dimethyl)],1*[K4(Trimethyl)]												0.900704	-0.0249479	0.540088	0.670863	0.360616	-0.695811	0.781602	0.901943	0.491893	0.952435	FK(Methyl)DK(Dimethyl)EQPMTMAINVAASLQYIPFEHILSSR	FK(Methyl)DK(Dimethyl)EQPMTMAINVAASLQYIPFEHILSSR
E1	GSFKYAWVLDKLK	[K4(Methyl)]	Lys		P53013	eft-4[K55(Methyl)]	Elongation factor 1-alpha OS=Caenorhabditis elegans OX=6239 GN=eft-4 PE=3 SV=1	1568.88	22.6054	19.297	19.1291	20.6232	18.8534	17.7132	21.7343	21.0832	17.4707	1*[K4(Methyl)]																		-1.28051	-0.247738	1.02278	0.830302	-2.30329	-1.07804	0.21972	0.444868	0.60657	0.983189	GSFK(Methyl)YAWVLDKLK	GSFK(Methyl)YAWVLDKLK
E1	GSFKYAWVLDK	[K4(Methyl)]	Lys		P53013	eft-4[K55(Methyl)]	Elongation factor 1-alpha OS=Caenorhabditis elegans OX=6239 GN=eft-4 PE=3 SV=1	1327.7	25.1916	23.5845	24.2996	24.9331	23.2839	24.0068	24.8467	23.7413	24.7665	1*[K4(Methyl)]		1*[K4(Methyl)]																-0.28399	0.0929369	1.02278	0.830302	-1.30677	-0.737365	0.294878	0.487303	0.530579	0.962732	GSFK(Methyl)YAWVLDK	GSFK(Methyl)YAWVLDK
E1	FTQKPSIQQTPTGDLLMECHLEADPQPTIAWQHSGNLLEPSGR	[K4(Trimethyl)]	Lys	1xCarbamidomethyl [C19]; 1xOxidation [M17]	Q23551	unc-22[K10(Trimethyl)]	Twitchin OS=Caenorhabditis elegans OX=6239 GN=unc-22 PE=1 SV=3	4886.39	22.3663	22.8891	22.9007	20.3213	21.2611	20.6599	21.2725	21.2917	19.549	1*[K4(Trimethyl)]	1*[K4(Trimethyl)]	2*[K4(Trimethyl)]																-1.97128	-2.01433	-1.27619	-0.77333	-0.69509	-1.241	0.129871	0.345773	0.0898032	0.694633	FTQK(Trimethyl)PSIQQTPTGDLLMECHLEADPQPTIAWQHSGNLLEPSGR	FTQK(Trimethyl)PSIQQTPTGDLLMECHLEADPQPTIAWQHSGNLLEPSGR
E1	EASKEPHMVYLTPETNYAIGSIIGEENSMVDTSLVQTAK	[K4(Trimethyl)]	Lys	1xOxidation [M]	O44750	app-1[K280(Trimethyl)]	Xaa-Pro aminopeptidase app-1 OS=Caenorhabditis elegans OX=6239 GN=app-1 PE=1 SV=1	4311.1	22.8617	23.166	20.9711	21.2424	20.4479	19.129	24.3247	22.1212	22.9691	1*[K4(Trimethyl)]						1*[K4(Trimethyl)],1*[K39(Trimethyl)]												-2.05985	0.805411	-1.25189	-0.753457	-0.807954	1.55887	0.442435	0.607501	0.179355	0.694633	EASK(Trimethyl)EPHMVYLTPETNYAIGSIIGEENSMVDTSLVQTAK	EASK(Trimethyl)EPHMVYLTPETNYAIGSIIGEENSMVDTSLVQTAK
E1	GSFKYAWVLDK	[K4(Trimethyl)]	Lys		P53013	eft-4[K55(Trimethyl)]	Elongation factor 1-alpha OS=Caenorhabditis elegans OX=6239 GN=eft-4 PE=3 SV=1	1355.74	19.8407	20.2287	19.1644	20.4786	22.2649	20.8364	20.0172	20.5144	20.8062									1*[K4(Trimethyl)]										1.44875	0.701356	1.02278	0.830302	0.425975	-0.128946	0.716563	0.865736	0.902976	0.983189	GSFK(Trimethyl)YAWVLDK	GSFK(Trimethyl)YAWVLDK
E1	LSSLKPAFVKPHGTVTAANASYLTDGASAALIMTEEYALANGYKPK	[K44(Trimethyl)];[K10(Trimethyl)]	Lys	1xOxidation [M33]	P34255	B0303.3[K272(Trimethyl);K306(Trimethyl)]	Probable 3-ketoacyl-CoA thiolase OS=Caenorhabditis elegans OX=6239 GN=B0303.3 PE=3 SV=1	4825.51	22.0131	22.3191	21.4697	22.9003	23.9985	20.9189	21.0818	22.1139	24.8467	1*[K44(Trimethyl)]			1*[K10(Trimethyl)]															0.671904	0.746796	-0.449485	-0.647871	1.12139	1.39467	0.339421	0.484576	0.273069	0.751989	LSSLKPAFVK(Trimethyl)PHGTVTAANASYLTDGASAALIMTEEYALANGYK(Trimethyl)PK	LSSLKPAFVK(Trimethyl)PHGTVTAANASYLTDGASAALIMTEEYALANGYK(Trimethyl)PK
E2	SAPRPAAQSSFAAPPPRPAAAAPAYHPPAAPTPMGAPMGAPSQGPGLMK	[K49(Trimethyl)]	Lys	3xOxidation [M34; M38; M48]	Q09254	har-1[K65(Trimethyl)]	Hemiasterlin resistant protein 1 OS=Caenorhabditis elegans OX=6239 GN=har-1 PE=4 SV=1	4789.38	23.4391	21.8781	23.0342	24.5261	23.8054	24.3314	24.6008	23.0812	23.3927						1*[K49(Trimethyl)]													1.43716	0.90776					0.0736063	0.122421	0.208894	0.694633	SAPRPAAQSSFAAPPPRPAAAAPAYHPPAAPTPMGAPMGAPSQGPGLMK(Trimethyl)	SAPRPAAQSSFAAPPPRPAAAAPAYHPPAAPTPMGAPMGAPSQGPGLMK(Trimethyl)
E1	ESGCKPIGCHMDVGSLSCGYYQIK	[K5(Dimethyl)]	Lys	3xCarbamidomethyl [C4; C9; C18]; 1xOxidation [M11]	Q19698;O76358	ilys-2[K32(Dimethyl)] ; ilys-5[K32(Dimethyl)]	lysozyme OS=Caenorhabditis elegans OX=6239 GN=ilys-5 PE=1 SV=1	2790.24	20.4751	22.2942	22.9737	19.6695	20.9438	21.6697	19.3582	21.683	19.798		1*[K5(Dimethyl)]																	-1.15335	-1.63459					0.294017	0.480093	0.157135	0.694633	ESGCK(Dimethyl)PIGCHMDVGSLSCGYYQIK	ESGCK(Dimethyl)PIGCHMDVGSLSCGYYQIK
E1	AAVEKDSVNVVAVNDPFISIDYMVYLFQYDSTHGR	[K5(Trimethyl)]	Lys	1xOxidation [M23]	P17329;P17330	gpd-2[K25(Trimethyl)] ; gpd-3[K25(Trimethyl)]	Glyceraldehyde-3-phosphate dehydrogenase 2 OS=Caenorhabditis elegans OX=6239 GN=gpd-2 PE=3 SV=2	4020.97	24.0272	23.0118	23.0988	22.6719	19.2525	21.4903	24.5023	22.417	23.2867	1*[K5(Trimethyl)]			1*[K5(Trimethyl)]															-2.24101	0.0227602					0.145056	0.25113	0.97088	0.983189	AAVEK(Trimethyl)DSVNVVAVNDPFISIDYMVYLFQYDSTHGR	AAVEK(Trimethyl)DSVNVVAVNDPFISIDYMVYLFQYDSTHGR
E1	GPGPKADTVIVTAGGK	[K5(Trimethyl)]	Lys		P02567	myo-1[K55(Trimethyl)]	Myosin-1 OS=Caenorhabditis elegans OX=6239 GN=myo-1 PE=1 SV=3	1509.86	23.112	25.5209	25.2164	24.6509	24.4175	25.7394	23.3032	25.0073	24.2666		1*[K5(Trimethyl)]	1*[K5(Trimethyl)]			1*[K5(Trimethyl)]		1*[K5(Trimethyl)]											0.319541	-0.424077	0.373571	-0.348253	-0.0540306	-0.0758242	0.958195	0.985971	0.94116	0.983189	GPGPK(Trimethyl)ADTVIVTAGGK	GPGPK(Trimethyl)ADTVIVTAGGK
E1	EWKNVKVVYGENEIEMYKTEEGLICR	[K6(Dimethyl)]	Lys	1xCarbamidomethyl [C25]	P18948	vit-6[K1398(Dimethyl)]	Vitellogenin-6 OS=Caenorhabditis elegans OX=6239 GN=vit-6 PE=1 SV=5	3244.6	20.777	21.2057	21.023	19.9964	21.6136	21.7626	21.0936	21.2932	22.0148									1*[K6(Dimethyl)]										0.12229	0.465263	-6.09227	-0.7174	6.21456	1.18266	0.00403149	0.000125983	0.0150557	0.384995	EWKNVK(Dimethyl)VVYGENEIEMYKTEEGLICR	EWKNVK(Dimethyl)VVYGENEIEMYKTEEGLICR
E1	EIAQDFKTDLR	[K7(Dimethyl)]	Lys		P08898;K7ZUH9;Q10453;Q9U281;Q27532	his-40[K80(Dimethyl)] ; his-63[K80(Dimethyl)] ; his-71[K80(Dimethyl)] ; his-72[K80(Dimethyl)] ; his-74[K80(Dimethyl)]	Histone H3 OS=Caenorhabditis elegans OX=6239 GN=his-40 PE=1 SV=1	1363.72	19.1423	18.9609	22.0152	23.4007	23.1368	23.3389	21.987	20.8915	18.1685						1*[K7(Dimethyl)]													3.25266	0.309526					0.0804363	0.0829222	0.84327	0.983189	EIAQDFK(Dimethyl)TDLR	EIAQDFK(Dimethyl)TDLR
E1	EIAQDFKTDLR	[K7(Methyl)]	Lys		P08898;K7ZUH9;Q10453;Q9U281;Q27532	his-40[K80(Methyl)] ; his-63[K80(Methyl)] ; his-71[K80(Methyl)] ; his-72[K80(Methyl)] ; his-74[K80(Methyl)]	Histone H3 OS=Caenorhabditis elegans OX=6239 GN=his-40 PE=1 SV=1	1349.71	18.9515	20.0761	21.316	23.4784	22.1558	23.3482	22.0012	20.253	22.2734				1*[K7(Methyl)]	1*[K7(Methyl)]	1*[K7(Methyl)]													2.87961	1.39466					0.0312346	0.0680718	0.177875	0.694633	EIAQDFK(Methyl)TDLR	EIAQDFK(Methyl)TDLR
E1	MEVDEAKQDVPATEPAKDLNAIAVENIK	[K7(Trimethyl)]	Lys	1xOxidation [M1]	Q04908	rpn-3[K19(Trimethyl)]	26S proteasome non-ATPase regulatory subunit 3 OS=Caenorhabditis elegans OX=6239 GN=rpn-3 PE=1 SV=1	3096.58	20.0329	21.5025	21.2378	21.8725	23.0552	20.5094	19.887	20.7648	22.0947					1*[K7(Trimethyl)]														0.887969	-0.00890174	-0.572111	-0.171327	1.46008	0.162426	0.182295	0.378157	0.845966	0.983189	MEVDEAK(Trimethyl)QDVPATEPAKDLNAIAVENIK	MEVDEAK(Trimethyl)QDVPATEPAKDLNAIAVENIK
E1	MEATDNKINGNASETIKENGHSTK	[K7(Trimethyl)]	Lys	1xOxidation [M1]	Q4W5P0	sqd-1[K7(Trimethyl)]	RRM domain-containing protein OS=Caenorhabditis elegans OX=6239 GN=sqd-1 PE=1 SV=1	2647.26	21.0688	22.4306	22.0081	21.7153	21.2282	22.2141	21.4667	21.9051	22.0727									1*[K7(Trimethyl)]										-0.116651	-0.0210181	0.757889	0.654692	-0.874539	-0.675711	0.219777	0.444868	0.322691	0.770156	MEATDNK(Trimethyl)INGNASETIKENGHSTK	MEATDNK(Trimethyl)INGNASETIKENGHSTK
E2	GGGGGGQKPSSSR	[K8(Methyl)]	Lys		H2L0A8	CELE_H05C05.1[K736(Methyl)]	Uncharacterized protein OS=Caenorhabditis elegans OX=6239 GN=CELE_H05C05.1 PE=1 SV=2	1145.57	23.548	23.4237	21.9164	20.7015	21.0862	20.7779	21.2485	21.6186	22.6001	1*[K8(Methyl)]																		-2.10749	-1.14026					0.0506662	0.0436742	0.127331	0.694633	GGGGGGQK(Methyl)PSSSR	GGGGGGQK(Methyl)PSSSR
E2	VFNQTEIKPEMIGFYLGEFAISYKPVK	[K8(Trimethyl)]	Lys	1xOxidation [M11]	Q9XVP0	rps-15[K114(Trimethyl)]	40S ribosomal protein S15 OS=Caenorhabditis elegans OX=6239 GN=rps-15 PE=1 SV=3	3206.68	20.6964	21.3468	19.7079	19.2898	18.0276	19.2856	22.1678	17.7291	20.1335	1*[K8(Trimethyl)]						2*[K8(Trimethyl)]												-1.71605	-0.573575	1.28188	0.900351	-2.99793	-1.47393	0.00651131	0.0359167	0.34135	0.803969	VFNQTEIK(Trimethyl)PEMIGFYLGEFAISYKPVK	VFNQTEIK(Trimethyl)PEMIGFYLGEFAISYKPVK
E1	AAADGPMKGILAYTEDQVVSTDFVSDTNSSIFDAGASISLNPHFVK	[K8(Trimethyl)]	Lys	1xOxidation [M7]	P17329;P17330	gpd-2[K277(Trimethyl)] ; gpd-3[K277(Trimethyl)]	Glyceraldehyde-3-phosphate dehydrogenase 2 OS=Caenorhabditis elegans OX=6239 GN=gpd-2 PE=3 SV=2	4844.36	23.0041	22.2913	22.7637	20.286	22.5131	21.4919	21.6345	21.0261	21.3823	2*[K8(Trimethyl)]																		-1.25603	-1.33876					0.182206	0.313512	0.00321225	0.287496	AAADGPMK(Trimethyl)GILAYTEDQVVSTDFVSDTNSSIFDAGASISLNPHFVK	AAADGPMK(Trimethyl)GILAYTEDQVVSTDFVSDTNSSIFDAGASISLNPHFVK
E1	AMEEWNGKELEGTVVEASLAKPPQEK	[K8(Trimethyl)]	Lys	1xOxidation [M2]	Q9NLD1	hrpr-1[K433(Trimethyl)]	RRM domain-containing protein OS=Caenorhabditis elegans OX=6239 GN=hrpr-1 PE=1 SV=2	2928.47	23.3298	19.0751	22.5863	23.0761	23.3242	21.6699	23.5396	20.8508	23.4403							1*[K8(Trimethyl)]												1.0263	0.946475	-1.2766	-0.491419	2.3029	1.43789	0.213423	0.387418	0.408011	0.882307	AMEEWNGK(Trimethyl)ELEGTVVEASLAKPPQEK	AMEEWNGK(Trimethyl)ELEGTVVEASLAKPPQEK
E1	HVMTNLGEKLTDEEVDEMIR	[K9(Dimethyl)]	Lys		O16305	cmd-1[K116(Dimethyl)]	Calmodulin OS=Caenorhabditis elegans OX=6239 GN=cmd-1 PE=1 SV=3	2387.16	19.8353	21.911	21.574	21.0862	21.3385	21.84	20.9476	21.6306	22.2354						1*[K9(Dimethyl)]													0.314773	0.497754	-1.0653	-1.05608	1.38007	1.55383	0.18266	0.396763	0.200067	0.694633	HVMTNLGEK(Dimethyl)LTDEEVDEMIR	HVMTNLGEK(Dimethyl)LTDEEVDEMIR
E1	HVMTNLGEKLTDEEVDEMIREADIDGDGQVNYEEFVTMMTTK	[K9(Dimethyl)]	Lys	2xOxidation [M3; M18]	O16305	cmd-1[K116(Dimethyl)]	Calmodulin OS=Caenorhabditis elegans OX=6239 GN=cmd-1 PE=1 SV=3	4893.21	19.9242	21.9043	20.2551	20.4473	22.7519	20.2302	20.9543	21.3324	19.512							1*[K9(Dimethyl)]												0.448582	-0.0949758	-1.0653	-1.05608	1.51388	0.961101	0.244731	0.460616	0.436279	0.926899	HVMTNLGEK(Dimethyl)LTDEEVDEMIREADIDGDGQVNYEEFVTMMTTK	HVMTNLGEK(Dimethyl)LTDEEVDEMIREADIDGDGQVNYEEFVTMMTTK
E1	DGHLFEHHKPLEEGESKEETYEYYFDGDFLIQK	[K9(Dimethyl)];[K17(Methyl)]	Lys		Q20224	lbp-2[K121(Dimethyl);K129(Methyl)]	Fatty acid-binding protein homolog 2 OS=Caenorhabditis elegans OX=6239 GN=lbp-2 PE=1 SV=1	4071.89	23.9697	25.7314	23.7952	22.8243	24.463	23.2013	23.8391	23.1765	24.056		1*[K9(Dimethyl);K17(Methyl)]		1*[K9(Dimethyl);K17(Methyl)]			1*[K9(Trimethyl)]												-1.00257	-0.808212	-1.7358	-0.899206	0.733235	0.0909936	0.455961	0.616462	0.898647	0.983189	DGHLFEHHK(Dimethyl)PLEEGESK(Methyl)EETYEYYFDGDFLIQK	DGHLFEHHK(Dimethyl)PLEEGESK(Methyl)EETYEYYFDGDFLIQK
E1	HVMTNLGEKLTDEEVDEMIR	[K9(Methyl)]	Lys		O16305	cmd-1[K116(Methyl)]	Calmodulin OS=Caenorhabditis elegans OX=6239 GN=cmd-1 PE=1 SV=3	2373.14	23.0963	23.9128	23.2989	22.9945	26.1635	23.3676	18.8032	23.2425	23.8886			1*[K9(Methyl)]	1*[K9(Methyl)]		1*[K9(Methyl)]		1*[K9(Methyl)]	1*[K9(Methyl)]										0.739165	-1.45793	-1.0653	-1.05608	1.80446	-0.401859	0.20906	0.396763	0.830882	0.983189	HVMTNLGEK(Methyl)LTDEEVDEMIR	HVMTNLGEK(Methyl)LTDEEVDEMIR
E1	NELMQLLDKPQLDAIPVLVLGNKK	[K9(Trimethyl)]	Lys	1xOxidation [M4]	G5EDC6	arl-8[K117(Trimethyl)]	ADP-ribosylation factor-like protein 8B OS=Caenorhabditis elegans OX=6239 GN=arl-8 PE=1 SV=1	2747.57	19.2587	20.5427	21.4646	17.9281	21.1094	17.934	19.3878	19.7432	19.8789		1*[K9(Trimethyl)]																	-1.43151	-0.752013					0.324487	0.487303	0.290583	0.770156	NELMQLLDK(Trimethyl)PQLDAIPVLVLGNKK	NELMQLLDK(Trimethyl)PQLDAIPVLVLGNKK
E1	QLEMYDECKPLPYDTTVTGCCCDNYNNCNVDLAGYGGK	[K9(Trimethyl)]	Lys	5xCarbamidomethyl [C8; C20; C21; C22; C28]; 1xOxidation [M4]	Q94247;Q94246	bcf-1[K1547(Trimethyl)] ; gfi-1[K1547(Trimethyl)]	ET module OS=Caenorhabditis elegans OX=6239 GN=gfi-1 PE=1 SV=1	4552.88	20.5859	21.2904	21.8788	21.5383	22.5274	21.4045	20.8194	22.1615	20.643	1*[K9(Trimethyl)]																		0.571755	-0.0437167					0.329196	0.50139	0.942934	0.983189	QLEMYDECK(Trimethyl)PLPYDTTVTGCCCDNYNNCNVDLAGYGGK	QLEMYDECK(Trimethyl)PLPYDTTVTGCCCDNYNNCNVDLAGYGGK
E1	AFAAGADIKEMTNNEFATTFSGSFLSNWTAVSDVK	[K9(Trimethyl)]	Lys	1xOxidation [M11]	P34559	ech-6[K99(Trimethyl)]	Probable enoyl-CoA hydratase, mitochondrial OS=Caenorhabditis elegans OX=6239 GN=ech-6 PE=3 SV=1	3785.8	22.1069	24.6604	19.4782	23.3857	22.3011	22.4337	23.0363	22.7178	21.8049	1*[K9(Trimethyl)]			1*[K9(Trimethyl)]			3*[K9(Trimethyl)]												0.625039	0.437875	-0.229146	0.61309	0.854185	-0.175215	0.62934	0.745998	0.911984	0.983189	AFAAGADIK(Trimethyl)EMTNNEFATTFSGSFLSNWTAVSDVK	AFAAGADIK(Trimethyl)EMTNNEFATTFSGSFLSNWTAVSDVK
E1	YATLPNIMKAK	[K9(Trimethyl)]	Lys		Q9TXI4	CELE_F23C8.5[K198(Trimethyl)]	Electron transfer flavoprotein subunit beta OS=Caenorhabditis elegans OX=6239 GN=CELE_F23C8.5 PE=1 SV=2	1291.74	23.5093	23.7285	23.6745	23.2418	25.6117	23.3395	23.7799	23.6969	23.9125								1*[K9(Trimethyl)]											0.426884	0.158996	0.304363	0.33734	0.122521	-0.178345	0.902718	0.968937	0.785017	0.983189	YATLPNIMK(Trimethyl)AK	YATLPNIMK(Trimethyl)AK

## Sheet: Table S3
Table S3: Protein Level whole cell lysate (WT, prmt-1-ko, prmt-5-ko)
Protein	N.Pept	Q.Pept	S/N	P(PECA)	WT	PRMT1KO	PRMT5KO	Rep_WT1	Rep_WT2	Rep_WT3	Rep_PRMT1KO1	Rep_PRMT1KO2	Rep_PRMT1KO3	Rep_PRMT5KO1	Rep_PRMT5KO2	Rep_PRMT5KO3
A0A061ACY0	2	2	1.48027	0.790154	-0.15967	-0.0116721	0.171342	0.0603149	-0.0873397	-0.451986	0.340115	-0.244996	-0.130135	-0.0143892	-0.40775	0.936167
A0A061AD47	10	4	4.58728	0.765636	0.307094	-0.256999	-0.0500948	-0.340436	0.652319	0.609399	-0.64183	-0.553061	0.423893	-0.360162	0.701918	-0.49204
A0A078BQL1	2	2	#NAME?	0.130895	0.228893	-0.130788	-0.0981045	0.528699	-0.317126	0.475105	0.0466503	0.119303	-0.558318	-1.05366	0.0493403	0.710005
A0A0K3ARZ7	2	2	#NAME?	0.462511	0.149229	-0.511409	0.36218	0.359071	-0.430422	0.519038	-0.347292	0.200199	-1.38713	0.436	-0.560908	1.21145
A0A0K3AS36	3	3	2.67616	0.000702164	0.721928	-0.289255	-0.432673	0.856066	0.649614	0.660104	-0.156153	-0.255762	-0.455851	-0.443624	-0.470012	-0.384383
A0A0K3ASH9	3	2	0.8881	0.00192407	0.748706	-1.10019	0.351485	0.57065	1.16103	0.514439	-0.94219	-0.595133	-1.76325	0.378561	0.15036	0.525535
A0A0K3AUJ9	13	4	15.9861	0.240455	-0.502261	0.254274	0.247987	0.296332	-1.24795	-0.555162	0.466418	0.488065	-0.191662	0.94936	-0.437447	0.232049
A0A0K3AVS5	3	3	13.7135	0.24539	0.59614	-0.80443	0.208291	0.115283	0.95954	0.713597	-1.84745	-1.02928	0.463434	-1.48365	1.30072	0.807805
A0A0S4XR43	8	4	9.48874	0.236835	0.324133	-0.0520519	-0.272081	0.393966	-0.0164696	0.594903	0.2468	-0.0327675	-0.370188	-0.346213	-0.839616	0.369585
A0A0S4XRJ7	2	2	#NAME?	0.118861	0.0573036	0.304285	-0.361588	-0.137794	0.00245551	0.307249	0.41861	0.67813	-0.183886	0.666808	-0.484022	-1.26755
A0A131MBF9	2	2	0.492908	0.136052	0.476305	-0.59397	0.117665	0.551722	0.568931	0.308262	-1.05017	-0.794187	0.0624457	-0.1411	-0.054245	0.548339
A0A131MBU3	26	22	15.5762	2.06e-10	-0.129798	0.697188	-0.56739	-0.189126	-0.580629	0.380361	0.818321	0.468728	0.804515	-0.317529	-0.832929	-0.551713
A0A163UT65	3	2	-1.62375	0.00126013	0.680284	-0.452202	-0.228082	0.627719	0.768665	0.644467	-0.789836	-0.155218	-0.41155	-0.489068	0.052933	-0.248111
A0A164D380	4	3	9.25523	0.0358679	0.444265	-0.545936	0.101672	0.620625	0.286729	0.42544	-0.0365962	0.0308357	-1.63205	-0.211403	0.370154	0.146263
A0A1I6CM95	4	2	-6.33931	0.468314	-0.16836	-0.132635	0.300995	0.398744	-0.546018	-0.357806	0.137268	0.290905	-0.826078	0.897153	-0.599681	0.605512
A0A1I6CMC9	3	2	5.30495	0.00020597	1.15708	-1.24924	0.0921646	1.03268	1.1091	1.32946	-0.750092	-1.09879	-1.89885	0.00384734	0.15625	0.116397
A0A1N7SYP3	3	2	3.42415	0.692383	0.137951	0.00106736	-0.139018	0.0809169	-0.201647	0.534584	-0.322862	0.192119	0.133945	0.309062	-0.3759	-0.350217
A0A1X7RC97	3	2	-0.0108434	0.00174881	-1.02223	0.0362341	0.985992	-1.10727	-0.466442	-1.49297	-0.0190086	0.36882	-0.241109	0.756035	0.824364	1.37758
A0A2C9C2Y0	9	5	3.72248	0.692697	0.25695	0.0246936	-0.281643	-0.46322	0.615882	0.618187	0.206526	-0.222256	0.089811	-0.793905	0.137158	-0.188183
A0A2C9C377	15	8	2.26225	0.00195466	-0.338964	0.110328	0.228636	-0.0650297	-0.502787	-0.449076	-0.00103645	0.297398	0.0346232	0.261256	-0.0430782	0.46773
A0A2R8F5A8	2	2	#NAME?	0.347706	0.356385	0.0542874	-0.410672	0.933118	-0.122388	0.258425	0.288955	0.0653748	-0.191468	0.703097	-0.00564944	-1.92946
A0A3P6PCP8	4	3	-3.93171	0.32576	-0.592123	-0.0837415	0.675864	-0.887897	-0.574888	-0.313584	-0.0822272	-1.19987	1.03087	0.661947	0.903633	0.462013
A0A3P6PCS5	7	4	-3.13134	0.010777	0.168044	-0.350302	0.182258	0.330368	0.321058	-0.147293	-0.279498	-0.485022	-0.286387	0.306412	-0.10599	0.346352
A0A486WUL5	4	2	-6.0377	0.733452	0.335356	-0.344783	0.00942726	0.350859	0.746789	-0.0915821	-0.321914	-0.315051	-0.397383	0.265678	-1.27937	1.04197
A0A486WWC6	29	8	12.1977	0.146825	0.100148	-0.141205	0.0410569	0.367153	-0.0451771	-0.021531	-0.10999	0.0838632	-0.397489	0.379292	-0.429008	0.172887
A0A486WWU7	7	6	5.93703	0.00200875	0.550866	-0.530221	-0.020645	0.304053	0.571604	0.77694	-0.905209	-0.342367	-0.343085	-0.161582	0.305969	-0.206322
A0A486WX07	24	10	9.05413	0.0438438	-0.316718	0.0256651	0.291053	0.000672527	-0.580759	-0.370068	-0.282148	0.457898	-0.0987551	0.288544	-0.130785	0.7154
A0A486WX27	20	8	1.67375	0.00159992	0.264883	0.234429	-0.499312	0.447956	0.0730155	0.273678	0.23452	0.585018	-0.116249	-0.233107	-0.882672	-0.382158
A0A486WY88	3	2	-3.98055	0.186337	0.0642147	0.301056	-0.365271	0.310537	-0.434805	0.316912	0.489603	0.128818	0.284747	-0.191163	-0.262925	-0.641724
A0A4V0IJI7	4	4	12.3943	5.69e-06	0.516074	-0.82756	0.311486	0.617106	0.493981	0.437134	-0.607848	-0.859403	-1.01543	0.482733	0.141575	0.310149
A0A4V0IKJ7	23	12	4.34336	0.0146069	0.632904	-0.289923	-0.342981	0.54036	0.58294	0.775411	-0.732921	-0.60863	0.471783	-0.503374	0.00835214	-0.533921
A0A4V0ILI5	7	4	-3.10034	0.0035885	0.53191	-0.317497	-0.214414	0.164461	0.570343	0.860927	-0.573946	-0.405858	0.0273136	-0.529901	-0.34988	0.23654
A0A4V0ING4	5	3	-1.57756	0.0048682	0.73743	0.11021	-0.84764	0.680317	0.471092	1.06088	0.816952	0.255426	-0.741748	-1.06308	-0.678284	-0.801555
A0A4V6M3U0	3	2	7.75341	0.0171219	0.389939	0.22371	-0.613649	0.353351	0.0264012	0.790064	0.55216	-0.135751	0.254722	-0.277154	-0.870444	-0.693351
A0A4V6M4Y3	2	2	10.8914	0.735372	-0.049049	0.287431	-0.238382	-0.966016	-0.00586797	0.824737	0.613306	0.304049	-0.0550609	0.696977	-0.706266	-0.705858
A0A5E4LWV7	3	3	9.36192	0.00837755	1.01174	-1.22738	0.215645	-0.0383915	1.52431	1.5493	-1.49182	-0.582697	-1.60763	0.530286	0.619048	-0.5024
A0A6V7QYI0	2	2	#NAME?	0.421969	0.041738	0.261462	-0.3032	0.012842	0.719956	-0.607584	0.682345	0.416356	-0.314316	0.0960663	-0.502406	-0.503259
A0A8D9I6U5	11	7	7.54607	0.0018286	0.409362	-0.319467	-0.0898944	0.560636	0.286749	0.3807	-0.341211	-0.187288	-0.429902	-0.0866356	-0.127827	-0.055221
A0A8S4QB65	10	5	0.984545	0.413276	-0.272253	0.293552	-0.0212987	-0.0847634	-0.208856	-0.52314	0.2128	0.457491	0.210364	0.156269	-0.428453	0.208288
A0A8S4QCB9	3	2	-3.89998	0.297977	0.777708	-0.302296	-0.475412	0.413735	0.862439	1.05695	0.251826	-0.552925	-0.60579	-0.967646	-1.54471	1.08612
A0A8S4QCF9	2	2	-5.56615	0.289674	-0.541422	0.292454	0.248967	-0.269355	-0.293838	-1.06107	0.604724	-0.344763	0.617402	0.751364	-0.118984	0.114523
A0A8S4QD99	21	9	8.42431	0.013706	-0.581265	0.469296	0.111969	0.0130884	-1.04665	-0.710229	0.662315	0.71711	0.0284625	0.620923	-0.604751	0.319734
A0A8S4SL88	2	2	7.09713	0.0407041	1.11887	-0.571845	-0.54702	1.08325	0.899725	1.37362	0.00751326	-1.61636	-0.106691	-0.0589807	-0.120366	-1.46171
A0A9S2	3	2	#NAME?	0.382666	0.139909	-0.645543	0.505634	0.665658	-0.641116	0.395184	-0.544515	-0.648383	-0.743731	-0.46845	0.330406	1.65495
A3QMC5	6	4	12.9867	0.0441581	-0.240984	0.171892	0.0690925	0.0182817	-0.432205	-0.309029	0.290998	0.087116	0.137561	0.30168	-0.186236	0.0918337
A3QMC8	4	4	1.90859	0.0603019	-0.672455	0.452736	0.219719	0.0141505	-0.784565	-1.24695	0.747267	0.358162	0.25278	-0.145757	-0.0786015	0.883515
A5A8P5	2	2	13.6691	2.27e-05	0.867147	-2.28566	1.41852	1.53327	0.0841845	0.983982	-2.19524	-2.42569	-2.23606	1.71385	0.957798	1.5839
A5HU97	2	2	#NAME?	0.500737	-0.150529	0.476104	-0.325576	0.126902	-0.584572	0.00608483	0.992377	0.723919	-0.287984	-0.261043	-0.29021	-0.425474
A5JYX5	6	3	7.66096	0.0261854	1.19303	-0.809702	-0.383328	0.466127	1.67701	1.43595	-1.77675	-1.34929	0.696936	-1.35109	0.730487	-0.529385
A5JYX8	2	2	5.8971	0.0064059	-0.95358	1.42056	-0.466979	-1.01683	-0.987756	-0.856151	2.04531	0.738712	1.47766	0.296786	-0.602935	-1.09479
A5Z2W6	2	2	#NAME?	0.571843	-0.339794	0.111197	0.228597	-0.370565	0.246797	-0.895614	0.434007	0.207097	-0.307513	-0.0721567	0.470938	0.287009
A6ZJ46	2	2	#NAME?	0.102321	-0.452858	0.731658	-0.2788	-0.0414008	-1.25955	-0.0576262	1.0337	0.357894	0.803381	-0.0140116	-0.575109	-0.247278
A7DT40	2	2	-3.56642	0.594078	-0.134311	0.586401	-0.45209	-0.371644	0.189071	-0.22036	1.40512	0.280443	0.0736381	-1.63282	-0.502326	0.778875
A7DT45	4	4	3.587	0.199781	0.291572	-0.1841	-0.107471	0.597322	-0.193737	0.47113	-0.137651	-0.0951994	-0.319451	0.203641	-0.51537	-0.010685
A7DTF5	4	3	-0.828698	0.274766	-0.235725	0.115301	0.120423	-0.0344088	-0.188299	-0.484467	0.541513	0.322419	-0.518027	0.787832	-0.154959	-0.271602
A7LPG5	5	3	2.13091	0.0171282	-1.42632	1.04197	0.384345	-1.58659	-1.65109	-1.04127	1.10418	0.545212	1.47652	0.576191	0.188693	0.388152
A7LPJ5	3	2	-4.97485	0.904893	-0.0282932	0.13768	-0.109387	-0.799467	0.694385	0.0202022	0.0433291	0.0173001	0.35241	-0.86838	-0.158357	0.698577
A8WFJ8	3	3	13.2579	0.0013811	-1.11875	0.532357	0.586392	-1.11912	-0.737129	-1.5	0.356009	0.889303	0.351758	0.0797775	0.458804	1.2206
A8WHP8	18	11	13.4472	6.98e-08	0.896279	-0.627555	-0.268724	1.13404	0.55329	1.00151	-0.5815	-0.374111	-0.927053	0.169607	-0.518616	-0.457163
A9CZN9	5	2	-14.7946	0.229467	-0.760224	0.575558	0.184666	-1.67161	-0.0678532	-0.54121	1.14062	-0.894588	1.48064	0.554406	0.0375891	-0.0379971
A9UJN7	6	5	16.4102	1.48e-06	0.651382	-0.497548	-0.153834	0.856285	0.423472	0.674388	-0.52358	-0.38292	-0.586143	-0.181314	-0.295629	0.0154406
A9Z1L1	10	3	5.5697	0.0594252	0.745333	-0.726809	-0.0185239	-0.0448287	1.28788	0.992951	-1.29825	-1.10424	0.222065	-0.44027	0.60482	-0.220122
B1Q254	5	4	-5.53144	0.157225	-0.422989	0.209407	0.213582	-0.713236	-0.262579	-0.293152	0.203459	0.696856	-0.272095	0.0247929	0.111802	0.504152
B1Q273	2	2	7.29697	0.0203562	1.04565	-1.07104	0.0253903	1.26463	0.977947	0.894387	-0.961757	-1.77798	-0.473402	0.455813	0.218262	-0.597904
B1V8A0	3	2	-5.23704	0.0199234	-0.113586	0.545413	-0.431827	-0.267385	0.0552805	-0.128652	0.602583	0.207141	0.826514	-0.759555	-0.829272	0.293345
B2D6K9	2	2	9.66815	0.0102979	0.338961	-0.815217	0.476255	0.228884	0.393772	0.394229	-0.63796	-0.420275	-1.38742	0.364214	0.0140797	1.05047
B2FDA8	2	2	4.60317	0.19773	0.36288	-0.0357299	-0.32715	0.2667	0.0120967	0.809843	0.177446	0.0971472	-0.381783	-0.786572	0.0429621	-0.237839
B3CJ34	52	24	13.6295	2.43e-06	0.145917	-0.564848	0.418931	0.184709	0.23023	0.0228129	-0.363766	0.0158695	-1.34665	0.33459	0.30153	0.620672
B4E3X6	5	4	5.22256	0.013795	0.0684914	-0.546319	0.477828	-0.0162558	0.134266	0.0874644	-0.165748	-0.395649	-1.07756	0.693955	0.376182	0.363346
B5BM47	4	3	-5.11121	0.0239384	-0.241969	0.372586	-0.130617	0.057286	-0.514177	-0.269015	0.546311	0.470283	0.101163	-0.0370659	-0.164485	-0.1903
B7FAR9	11	7	11.1547	4.1e-05	0.592316	0.25125	-0.843566	0.580941	0.171472	1.02454	0.591683	0.0543993	0.107668	-0.601861	-1.01635	-0.912486
B7WNA0	20	16	14.5132	5.75e-12	0.400114	-0.824807	0.424693	0.262032	0.520135	0.418176	-1.06234	-0.729023	-0.683062	0.211007	0.482173	0.580899
B9WRT9	8	8	13.6828	2.97e-10	-0.910646	1.75317	-0.842522	-0.90887	-1.11645	-0.706622	1.86323	1.69629	1.69998	-0.658417	-0.950845	-0.918304
C0P278	2	2	#NAME?	0.691578	0.132496	0.0521337	-0.18463	0.382396	-0.182449	0.197541	-0.159178	0.0796568	0.235922	-0.317646	-0.368297	0.132054
C0Z1Y9	3	2	#NAME?	0.337911	0.122961	0.126674	-0.249635	0.0786043	0.188116	0.102162	0.224248	-0.153471	0.309243	-0.133372	-0.415544	-0.199988
C2BR91	5	5	18.2285	3.34e-09	1.11521	-2.15596	1.04074	0.999127	1.1244	1.22212	-2.30987	-1.9899	-2.16811	0.819471	1.15046	1.1523
C6KRN1	3	2	-8.66164	0.6158	-0.320189	0.253563	0.0666256	-0.922428	0.362611	-0.40075	0.165747	0.0307756	0.564168	0.225614	-1.12415	1.09842
C6KRN4	5	5	10.574	6.11e-05	0.676519	-1.35735	0.680826	1.07619	0.166461	0.786906	-1.43812	-1.25505	-1.37887	0.454826	0.729393	0.858258
C7FZU5	3	2	1.09502	0.0352449	0.863859	-0.82882	-0.0350396	0.552586	1.00939	1.0296	-1.20936	-0.379421	-0.897679	-0.725107	0.515349	0.104639
D0PV95	11	5	-1.17499	0.598274	0.376048	-0.513101	0.137053	0.522236	0.251194	0.354714	0.522064	-0.835631	-1.22574	-0.264055	0.13248	0.542735
D0VWL6	2	2	-114.261	0.0809525	0.591501	-0.199034	-0.392467	0.473792	0.582025	0.718686	-0.499903	0.25167	-0.34887	-0.70761	-0.0400339	-0.429756
D1MN80	6	2	#NAME?	0.395429	-0.0116669	-0.176315	0.187982	0.191651	-0.237869	0.011217	-0.0212485	0.00753659	-0.515235	-0.0336483	-0.0987283	0.696324
D5MCN2	16	6	2.00086	0.000135343	0.615207	-0.765288	0.150081	0.803608	0.355609	0.686402	-0.639985	-0.765777	-0.890101	0.384584	-0.121835	0.187494
D7SFI3	9	3	2.78471	0.0472795	0.211575	-0.0787272	-0.132848	0.360492	0.123927	0.150308	-0.147777	0.11115	-0.199555	-0.378276	-0.0433817	0.0231132
D9PTP5	2	2	-4.72239	0.117754	0.236305	-0.361606	0.125302	0.247262	0.36832	0.0933324	-0.387951	-0.13488	-0.561989	0.608953	0.048186	-0.281234
E0AHA7	18	11	12.1503	0.0305987	0.586353	-0.296883	-0.289469	0.0450763	0.549739	1.16424	-0.793676	-0.365328	0.268354	-0.385699	-0.138776	-0.343933
E1B6Q7	3	2	-8.3979	0.0281148	-0.59507	0.515996	0.0790739	-0.681749	-0.619328	-0.484134	0.556015	0.51744	0.474535	-0.254144	-0.291034	0.7824
E8MDW0	3	3	0.302046	0.00836233	0.110993	-0.444296	0.333303	0.140129	-0.189987	0.382836	-0.400709	-0.520422	-0.411757	0.480007	0.493349	0.0265523
G2HK03	3	2	#NAME?	0.583825	0.106361	0.138306	-0.244666	0.555434	-0.689601	0.453249	0.717487	-0.908241	0.605671	0.14496	-0.735569	-0.143391
G4RYA5	3	3	1.47241	0.731281	0.16031	-0.253037	0.092727	-0.369222	0.297342	0.552811	-0.169371	-0.0664529	-0.523287	0.337136	0.30186	-0.360814
G4SF79	2	2	#NAME?	0.447321	0.586748	-1.18537	0.598618	0.732621	0.623349	0.404275	-0.811844	-0.946524	-1.79773	0.809307	0.538318	0.448229
G4SLH0	13	7	5.63713	0.0367776	0.189042	-0.0508827	-0.138159	0.0489121	-0.055963	0.574177	-0.309668	-0.103495	0.260515	-0.138024	-0.160558	-0.115895
G4SPY0	2	2	#NAME?	0.024813	-0.314732	-0.293764	0.608496	-0.910954	0.13873	-0.171973	0.0393369	-0.405719	-0.514909	0.761413	-0.0434398	1.10751
G4SRS5	2	2	4.7747	0.786632	0.0859711	-0.00527991	-0.0806912	-0.234963	0.274112	0.218764	0.327925	-0.30426	-0.0395047	0.231199	0.537111	-1.01038
G5EBF3	8	8	25.4721	5.61e-15	1.53311	-2.25027	0.717157	1.41131	1.65158	1.53643	-2.54965	-2.13243	-2.06872	0.107191	1.45403	0.590249
G5EBF4	4	4	11.5813	1.12e-06	1.06722	-0.639885	-0.427336	1.05177	0.920681	1.22922	-0.760963	-0.691872	-0.466821	-0.275542	-0.518251	-0.488216
G5EBH7	11	5	17.9119	0.415452	-0.327493	0.197079	0.130414	-0.652868	-0.114336	-0.215276	-0.30756	0.128177	0.77062	-0.627841	0.530659	0.488424
G5EBI0	3	2	-2.2767	0.464022	0.0726708	0.196824	-0.269494	-0.790149	0.50495	0.503211	0.108229	-0.193967	0.676208	-0.826969	0.300902	-0.282416
G5EBJ7	12	10	-1.58056	0.0156324	-0.197532	0.12607	0.071462	-0.0877241	-0.204508	-0.300363	0.149507	0.176334	0.0523691	0.151698	-0.723735	0.786423
G5EBK3	19	10	5.60786	0.000333069	0.0567586	0.278338	-0.335096	-0.163309	-0.0125697	0.346155	0.360264	0.0657692	0.40898	-0.458905	-0.34871	-0.197674
G5EBP5	15	11	20.4494	7.8e-05	1.14891	-0.946679	-0.202228	0.910313	1.49913	1.03728	-1.57159	-1.30568	0.0372296	-1.28072	0.557812	0.116225
G5EBV4	2	2	15.5869	0.689748	0.40727	-0.337299	-0.0699708	-0.218769	0.635921	0.804657	-1.10471	-0.476479	0.56929	-1.57641	0.974286	0.392212
G5EBV6	5	2	5.05637	0.0172382	0.456422	-1.35563	0.899206	0.852266	1.10709	-0.590093	-1.16049	-1.24007	-1.66632	0.871315	0.659176	1.16713
G5EBW5	3	3	-5.63584	0.115694	0.146456	-0.104046	-0.0424098	-0.0299196	0.268753	0.200535	-0.189054	-0.0596713	-0.0634137	0.358921	-0.0784517	-0.407699
G5EBY6	3	2	#NAME?	0.538633	0.0358679	0.0973523	-0.13322	0.091039	-0.119728	0.136293	0.29588	0.0593288	-0.0631523	-0.339079	-0.0241536	-0.0364278
G5EBZ4	5	2	-156.536	0.895216	-0.288871	0.288916	-4.47e-05	1.29743	-1.23882	-0.925223	0.498189	0.675569	-0.30701	1.05956	0.118165	-1.17786
G5EC10	5	5	6.11824	0.435449	0.0292149	-0.305983	0.276768	-0.652219	0.714778	0.0250865	-0.536752	-0.213666	-0.167532	-0.153812	0.746325	0.237792
G5EC22	6	6	17.4742	2.23e-11	-1.35231	2.59064	-1.23833	-1.37622	-1.47522	-1.20551	2.67002	2.34417	2.75775	-1.42563	-1.08664	-1.20272
G5EC23	3	3	1.16608	0.0301537	0.260999	0.0209642	-0.281963	0.381842	0.0067263	0.394427	0.0990476	0.00610216	-0.0422571	0.16084	-0.434042	-0.572687
G5EC31	14	7	2.6008	0.00576765	0.214754	-0.309606	0.0948521	0.293809	0.224612	0.125842	-0.234322	-0.0364745	-0.658022	0.214296	-0.0611717	0.131432
G5EC71	6	2	18.0915	0.0783079	-1.04848	0.74451	0.303969	0.201883	-2.3376	-1.00972	1.14472	1.23049	-0.141687	0.825809	-0.485753	0.571851
G5EC87	7	3	-3.79043	0.0430503	-0.272244	0.356893	-0.0846483	0.226986	-0.470153	-0.573567	0.548264	0.109332	0.413083	0.239619	-0.0923156	-0.401249
G5EC91	5	5	16.0371	9.59e-05	-0.67296	0.683365	-0.0104053	-0.681531	-0.633073	-0.704274	1.047	0.415749	0.58735	0.123268	0.497768	-0.652252
G5EC96	3	2	9.52039	0.013169	0.499519	-1.08924	0.589718	0.762414	0.249294	0.486851	-1.50281	-1.8326	0.067694	0.790977	0.395579	0.582598
G5ECA2	4	3	7.39028	0.410985	-0.408474	0.0649864	0.343487	-1.35045	0.1552	-0.0301716	-0.0728145	-0.270265	0.538038	-0.381679	0.432215	0.979927
G5ECA7	3	2	-17.5391	0.0955359	0.474587	-0.413123	-0.0614644	0.231942	0.665192	0.526628	-0.495553	-0.31486	-0.428956	-0.381695	0.331048	-0.133746
G5ECB4	3	3	5.4781	9.25e-05	0.197287	1.06745	-1.26473	0.331251	-0.148302	0.408912	1.61182	0.712575	0.877948	-1.9791	-0.421876	-1.39322
G5ECC1	2	2	2.73865	0.35989	0.678679	-0.752034	0.0733546	-0.0113237	1.21551	0.831853	-0.392385	-0.851772	-1.01195	0.30934	1.13161	-1.22088
G5ECC3	29	14	10.9497	1.22e-08	0.339974	-0.485763	0.145789	0.103317	0.508222	0.408383	-0.816006	-0.367909	-0.273375	-0.186232	0.38475	0.23885
G5ECC9	5	3	-6.61575	0.56908	0.165563	-0.541321	0.375757	-0.751907	1.06101	0.187587	-0.231441	-1.22785	-0.164675	-0.765953	0.938756	0.954469
G5ECE7	7	4	-1.73405	0.273394	0.0374696	0.234178	-0.271648	-0.260062	0.112511	0.259959	-0.302477	0.162921	0.842091	-0.313099	0.167841	-0.669685
G5ECF8	9	6	2.16962	1.14e-06	0.214437	-0.589051	0.374614	0.325721	0.271413	0.0461782	-0.625931	-0.448509	-0.692713	0.655975	0.400058	0.067808
G5ECG0	2	2	#NAME?	0.450778	0.372805	-0.271361	-0.101444	0.188166	0.544178	0.386073	-0.199498	-0.572084	-0.0425016	-0.393977	-0.436659	0.526303
G5ECG7	20	13	10.3072	2.89e-06	-0.607246	0.538839	0.0684071	-0.144047	-0.72867	-0.949022	0.631997	0.506193	0.478328	0.135882	-0.0317274	0.101067
G5ECI8	4	3	4.87414	0.000557387	0.250163	-0.751084	0.500922	0.250824	0.373642	0.126022	-0.923502	-0.428371	-0.90138	0.369478	0.446655	0.686631
G5ECL3	5	3	-8.065	0.00633677	0.263849	-0.392032	0.128183	-0.126315	0.294387	0.623475	-0.840131	-0.731819	0.395854	-0.694831	0.662635	0.416745
G5ECM6	28	10	1.9894	0.217385	0.17057	-0.409394	0.238824	-0.205648	0.603672	0.113685	-0.800702	-0.521497	0.0940158	-0.249698	0.557271	0.408901
G5ECM9	4	3	-2.3729	0.00118458	0.648086	-0.391326	-0.25676	0.833393	0.349381	0.761484	-0.440485	-0.179968	-0.553526	-0.42465	-0.262647	-0.0829817
G5ECR0	19	16	12.2217	2.07e-09	0.325934	0.431438	-0.757371	0.114244	0.218223	0.645335	0.298985	0.205765	0.789563	-0.711288	-0.725288	-0.835539
G5ECR7	4	2	-5.6469	0.37833	0.17225	-0.151395	-0.0208544	0.137572	0.0468649	0.332313	-0.109434	0.12814	-0.472893	0.155497	-0.193769	-0.0242906
G5ECS9	20	6	15.6348	0.0554745	0.199791	-0.244212	0.044421	0.435636	0.0777589	0.0859773	-0.0242416	-0.156523	-0.551871	0.183468	-0.106458	0.0562534
G5ECT6	4	2	9.14501	0.0108436	0.254995	0.344493	-0.599488	0.197133	-0.0787314	0.646583	0.564213	0.0990751	0.370192	-0.224469	-0.779083	-0.794912
G5ECU1	5	4	-0.946975	0.0657417	0.283716	-0.0383336	-0.245383	-0.0577377	0.482706	0.426181	-0.432349	-0.027278	0.344627	-0.520739	0.0827006	-0.29811
G5ECV9	23	14	4.20445	0.00841134	0.448269	-0.332419	-0.115851	0.441962	0.650649	0.252196	-0.398761	0.0238983	-0.622393	-0.176313	-0.00315889	-0.16808
G5ECW7	20	8	-3.95998	0.130847	-0.518743	0.510588	0.00815502	-0.0636261	-0.525045	-0.967559	0.757145	0.418682	0.355938	0.0547399	-0.681357	0.651082
G5ECX8	4	3	-8.66463	0.0526713	0.208079	-0.317794	0.109715	0.633213	-0.243076	0.234101	-0.517007	-0.0228176	-0.413559	0.220012	0.0803508	0.028782
G5ECX9	2	2	1.88593	0.646227	-0.127264	-0.12646	0.253725	-1.09247	0.57125	0.139431	-0.0359903	-0.860457	0.517066	-0.682757	1.18709	0.256837
G5ED01	7	5	12.7791	5.02e-06	-0.521232	0.0737396	0.447493	-0.530373	-0.390608	-0.642716	0.107717	-0.043024	0.156526	0.240226	0.32819	0.774063
G5ED07	32	13	14.9052	1.88e-08	-0.421383	0.263761	0.157622	-0.168858	-0.649816	-0.445474	0.293265	0.393037	0.104979	0.425456	-0.129914	0.177324
G5ED21	2	2	#NAME?	0.497519	-0.10529	0.253383	-0.148093	-0.0534388	-0.260393	-0.00203717	0.624102	0.491373	-0.355327	0.535754	-1.1002	0.120164
G5ED29	6	3	-8.98414	0.680708	-0.043028	-0.137121	0.180149	0.2673	-0.411469	0.0150846	-0.390263	0.133576	-0.154675	0.55625	-0.0535336	0.03773
G5ED34	5	3	-9.89357	0.595842	-0.229746	0.0357491	0.193997	0.209386	-0.164293	-0.734332	-0.174465	0.0197942	0.261918	0.394832	0.475033	-0.287874
G5ED36	2	2	#NAME?	0.673542	-0.182026	-0.027229	0.209255	-0.508408	0.324788	-0.362459	-0.0720456	0.111321	-0.120963	-0.358316	0.0302928	0.955789
G5ED41	28	17	6.52223	5.89e-07	0.408114	-0.821402	0.413288	0.174018	0.707822	0.342502	-0.91779	-0.39944	-1.14698	0.291156	0.641976	0.306733
G5ED95	17	7	4.71738	1.82e-05	-0.345066	0.177014	0.168052	-0.236199	-0.341126	-0.457873	0.179078	0.300468	0.0514953	0.359876	-0.01523	0.15951
G5EDB7	3	2	2.78327	0.224295	0.386453	-0.383764	-0.00268945	-0.0114117	0.650393	0.520378	-0.374383	-0.490637	-0.286271	-0.737166	0.314588	0.41451
G5EDD1	6	4	1.1496	0.0244061	-0.233366	0.388954	-0.155588	-0.320439	-0.32064	-0.059019	0.75313	-0.400022	0.813752	-0.313147	-0.102823	-0.0507931
G5EDD4	3	3	7.38772	0.171422	-0.0411225	-0.188125	0.229248	0.196061	-0.0621288	-0.2573	-0.327492	-0.0330479	-0.203835	0.332473	0.102117	0.253152
G5EDD8	2	2	11.4924	7.86e-05	-1.6822	1.34608	0.336117	-1.76924	-1.21631	-2.06103	0.864077	1.45705	1.7171	0.539116	0.757221	-0.287985
G5EDE4	2	2	#NAME?	0.48053	-0.26263	0.152396	0.110234	-0.292899	-0.376308	-0.118684	0.478028	0.0974054	-0.118244	0.395211	-0.304063	0.239554
G5EDE8	5	2	5.63331	0.0191461	-0.30783	0.585211	-0.277381	-0.315884	-0.673898	0.0662908	0.71422	0.524551	0.516861	0.191216	-0.703664	-0.319694
G5EDF5	4	2	-21.1974	0.480405	-0.0815447	0.0667276	0.0148172	0.014351	-0.0943331	-0.164652	-0.138323	-0.0374555	0.375961	0.130402	0.742625	-0.828575
G5EDH7	2	2	-4.87649	0.03795	0.958824	-0.652588	-0.306236	0.860865	1.10407	0.911533	-0.404774	-1.27228	-0.280713	-0.700055	-0.106089	-0.112563
G5EDI2	8	5	2.10006	0.010613	0.529649	-0.656332	0.126684	0.11259	0.646403	0.829954	-1.14851	-0.649965	-0.170527	-0.216528	0.603756	-0.00717758
G5EDM4	6	5	10.4026	0.134274	0.599118	-0.256879	-0.342239	0.609009	0.440518	0.747826	0.57127	-0.253945	-1.08796	-0.128089	-0.984621	0.0859935
G5EDN6	3	3	#NAME?	0.390317	-0.060286	0.106221	-0.0459345	-0.60728	0.23058	0.195842	0.630411	-0.0398573	-0.271892	0.08038	-0.0950366	-0.123147
G5EDP0	6	5	0.217583	0.236675	0.106385	0.179578	-0.285963	-0.236316	0.320052	0.23542	-0.0752892	0.158518	0.455505	-0.879497	0.0121755	0.00943281
G5EDP2	12	6	-0.28555	0.000398661	0.538536	-0.220127	-0.318409	0.568078	0.64361	0.403918	-0.149854	-0.143257	-0.367269	-0.286527	-0.37708	-0.291619
G5EDQ2	4	4	2.55621	0.532963	-0.110036	0.280233	-0.170197	-0.813063	0.0206967	0.462259	1.3056	-0.200336	-0.264569	-0.29868	0.0486738	-0.260585
G5EDR3	4	2	-14.5239	0.203417	-0.171749	-0.423936	0.595685	0.380427	0.0689162	-0.96459	0.103829	-1.52836	0.152727	0.0579157	0.808821	0.920319
G5EDV0	18	16	16.5147	4.97e-18	-1.768	1.91888	-0.150875	-1.5062	-1.9576	-1.8402	1.82396	1.79689	2.13578	-0.332185	-0.104261	-0.0161795
G5EDV3	17	10	5.02204	0.0405375	0.813349	-0.593064	-0.220284	0.281502	1.1901	0.968448	-1.4226	-0.990972	0.634378	-1.08584	0.785398	-0.360412
G5EDW8	8	5	0.0629959	0.479261	0.247319	-0.461709	0.21439	0.166293	0.078788	0.496876	-0.882768	-0.321322	-0.181038	0.410696	-0.664456	0.896931
G5EDY2	19	12	10.6937	0.000360847	-0.632456	0.392256	0.2402	-0.0307876	-1.1031	-0.763481	0.476566	0.624047	0.0761549	0.440963	-0.220428	0.500063
G5EDZ2	16	5	10.9634	0.348022	0.0970992	-0.290562	0.193463	-0.25497	0.419477	0.126791	-0.796796	-0.25372	0.17883	-0.371058	0.71637	0.235077
G5EDZ9	4	3	-0.964796	8.86e-05	0.799757	-1.23803	0.438273	0.627512	0.60074	1.17102	-1.24208	-1.1308	-1.34121	0.60864	0.310375	0.395803
G5EE04	15	6	17.4501	0.435566	0.418579	-0.296794	-0.121785	0.0533622	0.684722	0.517653	-0.960375	-0.359239	0.429233	-0.957217	0.652486	-0.0606255
G5EE11	6	2	2.98896	0.191038	-0.17121	0.338844	-0.167634	-0.446281	0.0741864	-0.141535	-0.0766663	0.315572	0.777625	-0.1721	0.387793	-0.718595
G5EE41	5	4	-3.31882	0.0589184	0.0111578	-0.434709	0.423552	0.0574676	-0.105642	0.081648	-0.722767	-0.259487	-0.321874	0.32336	0.925292	0.0220026
G5EE42	3	3	-35.2448	0.0800862	0.0320817	-0.308468	0.276387	0.109598	0.0601642	-0.0735169	-0.761041	-0.22688	0.0625156	0.132718	0.344908	0.351533
G5EE46	15	9	3.16834	0.000841237	-0.218715	-0.178263	0.396978	-0.580527	0.0994761	-0.175094	-0.524353	-0.0719114	0.0614744	0.269107	0.447989	0.47384
G5EE67	5	2	#NAME?	0.335335	-0.48684	0.728662	-0.241822	-0.548924	-0.610164	-0.301432	0.65597	0.599842	0.930175	-0.663916	-0.659434	0.597884
G5EE74	9	6	8.7448	0.132219	-0.273219	0.0412946	0.231925	0.134674	-0.574661	-0.37967	0.212533	0.318484	-0.407134	0.55353	-0.135478	0.277721
G5EE80	6	3	-2.15287	0.00190852	-0.101188	-0.157339	0.258527	0.057134	-0.0749326	-0.285765	-0.219117	-0.0602925	-0.192609	0.132973	0.251176	0.391432
G5EEA2	8	8	18.639	1.62e-14	-1.1217	2.29135	-1.16965	-1.3945	-1.31038	-0.660232	2.44399	2.14008	2.28998	-1.32806	-0.841752	-1.33913
G5EEA8	16	9	25.0452	0.00243341	0.617918	0.0884	-0.706318	0.0928833	0.748193	1.01268	0.578819	-0.223912	-0.0897073	-0.550564	-0.482505	-1.08589
G5EEE5	4	4	6.75713	0.0136277	-0.292473	0.792177	-0.499704	-0.782265	-0.326521	0.231367	0.732908	0.583547	1.06008	0.0170815	-0.13592	-1.38027
G5EEG4	5	4	12.7635	2.66e-06	0.488971	-0.484331	-0.00463911	0.45779	0.615613	0.393508	-0.45655	-0.454753	-0.541692	-0.0363617	-0.16523	0.187675
G5EEG8	15	8	6.86081	0.000191418	0.755658	-0.843075	0.0874168	0.724087	0.788385	0.754501	-0.74229	-1.00771	-0.779224	0.221972	0.0567882	-0.0165095
G5EEH6	12	8	-3.79451	0.0217688	-0.37278	-0.0141365	0.386916	-0.326175	-0.341177	-0.450987	0.101052	-0.517604	0.374142	0.461686	-0.100479	0.799542
G5EEH9	6	4	-0.366061	0.28057	-0.516016	0.30991	0.206106	-1.37291	-0.566769	0.391632	0.207266	0.104931	0.617532	0.0862876	0.139323	0.392706
G5EEI4	17	7	-0.776126	0.119774	-0.502895	0.375722	0.127173	-0.734726	-0.231693	-0.542265	0.677801	-0.0729299	0.522294	-0.0738716	-0.192637	0.648028
G5EEI8	3	2	#NAME?	0.739398	0.143754	-0.257365	0.113611	0.496778	-0.22706	0.161545	0.0649385	-0.17791	-0.659123	0.656821	0.204056	-0.520044
G5EEJ7	3	3	#NAME?	0.677325	-0.306185	-0.0991013	0.405286	0.294863	0.110091	-1.32351	0.592488	-0.164188	-0.725604	-0.0745033	0.85423	0.436131
G5EEK8	25	19	12.8381	5.99e-08	0.0493804	0.699727	-0.749108	-0.174198	-0.163186	0.485525	0.873435	0.376656	0.849091	-0.146371	-0.883646	-1.21731
G5EEK9	4	3	1.17303	0.298272	0.281618	0.130905	-0.412523	-0.895938	0.772449	0.968345	0.17656	-0.142432	0.358585	-0.667415	-0.224523	-0.345631
G5EEL9	5	4	3.15824	0.0230867	-0.173461	0.925125	-0.751664	-0.525247	-0.80092	0.805785	0.885166	0.556719	1.33349	-0.53139	-0.24705	-1.47655
G5EEM5	15	9	-0.553023	0.0973438	0.101621	-0.404845	0.303224	0.329909	-0.223372	0.198327	-0.728795	0.00397148	-0.489712	0.573457	-0.116637	0.452851
G5EEN4	3	2	-5.4008	0.0245802	1.11841	-1.49008	0.371677	1.16161	2.06231	0.131301	-1.10545	-1.19636	-2.16845	1.36265	-0.245203	-0.00241323
G5EEN7	2	2	-5.19314	0.47071	-0.0690583	0.156499	-0.0874406	-0.06549	-0.19131	0.0496249	0.061275	0.179541	0.228681	0.292798	-0.159946	-0.395174
G5EEQ8	5	2	-7.55601	0.00688684	0.358636	-0.613709	0.255072	0.592754	0.133321	0.349834	-0.539357	-0.43349	-0.868279	0.370452	-0.0655464	0.460311
G5EER4	2	2	#NAME?	0.654063	-0.109144	-0.0183392	0.127483	-0.474565	0.117597	0.0295359	0.0998474	-0.25851	0.103645	-0.0435175	0.399732	0.0262353
G5EES3	4	2	#NAME?	0.185346	0.245138	0.537603	-0.782741	0.0212364	0.343639	0.370538	0.235507	0.619468	0.757835	-1.16825	0.377955	-1.55793
G5EES6	8	3	9.19095	0.728429	0.177079	0.0134127	-0.190492	0.753355	-0.2719	0.0497836	0.0495838	0.28764	-0.296986	0.218378	-0.973922	0.184069
G5EES9	11	4	-2.32916	0.456487	-0.232604	0.0392363	0.193368	0.285463	-1.08198	0.0987029	0.052849	0.304924	-0.240064	0.537922	-0.521383	0.563565
G5EET2	6	3	3.30204	5.52e-05	0.653184	-0.251295	-0.401889	1.05414	0.124346	0.781067	-0.569448	-0.293618	0.109182	-0.247927	-0.424108	-0.533632
G5EET3	3	3	5.60468	0.36644	0.332644	-0.0444988	-0.288145	0.163725	0.871479	-0.0372709	0.102564	-0.210822	-0.0252381	-0.540336	0.695282	-1.01938
G5EET8	8	6	7.96861	4.5e-05	1.1996	-1.99374	0.794136	1.26247	1.17439	1.16195	-2.45649	-2.31416	-1.21057	0.662107	1.46655	0.253749
G5EF32	72	29	9.65134	0.0157888	-0.409756	0.494222	-0.084466	0.593012	-1.18288	-0.639395	0.605472	0.816371	0.0608224	0.740015	-0.858281	-0.135132
G5EF37	7	5	1.56163	0.0073311	-0.984467	1.40174	-0.417277	-1.39645	-1.47825	-0.0787044	1.28269	1.27376	1.64878	0.0635806	-0.777585	-0.537828
G5EF86	10	6	1.2223	0.0178884	-0.333832	0.301134	0.0326978	-0.257213	-0.364725	-0.379558	0.179716	0.299755	0.423931	-0.287992	-0.121978	0.508064
G5EF90	3	2	-16.4836	0.309075	-0.568761	-0.150966	0.719727	-0.212017	0.536791	-2.03106	0.165921	0.234111	-0.852931	0.985383	0.66828	0.505518
G5EFB5	9	5	-6.58806	0.743316	0.0651896	-0.185873	0.120684	0.0928688	-0.113216	0.215916	-0.240728	0.124416	-0.441308	0.444228	-0.170144	0.0879669
G5EFC1	2	2	#NAME?	0.357552	0.220071	-0.110744	-0.109327	0.0752075	0.0322322	0.552774	-0.0158274	0.124041	-0.440445	-0.00189586	-0.284282	-0.0418037
G5EFC4	2	2	-1.34859	0.153069	0.871831	-0.484321	-0.38751	1.21921	0.408774	0.987512	-0.113509	-0.647811	-0.691642	-0.666709	-0.859361	0.363539
G5EFC8	2	2	#NAME?	0.131002	0.0372838	-0.145651	0.108367	-0.136703	0.335078	-0.0865235	-0.496153	0.01926	0.0399394	-0.301168	0.397537	0.228733
G5EFE3	3	3	1.69812	0.00348788	0.152896	-0.124357	-0.0285397	0.263454	0.0474443	0.147791	-0.223139	-0.0847865	-0.065144	0.0728338	-0.0496997	-0.108753
G5EFF7	9	5	-3.57956	0.667835	-0.216189	0.19652	0.0196682	-0.155511	-0.34288	-0.150175	0.115713	0.331149	0.142699	-0.00571546	-0.302428	0.367148
G5EFF9	2	2	#NAME?	0.295982	0.253271	-0.00871894	-0.244552	0.418219	0.177376	0.164217	0.207057	0.388061	-0.621275	0.0559749	-1.09899	0.309363
G5EFG4	17	8	0.152716	0.259113	-0.306076	0.186769	0.119307	0.102369	-0.45811	-0.562487	0.199555	0.417694	-0.0569405	0.48538	-0.382978	0.255519
G5EFH0	3	2	-4.01665	0.391259	-0.341432	0.191487	0.149945	-0.833995	-0.098319	-0.091982	0.468485	0.141478	-0.0355027	0.508892	-0.364291	0.305235
G5EFH8	6	4	-0.486157	0.205491	-0.609428	0.674128	-0.0647002	-0.643169	0.0616461	-1.24676	0.949633	0.572226	0.500525	-0.755111	-0.502281	1.06329
G5EFI4	18	12	14.6345	0.0376727	0.29348	-0.0906481	-0.202832	-0.0531828	0.354957	0.578666	0.110562	-0.418555	0.0360488	-0.0817783	-0.0875443	-0.439173
G5EFK4	8	3	15.4001	0.935936	0.0509649	0.0472854	-0.0982503	-0.454622	0.120163	0.487354	-0.488352	-0.127123	0.757332	-0.879042	0.55791	0.0263819
G5EFL5	8	3	9.64375	0.553858	-0.0569933	0.130986	-0.0739928	-0.00474106	-0.296427	0.130188	0.205212	-0.139753	0.327499	0.280133	-0.220604	-0.281508
G5EFP4	5	5	10.118	3.17e-07	-0.632506	1.73377	-1.10127	-0.760362	-0.496186	-0.640971	1.99604	1.73177	1.47351	-1.45913	-0.577682	-1.26699
G5EFR0	6	5	2.38915	1.65e-08	-1.24451	1.06793	0.176583	-1.46592	-1.17098	-1.09663	1.11123	1.09901	0.993533	0.413986	-0.18343	0.299192
G5EFS2	2	2	7.86129	0.0832474	0.346492	-0.491512	0.14502	0.415211	0.290228	0.334037	-0.891354	-0.488164	-0.0950169	0.43207	0.21967	-0.216681
G5EFS4	3	3	-2.1441	0.82265	0.179548	-0.0889651	-0.0905826	0.445909	-0.190404	0.283138	-0.0814839	0.0876427	-0.273054	0.0633266	-0.467062	0.131987
G5EFT4	9	3	-2.90917	0.113473	0.114158	0.193573	-0.307731	0.373358	0.117062	-0.147947	-0.0105649	0.227719	0.363564	-0.54323	-0.590672	0.21071
G5EFU2	2	2	-65.1213	0.645807	-0.161355	0.253163	-0.0918084	-1.03617	0.28765	0.264454	0.185025	0.410867	0.163597	-0.167889	-0.143387	0.0358504
G5EFV4	8	4	8.31	0.052874	0.243367	0.560255	-0.803622	0.677979	-0.521388	0.57351	0.725714	0.504104	0.450947	-0.339162	-1.74393	-0.327771
G5EFX8	4	2	-5.83465	0.632884	0.297707	-0.0791452	-0.218562	0.0636057	0.697779	0.131736	-0.21989	-0.956567	0.939022	-0.925275	0.465628	-0.196038
G5EFY6	4	3	9.98799	0.000426936	0.327212	-0.640334	0.313123	0.485366	0.223124	0.273145	-0.693585	-0.158332	-1.06909	0.551862	-0.110997	0.498503
G5EFZ1	19	11	3.65599	0.0010275	0.139491	-0.379849	0.240357	0.322533	-0.041767	0.137708	-0.426129	-0.347515	-0.365902	0.232395	0.0425635	0.446113
G5EG13	10	5	0.204451	0.137729	-0.188914	-0.162027	0.35094	0.0510815	-0.166779	-0.451043	0.0742194	-0.268284	-0.292016	0.658678	0.701348	-0.307205
G5EG18	3	2	#NAME?	0.595198	-0.406613	0.550823	-0.14421	-1.35637	0.425831	-0.289305	0.147323	0.52429	0.980856	-1.75573	0.98329	0.339807
G5EG26	2	2	#NAME?	0.416326	-0.0743347	-0.00834977	0.0826845	0.0586063	-0.140586	-0.141024	-0.171188	0.161738	-0.0155986	0.170072	-0.127381	0.205362
G5EG33	14	9	3.84005	8.57e-10	0.881181	-0.965541	0.0843599	0.902944	0.794022	0.946577	-1.13073	-0.748639	-1.01725	-0.314139	-0.0624083	0.629627
G5EG62	10	5	0.886915	0.0181536	-0.267761	0.266902	0.000858974	-0.0810882	-0.361023	-0.361171	0.0920117	0.345227	0.363467	-0.111485	0.140167	-0.0261057
G5EGA5	8	8	12.871	4.97e-06	-1.04194	1.08985	-0.0479013	-1.1669	-0.893071	-1.06586	1.36787	0.72673	1.17493	-0.175172	0.344622	-0.313155
G5EGA6	3	2	-2.10874	0.121854	0.295653	-0.0864237	-0.209229	0.198016	0.369841	0.319101	0.0647302	0.0699379	-0.393939	-0.175001	-0.0737978	-0.378888
G5EGB3	2	2	3.59152	0.421899	0.287888	-0.0945155	-0.193372	-0.0618412	0.522395	0.40311	-0.0683767	-0.0857273	-0.129442	-1.01925	-0.0554447	0.494574
G5EGG0	2	2	2.79836	0.886467	-0.103496	0.191976	-0.0884804	-0.1131	-0.710744	0.513356	0.595643	0.18772	-0.207433	-0.74595	0.344905	0.135604
G5EGH7	3	3	3.29719	0.00909391	-0.167884	0.594187	-0.426303	-0.365716	-0.179636	0.0417005	1.01445	0.282863	0.485252	-0.0842245	-0.488822	-0.705864
G5EGK1	4	3	-0.0476441	0.85487	0.0872908	0.0173666	-0.104657	0.0280629	-0.0844915	0.318301	-0.196718	0.0712143	0.177603	0.131865	-0.526927	0.08109
G5EGK7	2	2	14.0211	0.00213839	-0.27621	1.4485	-1.17229	-0.405999	-0.316914	-0.105716	1.50299	1.22402	1.61849	-0.747519	-0.245611	-2.52374
G5EGK8	7	3	-3.12067	0.113283	0.468296	-0.363782	-0.104514	0.168483	0.686742	0.549664	-1.12452	-0.031231	0.0644077	-0.703106	0.180261	0.209304
G5EGL2	8	5	-2.59094	0.0957035	-0.51278	0.497185	0.0155947	-0.140548	-0.661486	-0.736305	0.77285	0.508277	0.210428	0.459287	-0.798483	0.385981
G5EGN2	2	2	-2.07446	0.0387767	-0.822172	0.789388	0.0327839	-1.02974	-0.940207	-0.496566	0.982609	0.295152	1.0904	-0.266692	0.0303525	0.334691
G5EGP8	9	5	-1.7876	6.45e-05	-0.266246	0.483436	-0.21719	-0.0729332	-0.665075	-0.0607284	0.60163	0.474994	0.373683	-0.0764446	-0.397513	-0.177613
G5EGT7	10	6	-0.36056	0.231111	0.492987	-0.393624	-0.0993625	0.0888938	0.599347	0.790719	0.316867	-1.44951	-0.0482325	-0.699325	-0.795587	1.19682
G5EGU1	5	5	11.5475	0.0289067	0.182628	0.277319	-0.459947	-0.139184	0.0930216	0.594046	0.690551	-0.362481	0.503887	-0.871873	-0.296254	-0.211715
H1UBK1	15	7	6.79323	0.0121808	-0.578331	0.485779	0.0925521	0.167604	-1.01913	-0.883462	0.509784	0.68832	0.259232	0.830864	-0.0415054	-0.511702
H2FLL1	49	33	12.6146	1.57e-16	0.882095	-0.719871	-0.162224	0.610366	0.87872	1.1572	-0.942629	-0.616491	-0.600494	-0.461616	0.454957	-0.480011
H2KMK6	3	2	#NAME?	0.748994	0.0996613	-0.108058	0.00839681	0.407456	-0.319716	0.211244	-0.338324	0.11326	-0.0991103	0.178268	-0.227398	0.0743209
H2KY58	2	2	#NAME?	0.0203845	0.333621	-0.496613	0.162993	0.526079	0.143305	0.331477	-0.617625	-0.681072	-0.191142	0.205653	0.236299	0.0470256
H2KYE0	10	10	13.7879	0.00752992	-0.25211	0.701961	-0.449851	-0.448152	-0.429123	0.120944	1.05005	0.351004	0.704826	0.044041	-0.0971213	-1.29647
H2KYI5	9	5	3.21711	0.00349158	0.201183	-0.375761	0.174578	0.384872	0.110316	0.108361	-0.247637	-0.368999	-0.510648	0.400498	0.0783294	0.0449082
H2KYJ5	6	4	2.628	0.0386628	-0.321637	0.611605	-0.289968	-0.289044	-0.839404	0.163537	1.06199	0.344546	0.428281	-0.373076	-0.341783	-0.155045
H2KYN3	3	3	#NAME?	0.207436	-0.247883	-0.0568879	0.304771	-0.644453	0.085046	-0.184243	-0.0588428	0.17206	-0.283881	0.0428717	0.312448	0.558994
H2KYQ3	2	2	#NAME?	0.200148	-0.828905	0.517331	0.311574	-1.77656	-0.00888002	-0.701271	0.75541	-0.0453963	0.841979	0.516299	0.18006	0.238362
H2KYQ5	8	3	1.43135	0.000163382	0.208689	-0.336065	0.127376	0.282467	0.2173	0.126299	-0.30233	-0.286199	-0.419666	0.11737	0.0398025	0.224957
H2KYR1	15	8	-2.21556	0.603278	-0.0237243	0.0630474	-0.0393231	0.48188	-0.474497	-0.0785561	0.160382	-0.0115097	0.0402699	0.227322	-0.117809	-0.227482
H2KYU6	4	3	-2.39005	0.639668	-0.391291	0.430769	-0.0394778	-0.634944	0.940222	-1.47915	0.481027	1.29224	-0.480957	-0.594097	-0.192493	0.668156
H2KYV1	3	3	10.2763	0.00176768	0.50274	0.389034	-0.891773	0.325514	0.250227	0.932478	0.438574	0.451912	0.276615	-0.498305	-0.182247	-1.99477
H2KYV3	12	8	12.5341	0.00212883	1.0006	-0.645125	-0.35547	0.705864	1.12851	1.16742	0.756988	-0.884957	-1.80741	-0.0209291	-0.967327	-0.0781543
H2KZ07	3	3	15.5838	3.09e-07	2.40159	-1.23553	-1.16606	2.35036	2.19763	2.65678	-1.32789	-1.2993	-1.0794	-1.49805	-0.898459	-1.10167
H2KZA2	2	2	#NAME?	0.297199	0.228394	-0.413055	0.184661	0.0876919	0.339159	0.258331	-0.621143	-0.513127	-0.104894	0.172686	0.0501668	0.331129
H2KZA3	2	2	#NAME?	0.556947	-0.332542	-0.098366	0.430908	-0.225417	-0.358708	-0.413501	0.0324221	-0.602586	0.275066	-0.179145	1.46326	0.00860564
H2KZD5	10	6	1.98232	0.000312104	0.308107	-0.637753	0.329647	0.623487	0.213899	0.0869336	-0.487081	-0.519608	-0.90657	0.305442	0.24514	0.438358
H2KZG6	21	15	24.6989	1.78e-16	-1.24938	0.571312	0.67807	-0.760177	-1.23954	-1.74843	0.550579	0.625405	0.537951	0.707861	0.385029	0.941321
H2KZJ5	9	3	-5.79254	0.259685	-0.100027	0.0314021	0.0686251	0.0244488	-0.357771	0.0332408	-0.110701	0.177723	0.0271846	0.10066	0.0685034	0.0367117
H2KZK7	3	2	#NAME?	0.47276	-0.30388	0.228428	0.0754527	-0.879997	-0.104125	0.0724815	-0.388539	0.456557	0.617265	-0.0667662	-0.114528	0.407652
H2KZS2	14	13	19.2631	0.00292028	-0.343137	0.500054	-0.156916	-0.796568	-0.546032	0.313188	0.152529	0.4019	0.945731	0.34271	-0.17666	-0.636799
H2KZV5	5	4	0.317549	0.00409073	-0.429426	0.757209	-0.327783	-0.461677	-0.467693	-0.358907	0.80667	0.879587	0.58537	-0.217005	-0.718913	-0.047433
H2L003	3	3	6.64137	0.00113547	0.715981	-0.446932	-0.269049	0.590302	0.909305	0.648337	-0.150959	-0.195638	-0.9942	0.493536	-0.641391	-0.659292
H2L034	5	4	10.4908	0.0580962	-0.781663	0.96707	-0.185407	-0.43089	-1.70531	-0.208787	1.47068	0.355422	1.07511	0.989094	-0.908964	-0.636351
H2L049	10	6	19.6044	7.02e-05	0.875989	-1.0274	0.151409	1.09022	0.699571	0.838177	-0.591235	-1.15738	-1.33358	0.304256	-0.430189	0.58016
H2L056	2	2	3.51235	0.172954	0.148645	0.22402	-0.372665	0.213985	0.0871032	0.144848	-0.170988	0.704101	0.138946	-0.421627	-0.957658	0.26129
H2L099	2	2	#NAME?	0.0396281	0.133837	0.0330929	-0.16693	0.416714	-0.255354	0.240153	0.0915724	-0.0327251	0.0404314	-0.0425844	-0.307213	-0.150994
H2L0E6	2	2	#NAME?	0.228633	0.281729	-0.120635	-0.161094	0.390668	0.194564	0.259954	-0.308533	-0.289779	0.236408	-0.23716	0.391141	-0.637263
H2L0M0	42	24	7.12847	1.71e-09	-0.413872	-0.0102053	0.424077	-0.306723	-0.444205	-0.490688	-0.0190676	0.0324277	-0.0439762	0.209716	0.375909	0.686607
H2L0Q1	6	5	12.011	1.67e-05	-0.406905	0.997616	-0.590711	-0.384742	-0.826442	-0.00953123	1.10541	0.577187	1.31025	-0.718245	-0.723797	-0.330092
H2L2A2	2	2	5.89253	0.212971	0.560025	-0.0740177	-0.486007	0.0128319	0.663897	1.00334	-0.035277	-0.0429672	-0.143809	-0.404484	0.406636	-1.46017
H2L2A8	2	2	#NAME?	0.143833	0.0266279	-0.448073	0.421445	-0.0792102	0.316116	-0.157022	-0.118074	-0.506157	-0.719987	0.436626	-0.0194538	0.847163
H2L2E8	3	2	7.0696	0.740721	0.337171	-0.225931	-0.11124	0.923728	0.533578	-0.445793	-1.37949	0.00623843	0.695457	0.561527	0.194598	-1.08985
H8ESF3	4	3	0.341405	0.312461	1.02283	-0.415506	-0.607327	0.828303	0.890357	1.34984	0.0625706	0.514614	-1.8237	-1.57549	-0.347939	0.101445
H8W3Y1	17	16	16.4582	3.77e-16	-0.465128	1.99819	-1.53306	-0.866012	-0.86229	0.332917	2.29679	1.68619	2.01159	-1.54912	-1.44195	-1.60812
H9G2T4	26	12	4.20206	0.346269	-0.257382	0.22345	0.0339317	0.566719	-0.820817	-0.518047	0.547406	0.356467	-0.233523	0.619533	-0.679021	0.161284
H9G340	6	3	-14.4371	0.062714	0.230022	-0.334865	0.104844	0.407809	-0.0131459	0.295402	-0.122207	-0.276617	-0.605773	0.402955	-0.222444	0.13402
I2HA91	3	2	#NAME?	0.391279	0.00201866	-0.0201218	0.0181032	-0.0535467	-0.278717	0.338319	-0.173864	0.538933	-0.425435	0.163925	-0.248868	0.139252
K8ERV5	2	2	4.47172	0.0829843	-0.376071	0.738629	-0.362557	-0.374813	-0.485251	-0.26815	0.859401	0.572494	0.783991	0.189092	0.126944	-1.40371
K8ESC5	3	2	#NAME?	0.416168	-0.0550019	-0.123605	0.178606	-0.263172	0.230136	-0.131969	0.346682	-0.0450049	-0.672491	-0.0541842	0.065923	0.524081
K8ESK9	11	7	12.9813	3.53e-06	0.354146	-0.632422	0.278277	0.396082	0.379762	0.286593	-0.471632	-0.343545	-1.08209	0.338153	0.143379	0.353298
K8ESM2	4	3	-6.69897	0.370034	-0.189339	0.439267	-0.249928	-0.475329	-0.266386	0.173697	0.934467	-0.321284	0.704619	-0.132247	-0.227646	-0.389891
K8F7V7	22	14	11.8741	1.77e-08	0.674114	-0.715313	0.0411992	0.470679	0.966446	0.585217	-0.665235	-0.451688	-1.02902	-0.0695182	0.271881	-0.0787653
K8FDY0	2	2	1.64245	0.618404	0.049651	0.162426	-0.212077	-0.337162	-0.131156	0.617271	0.477691	0.0293659	-0.019778	0.108007	-0.202155	-0.542084
K8FE02	8	5	5.4463	0.0537235	0.206135	-0.611278	0.405143	0.295312	0.136215	0.186877	-0.644326	-0.417904	-0.771604	0.402358	0.52846	0.284613
O01422	5	3	9.17487	0.0084157	0.545841	-0.612217	0.0663753	0.275429	0.859456	0.502639	-0.561864	-0.240914	-1.03387	-0.683462	0.531569	0.351019
O01504	7	3	7.56701	0.0012482	-0.444489	0.459093	-0.0146049	-0.422722	-0.282729	-0.628014	0.488425	0.37763	0.511225	-0.0814777	-0.121523	0.159186
O01530	8	5	3.74014	0.049126	0.0401756	0.20882	-0.248996	0.376478	-0.387002	0.13105	0.220836	0.231595	0.174031	-0.0659832	-0.369134	-0.311871
O01531	3	3	6.38869	0.00395325	1.4805	-0.456461	-1.02404	1.9467	2.45561	0.0391798	-0.708934	-0.122041	-0.538406	-0.83799	-0.851489	-1.38263
O01532	6	5	14.2952	0.000357705	0.0220767	0.282141	-0.304218	0.293564	-0.184756	-0.0425779	0.330417	0.355767	0.160239	-0.168817	-0.28493	-0.458906
O01541	29	14	11.8471	0.240559	-0.25242	0.0494265	0.202993	0.160335	-0.6144	-0.303194	0.127533	0.358268	-0.337522	0.538147	-0.343038	0.41387
O01542	18	8	3.05165	4.69e-06	0.576842	-0.62034	0.0434976	0.460199	0.642943	0.627386	-1.01699	-0.603877	-0.24015	-0.307401	0.387357	0.0505361
O01590	4	2	#NAME?	0.27461	-0.472772	0.322016	0.150757	-0.149001	0.519203	-1.78852	0.780107	-0.817719	1.00366	-0.851967	0.124154	1.18008
O01592	5	5	4.529	0.00421891	-0.0513187	-0.578961	0.63028	-0.173492	0.243341	-0.223805	-0.142655	-0.572605	-1.02162	0.6132	0.399756	0.877885
O01593	10	8	13.4851	3.63e-05	-0.604248	-0.412686	1.01693	-0.265115	-0.43803	-1.1096	-0.278421	-0.186317	-0.773318	0.86753	0.669083	1.51419
O01615	5	2	9.38837	0.000861996	0.729787	-0.362068	-0.367719	0.869278	0.644167	0.675915	-0.230095	-0.186791	-0.669317	-0.354997	-0.140476	-0.607684
O01685	21	10	2.95054	0.032299	0.526439	-0.456175	-0.0702636	0.311869	0.643944	0.623503	-0.635718	-0.656447	-0.0763603	-0.961994	0.514412	0.236791
O01692	11	9	-1.16229	0.250658	-0.451675	0.278865	0.17281	-0.0724256	-0.412055	-0.870545	0.124811	0.321384	0.3904	0.300973	0.0965217	0.120936
O01761	6	5	7.55422	0.500584	0.110014	0.140853	-0.250867	-0.8859	0.353474	0.862469	-0.0601003	-0.142474	0.625133	-0.139099	-0.13786	-0.475644
O01763	4	3	0.492988	0.307074	0.52498	-0.328527	-0.196453	-0.297916	0.805394	1.06746	-0.542466	-0.439523	-0.00359223	-1.09946	-0.26168	0.77178
O01802	25	12	9.92127	0.50011	-0.483342	0.433573	0.0497691	0.375257	-0.842122	-0.983161	0.842536	0.641842	-0.183659	0.907178	-1.0424	0.284529
O01803	5	3	-1.37003	0.893145	0.0809462	0.0669848	-0.147931	-0.224775	0.105541	0.362073	0.258741	0.246943	-0.30473	-0.302798	0.0185384	-0.159533
O01804	10	6	16.6681	2.33e-05	0.149126	-0.43083	0.281703	0.258761	-0.0344788	0.223096	-0.341055	-0.253219	-0.698215	0.473189	0.0104056	0.361515
O01805	6	4	0.0887588	0.34673	-0.130861	0.0278189	0.103042	0.256948	-0.421728	-0.227803	0.0990712	0.353655	-0.36927	0.0786012	-0.128751	0.359275
O01806	17	15	13.9545	1.82e-05	-0.389023	0.330191	0.0588322	-0.0474888	-0.664429	-0.45515	0.448882	0.467173	0.0745162	0.218583	-0.12847	0.0863834
O01812	16	8	2.8823	0.00233759	-0.392394	0.157319	0.235075	-0.131593	-0.722864	-0.322726	0.0976431	0.282358	0.0919567	0.362593	0.0447813	0.297851
O01814	9	5	-3.08957	0.0372571	0.292298	-0.401136	0.108839	0.126582	0.468942	0.281368	-0.575361	-0.438763	-0.189285	-0.225638	0.377485	0.17467
O01815	4	2	-9.14239	0.490895	0.416637	-0.172777	-0.24386	1.14819	-0.0980507	0.199773	0.512215	-1.04836	0.0178172	-0.307772	0.243023	-0.666831
O01816	3	3	-16.2844	0.406342	-0.427365	0.40937	0.0179957	-1.5242	0.132903	0.109205	0.611427	0.360612	0.256069	-0.47858	0.426648	0.105919
O01826	3	3	#NAME?	0.615709	0.00286422	-0.0318912	0.029027	-0.141484	0.195284	-0.0452078	0.0152692	-0.369995	0.259053	0.0751454	0.128741	-0.116805
O01868	5	3	-1.08431	0.87637	-0.256216	0.110479	0.145737	0.332877	-0.931424	-0.170101	0.155447	0.396473	-0.220484	0.688131	-0.406673	0.155754
O01869	8	4	9.04595	0.703913	-0.556783	0.515869	0.0409143	1.04024	-1.45306	-1.25753	1.49064	1.01544	-0.958469	1.42225	-1.43013	0.130627
O01876	3	2	0.414671	0.286729	0.838832	-0.626408	-0.212424	0.957354	0.692803	0.86634	0.588159	-0.987979	-1.4794	0.381777	-1.59843	0.579377
O01884	6	3	8.87139	0.0935244	0.159508	-0.363061	0.203553	0.639075	-0.101573	-0.0589786	-0.3633	-0.221286	-0.504597	0.457856	-0.189727	0.34253
O01974	7	5	1.04993	0.819425	0.309671	-0.248103	-0.0615681	0.516857	0.196877	0.215281	0.192821	-0.27936	-0.65777	0.0712227	-1.18224	0.926309
O02056	28	15	5.17295	0.000288632	-0.397353	0.255084	0.142269	0.302075	-0.937812	-0.556321	0.696335	0.545024	-0.476108	0.882935	-0.597846	0.141717
O02063	5	2	14.8597	0.000967456	0.59942	-0.597906	-0.00151415	0.302205	0.778098	0.717957	-0.903816	-0.605938	-0.283963	-0.247394	0.0592395	0.183612
O02089	19	8	3.35705	0.896564	-0.30039	0.337504	-0.0371134	0.994559	-1.5573	-0.338435	0.634479	0.508198	-0.130166	0.722878	-0.704153	-0.130065
O02106	4	4	15.0902	2.29e-06	-1.0644	2.21094	-1.14654	-1.18867	-1.42732	-0.577202	2.51838	2.31963	1.79481	-1.07366	-1.2597	-1.10626
O02108	4	2	-8.36285	0.0656022	-0.44979	0.255859	0.193931	0.12726	-1.09363	-0.382996	0.222372	0.533573	0.0116308	0.181979	-0.0186035	0.418418
O02115	9	8	2.93453	5.94e-05	0.936755	-0.68264	-0.254116	0.666436	1.20022	0.943609	-0.83661	-0.695518	-0.515792	-0.545162	0.0371219	-0.254307
O02153	3	3	18.2601	0.000390168	-1.43139	1.58061	-0.149214	-1.7637	-1.06289	-1.46759	1.55607	1.48813	1.69763	-1.23675	0.546139	0.242969
O02158	14	7	-3.40208	0.550846	0.0620418	-0.084541	0.0224991	0.130541	-0.0746564	0.130241	-0.042758	0.196664	-0.407529	0.0478468	-0.176475	0.196126
O02161	9	5	9.67266	0.00500211	0.271583	-0.53761	0.266027	0.297699	0.447011	0.0700383	-0.157561	-0.153189	-1.30208	0.161539	0.214416	0.422127
O02215	4	3	13.5863	0.000171342	-0.876506	0.687528	0.188978	-0.748932	-0.818	-1.06259	0.654172	0.572422	0.835989	-0.20402	0.49433	0.276624
O02225	2	2	6.21366	0.00103485	1.48799	-0.540471	-0.947516	1.64841	1.22505	1.5905	-0.664921	-0.865572	-0.090922	-1.13842	-1.41633	-0.287791
O02238	4	2	#NAME?	0.473701	0.221562	-0.318269	0.0967062	0.664676	-0.113987	0.113998	-0.497462	0.249525	-0.706869	0.622282	-0.520129	0.187965
O02252	3	2	13.3144	0.0144708	-0.751275	1.21262	-0.461345	-1.09652	-0.859748	-0.29756	1.66647	0.87629	1.09509	0.743358	-0.616512	-1.51088
O02266	8	4	0.435113	0.240295	0.211026	-0.0767572	-0.134269	0.470211	0.0238099	0.139056	0.225243	0.137564	-0.593079	-0.00308226	-0.0926181	-0.307106
O02267	6	3	17.722	0.00416531	0.230219	0.192543	-0.422762	0.393072	-0.0764488	0.374035	0.417302	-0.000461536	0.160789	-0.10781	-0.313463	-0.847015
O02286	36	16	5.12323	6.86e-07	0.534968	-0.579573	0.0446051	0.572092	0.512236	0.520576	-0.44492	-0.489932	-0.803868	0.0317343	0.12202	-0.0199387
O02323	8	7	11.1025	8.36e-05	0.352696	-0.562269	0.209573	0.296361	0.425524	0.336203	-0.734229	-0.26803	-0.684547	0.0994121	0.348306	0.181
O02325	4	4	2.67701	0.591479	0.258421	-0.0491229	-0.209298	0.433039	-0.00247528	0.3447	0.252721	0.183398	-0.583487	-0.167529	-0.867889	0.407524
O02328	16	10	21.1696	0.0349175	0.926459	-0.608185	-0.318274	0.920181	0.874653	0.984543	-0.193352	-0.540744	-1.09046	-1.23442	-0.958593	1.23819
O02358	2	2	2.49873	0.0266386	-0.95342	0.867554	0.0858655	-0.226999	-0.859778	-1.77348	1.03818	1.07965	0.484834	-0.0898199	-0.195982	0.543399
O02365	12	11	17.08	2.82e-07	-0.819037	0.724471	0.0945662	-0.83548	-1.38969	-0.231938	0.576788	0.733209	0.863416	0.492956	-0.330348	0.12109
O02485	8	5	9.61609	0.000179317	0.861085	-0.911399	0.0503142	0.800809	0.831095	0.95135	-0.935652	-0.274413	-1.52413	-0.288672	-0.254	0.693615
O02495	2	2	-16.1046	0.478523	-0.0427775	-0.115794	0.158571	-0.0544737	-0.193759	0.1199	-0.0606546	0.469155	-0.755882	0.602086	-0.130997	0.00462551
O02639	7	3	1.59495	0.328768	-0.830405	0.575949	0.254456	0.573864	-2.31873	-0.746346	1.02474	0.90186	-0.198751	1.26526	-1.25486	0.752966
O02640	22	12	4.80521	7.58e-07	0.387239	-0.282585	-0.104653	0.508151	0.22844	0.425125	-0.314776	-0.318709	-0.214272	0.201978	-0.0742409	-0.441697
O02642	13	5	6.95235	0.854609	-0.0694552	-0.164606	0.234061	0.359518	-0.45512	-0.112763	0.275168	0.285983	-1.05497	0.724642	-0.529418	0.50696
O02658	5	2	-17.8349	0.166296	1.17809	-0.348258	-0.829828	1.88201	0.579215	1.07303	-0.797625	-0.350612	0.103463	0.0356244	-1.20325	-1.32185
O16214	9	7	0.856034	0.165883	-0.274164	0.161618	0.112546	-0.198039	-0.595415	-0.0290364	0.253251	0.23559	-0.00398716	0.24713	-0.296866	0.387372
O16215	3	2	7.60693	0.00752629	0.433885	-0.740038	0.306154	0.635478	0.3825	0.283677	-1.05642	-0.457117	-0.706583	0.24971	0.274347	0.394404
O16226	2	2	7.67554	0.00804389	0.0335921	0.723645	-0.757237	0.354822	-0.186934	-0.0671117	1.09657	0.752187	0.322173	-1.54023	-0.243977	-0.487506
O16249	35	14	3.27185	0.0562915	-0.40365	0.136438	0.267213	0.15321	-0.746842	-0.61732	0.27836	0.365182	-0.234229	0.732994	-0.285146	0.353791
O16259	15	7	2.18162	0.00172399	-0.407571	0.301359	0.106213	-0.094024	-0.762631	-0.366059	0.339491	0.387466	0.177119	0.302907	-0.265463	0.281194
O16264	7	3	-9.67344	0.697252	0.030186	0.0771811	-0.107367	-0.172266	0.161568	0.101255	-0.00838968	-0.142598	0.382531	-0.370897	-0.188064	0.23686
O16294	15	5	-2.96935	0.0734012	-0.734488	0.577716	0.156772	-0.218851	-0.550965	-1.43365	0.530176	0.478335	0.724638	0.234033	0.193298	0.0429851
O16297	7	6	8.16605	6.26e-06	1.15771	-0.944381	-0.213326	1.22458	1.09631	1.15223	-0.850074	-1.19298	-0.790089	-0.317314	0.324122	-0.646787
O16298	3	3	5.79499	0.621809	-0.0510709	0.198327	-0.147256	-0.0429868	-0.277586	0.16736	0.631264	-0.00122002	-0.0350628	0.172272	0.309408	-0.923448
O16303	7	4	-0.167885	0.180915	-0.265819	-0.228837	0.494656	-0.408259	0.327249	-0.716448	-0.244735	0.0214471	-0.463223	-0.0719396	0.488205	1.0677
O16305	9	5	13.7625	0.359799	0.707124	-0.358172	-0.348952	0.13203	1.13389	0.855451	-0.784806	-0.944255	0.654547	-1.80306	0.777873	-0.0216703
O16309	5	5	8.72056	0.00016511	-1.09095	0.883594	0.207355	-1.05718	-1.19078	-1.02489	0.993594	1.19818	0.459006	0.418846	-0.300793	0.504013
O16315	5	5	8.43446	9.93e-08	-0.836777	1.4069	-0.570125	-0.954331	-0.757695	-0.798306	1.46183	1.56264	1.19624	-0.733194	-0.54166	-0.435522
O16368	16	9	6.26513	0.0310637	0.332925	-0.534226	0.201301	0.511505	0.287783	0.199488	-0.248111	-0.136905	-1.21766	0.11885	0.0553479	0.429704
O16424	2	2	15.3548	0.000390445	-1.50708	1.11538	0.391706	-1.6815	-2.26072	-0.579037	1.4431	1.25829	0.644742	0.514635	0.592354	0.0681292
O16486	3	3	2.74346	0.0462072	-0.193893	0.514739	-0.320846	0.104322	-0.399935	-0.286066	0.613308	0.919433	0.0114767	-0.238682	-0.525578	-0.198279
O16517	8	6	9.16264	0.107846	-0.250753	0.456935	-0.206181	-0.00611867	-0.9505	0.204358	0.685447	0.350847	0.334511	0.413825	-0.504239	-0.52813
O16520	14	6	2.69634	0.621247	0.163119	-0.177789	0.0146709	-0.276296	0.543826	0.221825	-0.316437	-0.357237	0.140306	-0.907247	0.619655	0.331605
O16521	4	2	6.61345	0.832803	0.117077	-0.00164652	-0.11543	-0.694497	0.415193	0.630534	-0.585917	-0.398891	0.979868	-0.465653	0.549999	-0.430636
O16580	2	2	6.45851	0.0689239	1.10171	-0.593404	-0.508307	1.00044	1.00886	1.29583	-0.386701	-0.206395	-1.18711	-1.21493	1.14492	-1.45492
O16619	7	4	-2.92578	0.195966	0.0300971	-0.197316	0.167219	0.187876	-0.0749982	-0.0225865	-0.178401	-0.112689	-0.300859	0.402115	-0.0727515	0.172293
O16725	2	2	#NAME?	0.0451091	-0.076502	-0.0462283	0.12273	0.0542748	-0.110411	-0.17337	0.17597	-0.0119656	-0.30269	0.478264	-0.111763	0.00168981
O16784	2	2	#NAME?	0.165352	0.378761	-0.167492	-0.21127	-0.0219051	0.572773	0.585416	-0.118229	-0.0183188	-0.365927	-0.213936	-0.337775	-0.0820985
O16785	2	2	-9.34436	0.0347286	0.654218	-0.0269798	-0.627238	0.258753	0.809169	0.89473	0.368665	-0.0593867	-0.390217	-0.463308	-0.372808	-1.0456
O16928	3	2	#NAME?	0.493096	0.548928	-0.439306	-0.109622	-0.0430615	0.695271	0.994575	-0.624067	-0.543485	-0.150367	0.109802	0.650597	-1.08926
O16999	7	3	1.38027	0.186546	-0.42957	0.557195	-0.127624	0.414217	-1.21341	-0.489515	0.857386	0.402537	0.411661	0.174628	0.103028	-0.66053
O17004	3	2	7.11012	0.598871	-0.141078	0.186105	-0.0450266	0.35331	-0.649651	-0.126892	0.268852	0.361372	-0.0719107	-0.29361	-0.260842	0.419372
O17071	16	6	8.50528	0.00674365	0.193377	-0.314028	0.120651	0.393542	0.133879	0.0527092	-0.407088	-0.0407959	-0.494199	0.203235	0.0881132	0.0706035
O17214	19	10	0.890216	0.0145908	0.519368	-0.615124	0.0957564	-0.032899	1.08466	0.506346	-1.23081	-0.669068	0.0545022	-0.338709	0.757486	-0.131509
O17218	9	3	0.944664	0.0318482	-0.300986	0.0398766	0.26111	-0.491274	-0.385671	-0.0260135	-0.301089	0.153538	0.267181	0.463497	-0.0140808	0.333912
O17271	3	2	#NAME?	0.9045	-0.0912715	0.0206525	0.0706189	0.281896	0.0592824	-0.614993	-0.713504	-0.123737	0.899199	-0.617042	0.280663	0.548236
O17287	2	2	#NAME?	0.319404	0.224899	0.223294	-0.448193	-0.0518715	0.111439	0.615131	0.115142	-0.034931	0.589671	-1.081	0.0449762	-0.308556
O17328	3	3	-1.80572	0.0358679	0.931194	-0.640346	-0.290848	0.690699	1.07066	1.03222	-0.506944	-0.305209	-1.10889	-0.0289594	-0.258949	-0.584634
O17345	4	2	5.53212	0.48609	-0.110891	0.17771	-0.0668192	0.048635	-0.379686	-0.00162064	0.420737	-0.00734293	0.119735	0.300171	-0.360473	-0.140156
O17347	3	3	13.7676	6.83e-06	-1.0022	1.77025	-0.768049	-0.790704	-0.847003	-1.36888	2.21066	1.37224	1.72783	-0.25867	-1.41094	-0.634533
O17352	11	9	11.9281	2.01e-07	-1.01279	0.605841	0.406951	-0.916652	-0.839347	-1.28238	0.668186	0.648269	0.501068	0.357917	0.354898	0.508037
O17389	5	4	-1.90985	0.158184	0.436266	-0.11925	-0.317016	0.461043	0.383963	0.463791	0.150675	-0.00493976	-0.503486	0.12207	-0.282679	-0.790437
O17406	12	7	6.88801	0.00206734	1.2556	-0.636498	-0.619099	0.626244	1.54588	1.59467	-0.378024	-0.463458	-1.06801	-1.48278	-0.602274	0.227759
O17570	6	3	0.691823	0.376273	-0.565148	0.632303	-0.0671547	0.608841	-0.854127	-1.45016	1.28232	1.08533	-0.470743	0.79841	-1.53765	0.53778
O17586	13	5	11.4506	0.0405954	0.351621	-0.0596184	-0.292002	0.688252	-0.0428951	0.409504	-0.0178331	0.0938904	-0.254913	-0.0712786	-0.315972	-0.488756
O17606	14	6	-0.136497	0.0850304	0.0130799	-0.257728	0.244648	0.156122	-0.0906361	-0.0262462	0.0300741	0.141002	-0.944261	0.46177	0.087519	0.184656
O17607	11	7	7.03968	0.370369	-0.113246	0.176138	-0.0628919	0.106039	-0.297465	-0.148312	0.146924	0.292893	0.0885963	0.0984277	-0.335347	0.0482434
O17621	7	6	5.49054	0.437813	-0.055402	-0.290213	0.345615	-0.690985	0.513558	0.0112216	-0.43956	-0.18829	-0.242788	0.080083	0.777218	0.179543
O17622	9	4	15.8456	0.000206731	0.575362	-0.963413	0.38805	0.693882	0.611235	0.42097	-0.7167	-0.546921	-1.62662	0.25942	0.253532	0.651199
O17626	18	11	13.7114	1.79e-05	-0.279475	0.432628	-0.153153	-0.0582259	-0.546019	-0.234179	0.352889	0.559713	0.385282	0.00155444	-0.448012	-0.0130019
O17643	12	6	1.62013	0.116949	-0.308334	-0.0134289	0.321763	0.158299	-0.349774	-0.733528	0.243195	0.23308	-0.516562	0.426847	-0.00938249	0.547825
O17680	22	14	17.5799	3.4e-07	-0.682475	0.38646	0.296015	-0.137817	-0.940107	-0.9695	0.578676	0.597747	-0.0170441	0.54475	-0.0948456	0.438141
O17685	2	2	4.95767	0.00432727	1.02204	-1.82801	0.805967	0.947492	1.23101	0.887629	-2.41296	-2.09692	-0.974147	0.779551	0.358185	1.28017
O17687	16	13	21.5302	1.21e-17	1.9957	-2.27494	0.279239	1.85394	2.11787	2.0153	-2.03812	-2.38021	-2.40649	-0.181185	0.604764	0.414138
O17694	5	5	7.78688	0.378908	-0.0316838	0.233793	-0.202109	0.0837773	-0.522955	0.344127	0.290226	0.0725022	0.338651	0.373994	-0.104916	-0.875406
O17695	4	4	2.86207	0.00450885	0.609702	-0.666522	0.0568201	0.334407	0.947899	0.5468	-1.06407	-0.440394	-0.495098	-0.149923	0.461781	-0.141398
O17730	7	5	1.5378	0.00315852	0.437007	-0.915507	0.4785	0.550495	0.537372	0.223153	-0.180327	-0.342082	-2.22411	0.55674	0.592889	0.285872
O17731	2	2	5.35779	0.196348	0.445629	-0.249436	-0.196193	0.507254	0.380338	0.449296	-0.195035	-0.109095	-0.444179	-0.654713	0.653572	-0.587438
O17732	43	22	12.8373	6.12e-09	0.419407	-0.57199	0.152582	0.553217	0.311843	0.393162	-0.550674	-0.351304	-0.813991	0.308828	-0.203881	0.352801
O17759	34	16	12.2601	2.5e-06	-0.308591	-0.162709	0.4713	0.102245	-0.58931	-0.438708	-0.249942	-0.0378965	-0.200288	0.690843	0.165688	0.557369
O17859	2	2	#NAME?	0.27789	-0.440278	0.346986	0.0932923	-0.45011	0.178264	-1.04899	0.364978	0.219978	0.456001	-0.00100797	-0.0441182	0.325003
O17861	7	4	-0.423708	0.0361548	0.209104	-0.106641	-0.102464	0.387856	0.0535452	0.185912	0.019401	-0.124214	-0.215109	0.118265	-0.129575	-0.296081
O17891	8	7	17.6156	3.1e-13	1.52196	-2.21783	0.69587	1.46872	1.38815	1.709	-2.15905	-1.88863	-2.60579	0.494692	0.667641	0.925276
O17892	15	11	7.54294	1.64e-07	-0.558155	2.81e-05	0.558127	-0.550316	-0.373036	-0.751113	0.0416457	0.131891	-0.173452	0.580893	0.405991	0.687495
O17901	2	2	#NAME?	0.202142	0.331355	-0.149065	-0.18229	0.363545	0.731608	-0.101087	-0.123464	-0.136684	-0.187048	-0.70749	0.0104402	0.150179
O17907	3	3	-5.51169	0.0343463	-0.536025	0.349993	0.186031	-0.685813	-0.247627	-0.674633	0.365	0.422785	0.262195	0.379691	0.196181	-0.0177786
O17915	9	4	4.54933	0.641322	-0.0291389	-0.0265008	0.0556397	0.443903	-0.644605	0.113285	0.52303	0.426815	-1.02935	0.271471	0.270469	-0.375021
O17919	5	4	13.5087	0.242367	0.496821	0.144601	-0.641421	-0.00370315	0.4414	1.05277	0.761423	0.203417	-0.531038	-1.02264	-1.69795	0.796331
O17921	2	2	-3.36185	0.682822	-0.143522	-0.0243853	0.167908	0.404661	-0.852422	0.0171939	-0.21452	0.271679	-0.130314	0.693722	-0.474849	0.28485
O17939	4	4	-1.17394	0.001335	0.538097	-0.334021	-0.204076	0.514357	0.463601	0.636332	-0.553998	-0.0906582	-0.357407	-0.258216	-0.43288	0.0788684
O17944	4	2	-2.98715	0.00944949	-0.61054	0.456957	0.153584	-0.278006	-0.719048	-0.834567	0.15672	0.500523	0.713628	0.0180383	0.458709	-0.0159968
O17953	19	7	0.433627	0.702111	0.119381	-0.0415567	-0.0778245	0.59139	-0.165213	-0.0680331	-0.0338945	-0.0249209	-0.0658548	0.13943	-0.0352049	-0.337698
O17954	5	5	9.83903	0.00137055	0.295525	0.468273	-0.763798	0.107603	0.213088	0.565884	0.595218	0.307365	0.502237	-0.610905	-0.630277	-1.05021
O18000	25	16	4.82201	1.66e-05	-0.642827	0.201904	0.440923	-0.112585	-0.71126	-1.10464	0.259681	0.452361	-0.106329	0.501525	0.0920039	0.729239
O18054	3	2	-6.95066	0.227461	-0.529446	0.664488	-0.135042	-0.952166	0.23261	-0.868781	0.947985	0.537863	0.507616	-0.996635	0.0424617	0.549047
O18089	4	4	17.3243	8.32e-06	1.01341	-1.72032	0.706911	1.24859	0.704892	1.08675	-1.50364	-1.74773	-1.90959	0.280776	0.715475	1.12448
O18178	6	6	7.67404	0.00248445	0.356396	-0.371866	0.0154696	-0.0288156	0.802102	0.295902	-0.391852	-0.21237	-0.511374	-0.278364	0.237228	0.0875455
O18180	3	2	#NAME?	0.816012	0.235475	-0.0934088	-0.142066	-0.257641	0.375125	0.588941	-0.060371	-0.784633	0.564778	-0.847069	0.466323	-0.0454523
O18183	2	2	#NAME?	0.428115	0.248075	-0.188768	-0.0593067	0.0440507	0.369875	0.3303	-0.84975	0.0148654	0.26858	-0.818717	0.626359	0.0144374
O18199	4	2	#NAME?	0.392125	0.137019	-0.121771	-0.0152481	0.219095	-0.142405	0.334368	0.224455	-0.284433	-0.305336	0.4838	-0.207076	-0.322468
O18211	5	3	#NAME?	0.0196677	0.245745	-0.36939	0.123645	-0.225843	0.581161	0.381917	-0.53469	-0.385	-0.188481	-0.0204166	0.487064	-0.0957128
O18215	2	2	4.56783	0.189007	-0.208693	0.479339	-0.270645	-0.427229	-0.207904	0.00905271	0.897119	0.0951805	0.445717	-1.07317	0.144364	0.116874
O18216	2	2	#NAME?	0.373308	-0.00524416	-0.420467	0.425711	-0.544458	0.35061	0.178115	-0.517056	-0.775974	0.0316284	0.0563815	0.470511	0.750241
O18224	5	4	2.34712	0.00207173	0.80726	-1.32748	0.520217	1.29157	0.036317	1.09389	-1.19433	-1.78467	-1.00343	0.533588	0.072998	0.954066
O18229	8	5	0.406025	0.567317	0.104733	-0.130273	0.0255404	0.0534506	-0.0109865	0.271734	0.0955132	0.248333	-0.734666	0.227869	-0.342929	0.191682
O18235	2	2	#NAME?	0.0224118	-0.515505	-0.1853	0.700805	-1.0932	0.171012	-0.624324	-0.163503	-0.442518	0.0501197	1.27485	1.10814	-0.280576
O18236	2	2	#NAME?	0.416136	-0.0557932	0.0809349	-0.0251417	-0.260382	-0.209264	0.302267	0.72568	-0.489403	0.00652774	0.271739	-0.632433	0.285269
O18239	4	4	3.96175	0.107946	-0.0562892	0.507788	-0.451498	-0.689924	0.123079	0.397977	0.601219	-0.0152563	0.9374	-0.909893	0.160913	-0.605515
O18240	11	6	12.0602	0.0257685	-0.397727	0.233757	0.16397	0.0284198	-0.85359	-0.36801	0.21224	0.252309	0.236722	0.600351	-0.329143	0.220701
O18307	3	3	4.05099	0.00344272	-0.806693	0.778993	0.0277002	-0.842413	-1.03655	-0.541113	0.957828	0.404465	0.974687	-0.661967	0.159368	0.5857
O18650	13	9	7.81699	0.719275	-0.402211	0.399074	0.00313654	1.06667	-0.773478	-1.49983	0.970614	0.727038	-0.500429	1.04502	-0.589811	-0.445795
O18693	11	11	18.366	2.99e-13	2.44965	-1.65673	-0.792915	2.77825	1.86747	2.70322	-1.45689	-1.93364	-1.57967	-1.2255	-0.815028	-0.338216
O44133	2	2	2.18971	0.0538041	0.718351	-1.08598	0.367628	0.91218	0.632363	0.610509	-0.0839404	-1.09434	-2.07966	0.707249	0.135642	0.259993
O44144	6	4	17.5988	4.73e-05	1.83742	-2.05729	0.219869	2.02573	1.67082	1.81572	-2.46442	-2.29611	-1.41135	0.52989	-1.07753	1.20725
O44145	4	4	18.8832	0.000390699	1.54817	-1.80862	0.260446	1.39716	1.60272	1.64465	-1.43401	-1.42864	-2.56321	0.360949	-0.786418	1.20681
O44156	11	4	10.5168	0.305392	0.615976	-0.477908	-0.138068	0.252484	1.13247	0.46297	-1.17681	-0.566871	0.309957	-1.17534	0.847334	-0.0861924
O44158	2	2	1.86755	0.11298	0.842207	-0.896566	0.0543593	0.931417	0.654522	0.940681	-0.673712	-0.845587	-1.1704	0.235119	0.752136	-0.824177
O44159	2	2	9.61042	0.468214	-0.0294706	-0.169979	0.19945	-0.292433	-0.0948663	0.298887	-0.0950825	-0.176189	-0.238666	0.765181	-0.0188058	-0.148026
O44183	3	3	4.10816	0.0194314	-0.47422	-0.193492	0.667712	-0.60257	0.0611352	-0.881224	-0.413964	-0.0361503	-0.130361	0.331188	0.389184	1.28276
O44400	28	15	5.17018	0.0019117	0.253098	-0.496135	0.243037	-0.0847948	0.659045	0.185043	-0.981418	-0.393796	-0.113189	-0.0976812	0.797819	0.0289729
O44408	6	2	1.34338	0.72611	0.00559545	-0.0220221	0.0164266	0.836368	-0.911303	0.0917214	0.162785	0.315913	-0.544764	0.37604	-0.101087	-0.225673
O44411	9	6	9.75765	0.757677	-0.253709	0.125427	0.128282	-0.0285116	-0.316963	-0.415653	0.532358	0.375012	-0.53109	0.352007	-0.583539	0.616378
O44441	3	2	-10.3612	0.317911	-0.0268952	0.204582	-0.177687	0.217308	-0.240042	-0.0579524	0.0604984	0.305649	0.247599	0.18083	-0.00969252	-0.704198
O44444	2	2	-2.37565	0.386114	0.149517	-0.0893127	-0.0602041	0.105444	0.0715005	0.271606	0.310222	-0.634044	0.0558838	-0.142123	0.385436	-0.423925
O44451	11	8	-0.477153	0.0606747	-0.0716392	-0.0909699	0.162609	0.278774	-0.350503	-0.143189	-0.21335	0.128242	-0.187801	0.544975	-0.197913	0.140766
O44466	3	2	#NAME?	0.31795	-0.42365	0.273219	0.150431	-0.321543	-0.504698	-0.444708	0.0890292	0.186692	0.543936	0.620138	-0.508137	0.339291
O44476	3	2	-114.573	0.484692	0.126796	0.220681	-0.347477	0.104352	0.0902159	0.185821	0.888823	0.0374415	-0.264222	0.0878037	0.375854	-1.50609
O44480	17	8	2.2168	0.687905	-0.427722	0.394541	0.0331812	0.417913	-0.863133	-0.837945	0.71191	0.667791	-0.19608	1.08563	-0.816552	-0.169536
O44501	5	3	-3.08021	0.161284	-0.210146	-0.0511183	0.261264	-0.245516	0.279183	-0.664104	-0.122111	0.100945	-0.13219	0.0262437	0.138897	0.618652
O44509	4	4	-0.779052	0.0452325	-0.303258	0.580622	-0.277364	-0.0328469	-0.346406	-0.530521	0.761319	0.519807	0.46074	-0.257561	0.293809	-0.86834
O44512	8	6	6.07329	0.165475	-0.163354	0.308619	-0.145266	-0.0681514	-0.401133	-0.020777	0.648475	-0.0323059	0.309688	0.284105	-0.0116956	-0.708206
O44518	2	2	#NAME?	0.461323	-0.0871899	0.251717	-0.164527	-0.0382298	0.0890063	-0.312346	0.740277	0.00131422	0.0135609	-0.535003	-0.692356	0.733777
O44549	18	11	2.56744	0.0024097	0.156181	-0.276598	0.120417	0.282493	0.0436146	0.142436	-0.284006	-0.166513	-0.379276	0.115317	0.149073	0.0968611
O44555	5	2	-6.6816	0.192198	0.405068	0.00655249	-0.41162	-0.0691978	1.07467	0.209735	-0.579477	0.519829	0.0793052	-0.848108	-0.34154	-0.0452134
O44565	9	4	5.84467	0.0204799	-0.179441	0.560547	-0.381105	-0.394979	-0.0810864	-0.0622574	0.470865	0.164336	1.04644	-0.261629	-0.701514	-0.180174
O44566	2	2	-14.8414	0.181848	0.0668884	0.233566	-0.300454	0.233941	-0.0478097	0.0145336	0.790163	-0.153677	0.0642101	-0.334668	-1.28482	0.718129
O44572	3	2	-0.54718	0.263777	0.0759578	0.970544	-1.0465	-1.01845	0.435052	0.811273	1.20038	0.269228	1.44202	-2.0356	-0.481288	-0.622616
O44608	5	4	13.6123	2.53e-06	1.39155	-1.83251	0.440962	1.33641	1.22386	1.61439	-2.45434	-1.23622	-1.80699	0.301125	0.4984	0.523361
O44622	2	2	-7.07591	0.315999	0.296612	-0.117317	-0.179295	0.763576	-0.128468	0.254729	-0.408935	0.0879595	-0.0309751	-0.569497	0.211178	-0.179566
O44727	7	4	-6.18688	0.507335	0.14893	-0.0566333	-0.0922965	-0.0569268	0.421851	0.0818649	-0.368461	0.0643107	0.13425	-0.762259	0.394139	0.0912307
O44729	4	2	-5.10266	0.648804	-0.441826	0.12651	0.315317	0.293741	-1.39695	-0.222275	1.04658	-0.999723	0.332675	-0.578548	1.58494	-0.0604444
O44730	2	2	6.21827	0.0088643	1.53018	-1.50722	-0.0229564	1.71954	1.30429	1.56671	-1.16855	-2.05144	-1.30168	0.441831	-0.950291	0.43959
O44739	2	2	#NAME?	0.633948	-0.00462225	-0.143107	0.147729	-0.121122	0.495296	-0.388041	-0.115917	-0.0703549	-0.24305	-0.294048	0.569136	0.1681
O44750	13	4	5.70299	0.176004	0.66845	-0.583443	-0.085007	0.974443	0.468883	0.562023	-0.480353	-0.25024	-1.01973	-0.366733	-0.650596	0.762307
O44782	5	3	-1.48061	0.333667	0.0584582	0.24021	-0.298668	0.100346	-0.264096	0.339125	0.509071	0.148	0.0635604	0.0106778	0.454788	-1.36147
O44871	3	2	-7.56251	0.00277274	-0.156106	0.426614	-0.270508	-0.108413	-0.130775	-0.22913	0.537771	0.153363	0.588709	-0.368729	-0.428997	-0.013798
O44906	38	22	7.271	2.45e-13	0.382503	-0.543738	0.161235	0.431844	0.389051	0.326615	-0.429489	-0.331262	-0.870462	0.0758096	0.202057	0.205837
O44951	2	2	#NAME?	0.0802782	-0.375109	0.00323058	0.371879	0.175458	-0.708806	-0.59198	0.628416	0.494432	-1.11316	-0.0740175	0.539271	0.650382
O44952	11	7	8.36028	0.000329181	0.143577	-0.436459	0.292882	0.064422	0.243192	0.123117	-0.417513	-0.174506	-0.717359	0.516481	0.0668303	0.295335
O44954	6	5	2.92623	0.0101949	0.618211	-0.671226	0.0530156	0.485207	0.602334	0.767092	-0.258154	-1.47849	-0.277037	0.21428	0.391	-0.446234
O44955	2	2	#NAME?	0.408404	0.325781	0.182125	-0.507906	0.574871	0.0379826	0.364491	0.987249	-0.18982	-0.251056	-1.35348	0.869338	-1.03958
O44985	9	3	-13.7247	0.0228249	0.140543	0.0388332	-0.179376	0.321007	-0.151083	0.251705	0.0627946	0.00801658	0.0456885	-0.245552	-0.232026	-0.06055
O44995	12	7	2.70823	0.490267	-0.0757693	-0.0926657	0.168435	0.529091	-0.78289	0.0264911	-0.186155	0.037572	-0.129414	0.727344	0.156272	-0.378311
O45011	3	3	-2.95083	0.12294	-0.00334581	0.132967	-0.129621	0.531777	-0.321676	-0.220139	0.159514	0.125704	0.113683	0.140781	-0.23539	-0.294256
O45012	19	13	6.16654	0.00806742	0.402776	0.341404	-0.74418	-0.108651	0.595703	0.721275	0.817577	0.4351	-0.228465	-0.570771	-1.61191	-0.0498534
O45060	9	4	-5.37812	0.589793	-0.239722	0.227897	0.0118256	0.599574	-0.920023	-0.398718	0.447396	0.344926	-0.108632	0.629163	-0.256846	-0.33684
O45069	5	2	-8.12244	0.420418	-0.678749	0.445146	0.233602	0.816003	-1.84713	-1.00511	0.453897	-0.0272302	0.908773	0.412609	-0.768761	1.05696
O45087	5	4	0.90467	0.0431449	0.28017	-0.531808	0.251638	0.2191	0.405127	0.216283	-0.324918	-0.0833478	-1.18716	0.0832131	0.376339	0.295363
O45097	4	4	6.64313	0.155294	0.0912218	-0.413887	0.322665	0.384495	0.0976742	-0.208504	-0.165165	-0.128033	-0.948464	0.590158	0.0385283	0.33931
O45106	7	3	5.74512	0.0197128	0.262841	-0.301008	0.0381679	0.169929	0.34178	0.276813	-0.484055	-0.349416	-0.0695544	-0.348053	0.436776	0.0257807
O45148	14	7	-2.97695	0.556598	-0.260892	0.0726273	0.188265	0.285247	-0.580151	-0.487774	0.0894688	0.256319	-0.127906	0.606511	-0.165793	0.124078
O45166	2	2	#NAME?	0.223292	0.110267	-0.0672559	-0.0430111	-0.294041	-0.0324601	0.657302	0.156481	-0.568496	0.210248	-0.183359	0.382174	-0.327848
O45181	12	7	0.132684	0.515436	0.76832	-0.337115	-0.431205	1.27637	0.439606	0.588979	0.691497	-0.217109	-1.48573	-1.10949	-0.387079	0.202956
O45218	14	6	5.77863	0.164009	0.376806	-0.420946	0.0441399	0.440027	0.170835	0.519555	-0.087714	-0.359491	-0.815632	0.248652	0.512736	-0.628969
O45228	5	4	0.227575	0.000227273	0.789714	-0.964435	0.174721	0.624102	0.927214	0.817825	-0.759486	-0.964119	-1.1697	-0.159776	0.0710524	0.612887
O45241	3	2	#NAME?	0.358223	0.43615	-0.0881888	-0.347961	0.0994222	0.231433	0.977594	-0.765167	0.0754715	0.425129	0.129235	0.318664	-1.49178
O45279	3	3	12.2136	0.000150088	0.798523	-1.30693	0.508402	0.855209	0.994182	0.54618	-1.23623	-1.29163	-1.39291	0.510427	0.393199	0.621582
O45293	5	5	14.3696	3.41e-07	-1.04816	0.711132	0.337028	-1.12871	-0.863692	-1.15208	0.818886	0.646692	0.667817	0.319999	0.244923	0.446163
O45319	6	3	0.59847	0.151161	-0.0721517	0.173323	-0.101171	0.157583	-0.353587	-0.0204515	0.360736	0.169212	-0.00997802	0.196584	-0.366927	-0.133171
O45346	2	2	0.358365	0.363905	0.239484	-0.315835	0.0763511	-0.0102645	0.686451	0.0422661	0.414392	-0.799518	-0.56238	-0.481236	0.151955	0.558335
O45391	9	7	9.52075	3.41e-08	-1.36793	0.545889	0.822038	-1.34112	-1.29493	-1.46773	0.587467	0.47399	0.57621	0.752234	0.687668	1.02621
O45418	19	10	6.28101	0.00054988	-0.0610462	-0.166837	0.227883	0.0527116	-0.185004	-0.0508466	-0.20563	-0.00423754	-0.290642	0.378846	0.0121827	0.292619
O45430	19	10	4.26422	5.23e-05	0.24549	-0.363222	0.117733	0.377842	0.122385	0.236241	-0.487355	-0.0397878	-0.562524	0.191607	-0.0262085	0.187799
O45444	11	11	19.895	3.2e-14	-0.936153	1.08604	-0.149885	-0.875636	-1.26154	-0.671282	1.0487	1.04144	1.16797	-0.148668	-0.184664	-0.116322
O45445	2	2	2.70867	0.113021	-0.595899	0.445708	0.150191	-0.254233	-0.256001	-1.27746	0.854566	0.464115	0.0184427	0.632797	-0.63908	0.456857
O45495	2	2	#NAME?	0.0290189	-0.0941239	-0.295154	0.389278	0.0499219	-0.182363	-0.149931	-0.581697	-0.297049	-0.0067162	0.583103	-0.0932653	0.677997
O45496	2	2	#NAME?	0.173589	-0.0140525	-0.202124	0.216177	0.16523	0.00448438	-0.211872	-0.614466	0.440231	-0.432137	0.322559	0.221549	0.104422
O45499	6	4	11.2714	0.0221177	-0.497551	0.315839	0.181712	0.268758	-1.13884	-0.622572	0.557772	0.41029	-0.0205449	0.672961	-0.479194	0.35137
O45502	5	2	6.69408	0.103369	0.515672	-0.796914	0.281242	0.277774	0.6249	0.644343	-2.18247	-0.665426	0.457153	0.277145	0.0863143	0.480266
O45518	14	12	19.491	7.31e-08	-0.70408	0.577371	0.126708	-0.240499	-0.949539	-0.922201	0.805213	0.86465	0.0622509	0.508082	-0.455817	0.327859
O45551	4	3	0.484248	0.101179	-0.40384	0.30967	0.0941707	-0.254996	-0.887215	-0.0693101	-0.0155822	0.42732	0.517271	0.44183	-0.00446236	-0.154855
O45552	24	11	2.13108	0.425572	-0.161987	0.13278	0.0292073	0.510549	-0.803435	-0.193075	0.236165	0.472269	-0.310095	0.683936	-0.896016	0.299702
O45569	10	9	7.65201	0.00828973	-0.241798	0.647832	-0.406033	-0.792873	-0.0980399	0.165518	1.20441	0.0454165	0.693667	-0.133401	-0.31057	-0.774129
O45577	2	2	#NAME?	0.0956647	0.101161	-0.222969	0.121808	0.185844	-0.0071198	0.124758	-0.228129	-0.0632668	-0.377512	0.168429	0.110311	0.0866857
O45622	15	10	10.7841	0.000716432	-0.625929	0.457314	0.168615	-0.289016	-0.799483	-0.789287	0.572263	0.566358	0.23332	0.235777	-0.248041	0.518109
O45679	13	10	6.9862	2.09e-07	-0.677068	0.233075	0.443993	-0.543654	-0.746764	-0.740787	0.314317	0.453517	-0.0686082	0.480202	0.0537094	0.798066
O45707	2	2	#NAME?	0.197573	0.0465596	-0.49152	0.444961	-0.24611	0.670154	-0.284366	-0.514688	-0.510819	-0.449053	0.447908	0.544572	0.342402
O45712	2	2	3.66371	0.58511	-0.26105	0.092533	0.168517	0.238511	-0.827819	-0.193843	0.204446	0.20579	-0.132637	0.508683	-0.454532	0.4514
O45713	2	2	9.13178	0.674661	-0.0763471	0.0835844	-0.00723736	0.104035	-0.21358	-0.119496	0.16918	0.242954	-0.16138	0.184915	-0.209379	0.00275158
O45734	12	10	26.9369	6.38e-10	0.9619	-1.2072	0.245299	0.577053	1.28617	1.02247	-1.42798	-1.37574	-0.817879	0.030074	0.711642	-0.00581781
O45781	3	3	-1.84797	0.0257341	-0.548975	0.650214	-0.101239	-0.717952	-0.204482	-0.724491	0.649307	0.344676	0.956658	-0.116727	-0.0251067	-0.161883
O45815	14	10	4.60763	5.14e-06	-0.163183	0.513777	-0.350594	-0.231029	-0.252593	-0.00592784	0.554865	0.401377	0.585089	0.221216	-0.743852	-0.529144
O45864	2	2	#NAME?	0.582699	-0.112959	-0.0314916	0.14445	-0.931976	1.99172	-1.39862	-0.317481	-0.865463	1.08847	-0.0564126	0.383716	0.106048
O45865	16	10	1.33376	0.722793	0.0322271	0.0677724	-0.0999994	-0.356785	-0.0763462	0.529812	0.0455619	-0.054901	0.212656	-0.012055	0.114981	-0.402924
O45869	2	2	#NAME?	0.605155	-0.128151	-0.143517	0.271668	-0.333361	0.117948	-0.16904	0.468461	-0.198269	-0.700742	0.0580278	0.184082	0.572892
O45903	6	3	0.0132184	0.151084	0.558215	-0.367589	-0.190626	0.791929	0.336406	0.546308	0.295578	-0.745135	-0.65321	0.17215	-0.964942	0.220915
O45924	14	6	-1.04992	0.0973669	0.0451417	-0.231074	0.185933	-0.0881736	0.134153	0.0894456	-0.744434	-0.0933457	0.144557	-0.11118	0.334881	0.334096
O45933	2	2	#NAME?	0.027626	-0.0459601	-0.206727	0.252687	-1.08311	0.817636	0.12759	-0.0863737	-0.221857	-0.311951	-0.275492	1.03361	-5.96e-05
O45934	21	7	4.22942	0.000854953	-0.564772	0.369677	0.195095	-0.283343	-0.400288	-1.01069	0.426636	0.467755	0.21464	0.211034	-0.0177525	0.392005
O45944	2	2	14.4736	4.77e-05	1.73823	-2.82131	1.08308	1.67062	1.63048	1.91359	-3.72107	-2.78602	-1.95683	1.0448	1.33197	0.872459
O45946	12	6	1.54472	0.220796	-0.221912	0.217544	0.00436779	0.012305	-0.489673	-0.188368	0.361373	0.173322	0.117938	0.437503	-0.272292	-0.152108
O61196	2	2	#NAME?	0.40716	0.0546373	0.0289468	-0.0835841	0.279498	-0.0920617	-0.0235248	0.0627153	-0.544132	0.568257	-0.297257	0.231577	-0.185073
O61199	42	13	5.00772	0.877492	-0.059273	-0.0668094	0.126082	0.485456	-0.38248	-0.280795	0.369865	0.377999	-0.948293	0.72773	-0.544214	0.194731
O61235	10	5	3.70313	0.0856137	0.332789	-0.251422	-0.0813669	0.127157	0.89634	-0.025131	-0.546953	-0.185216	-0.0220968	0.2013	-0.204207	-0.241193
O61522	2	2	#NAME?	0.0021585	0.906789	-0.699635	-0.207153	0.607325	0.804478	1.30856	-0.291228	-1.20305	-0.604632	-0.238268	-0.0766134	-0.306579
O61708	10	6	-0.382478	0.732501	-0.0858151	-0.0269073	0.112722	0.592492	-0.798382	-0.0515547	-0.179263	0.0399681	0.0585725	0.638652	-0.162899	-0.137585
O61709	2	2	#NAME?	0.027529	-0.00125687	0.53462	-0.533363	0.146969	-0.648676	0.497936	0.573152	0.444952	0.585756	-0.901004	-0.732302	0.0332161
O61741	5	2	-94.0277	0.8062	-0.00888888	-0.0585884	0.0674773	0.293815	-0.188758	-0.131723	0.0161169	-0.153318	-0.0385647	0.245729	0.0862856	-0.129583
O61742	5	2	#NAME?	0.329361	-0.403035	0.738289	-0.335254	-0.753949	0.125374	-0.580529	0.707126	0.819357	0.688382	-1.90577	-0.266424	1.16643
O61749	3	2	-2.70225	0.0992781	-0.532213	-0.070929	0.603142	-0.649098	-0.590291	-0.35725	-0.703509	0.395651	0.0950705	0.483814	0.863381	0.46223
O61790	6	3	10.9443	0.00434098	-1.07102	0.857269	0.213752	-0.661169	-1.85054	-0.70136	1.14024	1.0695	0.362063	0.226181	-0.564297	0.979374
O61792	11	6	-0.514221	0.0163634	0.488313	-0.450797	-0.0375163	0.364695	0.626552	0.473694	-0.879014	-0.394413	-0.0789647	-0.457863	0.28329	0.0620245
O61793	5	3	-1.09973	0.959833	-0.147327	0.252208	-0.104881	0.561274	-0.991291	-0.0119641	0.350439	0.231453	0.174733	0.310022	-0.397909	-0.226757
O61815	6	4	-2.73593	0.407627	-0.177276	0.00126468	0.176011	-0.818769	0.103793	0.183148	0.422954	-0.040863	-0.378297	0.147136	-0.573214	0.954112
O61820	13	8	14.835	0.045173	0.6605	-0.0942912	-0.566209	0.530528	0.722684	0.728287	0.356075	-0.106778	-0.53217	-1.12393	-1.40044	0.825752
O61848	6	6	17.8522	0.0186039	0.20931	0.27085	-0.48016	-0.128407	0.0510089	0.705328	0.385983	-0.11335	0.539917	0.0394715	-0.679667	-0.800284
O61856	4	3	-2.65233	0.417358	-0.285893	0.342681	-0.0567881	0.0307012	-0.15855	-0.729829	1.09345	-0.371634	0.306224	-0.331164	0.0441887	0.116611
O61861	4	2	9.4438	0.0623954	0.972897	-0.767644	-0.205254	0.843886	0.956552	1.11825	-0.12575	-0.765926	-1.41126	-1.59931	0.0974567	0.886096
O61874	4	4	9.89091	3.67e-06	-1.1397	1.20155	-0.0618503	-1.15847	-1.28199	-0.978652	1.45773	0.906608	1.24032	0.0944346	-0.446775	0.16679
O61880	5	4	0.945136	0.00307284	0.888331	-0.568126	-0.320205	-0.209231	1.64304	1.23118	-0.159026	-0.648073	-0.897278	-0.542771	-0.869698	0.451854
O61887	4	3	-4.81352	0.0461628	0.507583	-0.51915	0.0115675	0.353728	0.475411	0.69361	-0.184758	-0.148256	-1.22444	-0.0401106	0.0598415	0.0149716
O61907	4	4	7.91101	0.00143961	0.756248	-0.168775	-0.587473	0.940841	0.464287	0.863617	0.0559689	0.142155	-0.704449	-0.508711	-0.654394	-0.599313
O61955	6	5	13.0595	0.0287773	0.618828	-1.01046	0.391633	0.88024	0.362854	0.613389	-0.502014	-0.283672	-2.2457	0.405238	0.00156928	0.768093
O61977	3	2	-4.52546	0.0341274	0.672173	-0.646529	-0.0256444	1.18882	0.172848	0.654846	-0.294757	-0.948517	-0.696312	0.284097	-0.568314	0.207285
O62053	4	4	23.8171	2.69e-06	1.35675	-1.78197	0.425216	1.9402	1.01957	1.11049	-2.58789	-1.97884	-0.779179	0.0459203	0.996124	0.233605
O62102	9	6	1.00662	0.0211933	0.788701	-0.692268	-0.0964331	0.499486	0.906633	0.959985	-0.949396	-0.478176	-0.649232	-1.13886	0.453634	0.39593
O62106	4	4	3.10279	0.466919	-0.216395	0.470299	-0.253903	0.25151	0.0895592	-0.990255	0.847595	0.62386	-0.0605597	0.365202	-1.12314	-0.00376931
O62137	10	7	0.845943	0.000605718	-0.531924	0.0401998	0.491725	-0.374227	-0.348357	-0.873189	-0.196593	0.196101	0.121092	0.532581	0.693574	0.249019
O62140	8	5	1.00784	0.0362649	-0.138695	0.244151	-0.105456	0.100024	-0.489447	-0.0266627	0.320372	0.266303	0.145776	-0.0703173	-0.215579	-0.0304703
O62146	17	14	18.224	1.42e-11	-0.850541	0.94532	-0.0947792	-0.940134	-0.874715	-0.736775	1.13628	0.923112	0.776573	0.00390004	-0.263496	-0.0247418
O62213	5	4	#NAME?	0.0465689	-0.0509594	0.287482	-0.236523	0.0553998	-0.195864	-0.012414	0.0859691	0.217525	0.558952	-0.76795	0.533927	-0.475544
O62216	4	3	-5.36358	0.131299	-0.372235	0.443291	-0.0710555	-0.301843	-0.311247	-0.503616	1.1315	0.0462045	0.152168	-0.308348	-0.363517	0.458699
O62220	3	3	#NAME?	0.000893959	-0.381547	0.91748	-0.535934	-0.444794	-0.313967	-0.38588	0.982469	0.539303	1.23067	-1.44918	-0.18789	0.0292736
O62246	6	2	-8.32584	0.251067	0.032282	-0.251682	0.2194	-0.25307	0.44109	-0.091174	-0.571885	-0.136661	-0.0465012	-0.14076	0.325837	0.473124
O62265	2	2	#NAME?	0.331739	0.075921	0.00523239	-0.0811534	0.176741	0.0387988	0.0122237	0.538559	0.194462	-0.717324	-0.880882	0.908294	-0.270872
O62275	4	4	9.80461	0.000368082	0.387698	-0.78831	0.400612	0.438761	0.284746	0.439588	-1.03862	-0.542485	-0.783821	0.552516	-0.0903664	0.739686
O62277	13	6	3.05484	8.35e-05	-0.674237	0.771982	-0.0977451	-0.00572383	-1.13786	-0.879122	1.20583	0.593372	0.516744	0.00542106	-0.320282	0.0216255
O62289	5	3	2.27115	8.07e-06	1.08606	-1.05304	-0.033022	0.755452	1.33386	1.16889	-1.08004	-1.25719	-0.821902	-0.514588	0.236739	0.178784
O62305	9	4	9.84671	0.0100752	-0.0384523	0.530088	-0.491636	0.277428	-0.243001	-0.149784	0.391473	0.896783	0.302008	-0.171035	-0.543792	-0.760081
O62327	7	4	0.322653	0.00130145	0.298961	-0.306432	0.00747096	0.346261	0.199732	0.35089	-0.287315	-0.114135	-0.517846	0.105273	-0.0544309	-0.0284289
O62334	6	3	5.38829	0.00321745	-0.709199	0.741643	-0.0324435	-0.826501	-0.333058	-0.968039	0.855907	0.373033	0.995989	-0.264275	-0.424631	0.591575
O62337	3	2	6.54813	0.0140664	-0.418849	0.213942	0.204907	-0.165541	-0.352049	-0.738958	0.33027	0.259272	0.0522839	0.39358	0.0389203	0.182222
O62388	2	2	-1.93922	0.754553	0.179967	0.197849	-0.377815	0.659114	-0.364703	0.245489	0.0241984	0.22997	0.339377	0.592983	0.687794	-2.41422
O62415	4	2	-4.04808	0.511618	-0.00605364	0.209648	-0.203595	-0.308041	-0.136324	0.426204	0.45526	0.259091	-0.0854056	-0.247442	0.0511615	-0.414504
O62431	26	9	6.42095	0.00505611	-0.520629	0.250849	0.269779	0.0984306	-0.717913	-0.942403	0.425048	0.325909	0.00159143	0.564396	-0.169613	0.414555
O62512	2	2	-1.17694	0.0455243	0.366041	0.286026	-0.652068	0.261014	0.133164	0.703946	0.489664	-0.0159786	0.384394	-0.722114	-0.852693	-0.381395
O62515	7	6	-0.173613	0.00383993	0.567858	-0.436945	-0.130913	0.546375	0.639661	0.517538	-0.318115	-0.374057	-0.618663	-0.366151	0.151482	-0.178071
O76357	2	2	0.927999	0.320022	0.413423	-0.443111	0.0296882	0.307152	0.477839	0.455277	-0.967219	-0.462089	0.0999762	0.774264	-0.0408532	-0.644346
O76360	12	8	4.02349	0.00143346	0.533951	-0.539696	0.00574483	0.347134	0.712381	0.542338	-0.62299	-0.249718	-0.74638	-0.593744	0.135332	0.475647
O76371	18	9	2.48248	0.0052059	-0.013045	-0.253597	0.266642	0.0801224	-0.148816	0.0295585	-0.227594	-0.0563466	-0.476851	0.510161	0.00468205	0.285083
O76407	4	3	-1.64188	0.0223307	0.552259	-0.71711	0.164851	0.337606	0.516662	0.80251	0.115307	-1.15183	-1.11481	-0.128268	0.160015	0.462806
O76449	9	7	17.5729	1.13e-07	-1.04135	0.984045	0.0573007	-0.712222	-1.52884	-0.882976	1.05004	1.27646	0.625641	0.260245	-0.297804	0.209461
O76463	5	4	11.1796	0.00323763	0.198358	-0.601045	0.402687	-0.045172	0.666256	-0.0260107	-0.355349	-0.470991	-0.976795	0.68331	0.470616	0.0541358
O76512	2	2	8.43929	0.662128	0.228295	-0.269679	0.0413838	-0.108306	0.386751	0.406441	-0.0766148	-1.33897	0.606545	0.249352	-0.000121779	-0.125079
O76561	2	2	3.44828	0.00203955	1.46317	-0.634786	-0.828385	1.54677	1.11209	1.73065	-0.429059	-0.831002	-0.644296	-1.1091	-0.734536	-0.641519
O76577	8	6	1.99852	0.0116512	0.0605946	-0.289687	0.229093	0.337373	-0.085304	-0.0702858	-0.294542	-0.0166732	-0.557848	0.424211	0.0483398	0.214728
O76606	2	2	3.89411	0.0272	0.325062	-0.288964	-0.0360983	-0.000737644	0.187251	0.788673	-0.0883841	-0.409631	-0.368877	0.051683	-0.106832	-0.0531456
O76616	7	4	-5.68287	0.204798	0.407256	-0.38089	-0.0263659	0.763757	0.18317	0.27484	0.057066	-0.112044	-1.08769	-0.0953542	-0.243	0.259257
O76618	20	10	1.53361	0.214958	-0.308235	0.175472	0.132763	0.0583217	-0.563823	-0.419204	0.135999	0.199959	0.190457	0.492616	-0.16698	0.0726536
O76630	2	2	6.30445	0.131962	-0.32208	0.493535	-0.171455	-0.721822	-0.290521	0.0461019	0.580942	0.255905	0.643758	0.34093	-0.109607	-0.745687
O76672	3	2	4.95889	0.270916	-0.173198	0.3385	-0.165302	-0.611915	-0.0200072	0.112329	-0.214114	0.216997	1.01262	-0.187646	0.390766	-0.699027
O76743	10	6	1.4115	0.0183431	0.201379	-0.566088	0.364709	0.271101	0.065124	0.267913	-0.404541	-0.2268	-1.06692	0.514667	0.180697	0.398763
O76840	34	21	6.72405	9.76e-06	0.114214	0.274611	-0.388824	0.31954	-0.281554	0.304655	0.380811	0.191687	0.251335	-0.511169	-0.217585	-0.437719
P02566	122	108	31.8268	5.28e-33	-1.56669	1.66038	-0.093694	-2.85265	-0.934597	-0.912813	1.70754	1.70721	1.5664	1.21888	0.518569	-2.01854
P02567	72	44	15.2316	0.0550058	-0.00843931	0.365132	-0.356693	-0.908011	0.352663	0.530031	0.211304	0.362903	0.521188	0.0317407	-0.296521	-0.805297
P05690	44	41	14.9839	3.88e-79	2.31199	-3.72451	1.41251	1.96894	2.51741	2.44964	-3.86004	-3.65636	-3.65713	1.40916	1.42711	1.40127
P06125	13	11	8.06584	4.45e-20	1.60475	-3.54551	1.94077	1.2877	1.71124	1.81529	-3.91296	-3.56613	-3.15745	1.76569	1.95969	2.09693
P09446	42	17	18.9386	0.00495746	-0.405286	0.179974	0.225313	0.216666	-0.882245	-0.55028	0.297693	0.37994	-0.137712	0.571857	-0.157704	0.261785
P09588	3	3	12.8166	0.00401244	-1.12903	2.17424	-1.04521	-2.43566	-0.885929	-0.0655075	2.64214	1.99104	1.88954	0.220189	-1.34117	-2.01465
P0DM41	3	2	8.71512	0.0608676	-0.340347	0.667349	-0.327003	-0.90688	-0.452792	0.338632	0.23967	0.614691	1.14769	-0.167194	-0.678497	-0.135317
P10299	10	6	-1.52016	0.00442473	0.435322	-1.09758	0.662256	0.0285524	0.725187	0.552225	-1.66964	-1.02703	-0.596054	0.472038	0.529223	0.985507
P10567	63	45	12.4699	4.47e-06	-0.0778488	0.658493	-0.580644	-1.53485	0.458166	0.843136	0.506098	0.276924	1.19246	-0.606866	-0.296717	-0.838349
P10771	3	2	6.82433	0.00893698	0.282363	0.993104	-1.27547	-0.217676	0.0801225	0.984642	0.975981	0.586454	1.41688	-0.463239	-1.4553	-1.90786
P10984	3	2	#NAME?	0.359787	-0.0930968	0.353098	-0.260001	-0.0120234	-0.435595	0.168328	-0.0714478	0.375463	0.755279	-0.509649	-0.602985	0.332631
P11141	40	16	8.22706	0.00070258	-0.539297	0.115677	0.423621	-0.0189723	-0.999482	-0.599438	0.112529	0.217475	0.0170255	0.956566	0.0651393	0.249157
P12456	6	3	9.55254	0.534758	0.373541	-0.25572	-0.117821	0.601557	0.0509261	0.46814	-0.271254	0.31991	-0.815817	-0.202968	-0.770838	0.620343
P12844	60	42	28.1619	8.8e-11	-0.413743	1.0164	-0.602658	-1.37229	-0.26526	0.396319	1.01033	0.886546	1.15232	0.237627	-0.594776	-1.45082
P12845	69	47	17.0461	0.000241237	-0.0882928	0.511461	-0.423168	-0.961769	0.152222	0.544669	0.347935	0.524452	0.661996	-0.154796	-0.307834	-0.806874
P16356	4	2	-18.2616	0.615483	-0.0610817	0.40007	-0.338988	0.388176	-0.85169	0.280269	0.577147	0.559742	0.0633212	-0.751846	-1.0005	0.735386
P17140	3	2	-11.8631	0.361355	-0.463253	0.298484	0.164768	-0.388719	-0.2116	-0.789438	0.835511	-1.10268	1.16262	0.467885	-0.423242	0.449662
P17329	15	8	1.62792	0.202254	-0.847408	0.200577	0.646832	0.931337	-1.17642	-2.29714	0.580312	0.570152	-0.548734	1.41053	0.00824455	0.521723
P17343	7	6	4.87939	0.00471745	0.126366	0.494065	-0.62043	0.0275261	-0.308451	0.660021	0.741713	0.463596	0.276884	-0.752895	-0.178826	-0.929571
P17657	2	2	#NAME?	0.256308	-0.515408	0.915206	-0.399798	-0.549064	-0.807872	-0.189289	1.27949	0.824687	0.641443	0.672763	-0.87006	-1.00209
P18334	10	9	4.4017	0.000861629	0.698431	-0.69958	0.0011488	0.725487	0.713257	0.656549	0.0533847	-0.696207	-1.45592	-0.389448	-0.362259	0.755153
P18947	4	4	20.2174	3.59e-11	0.382847	-3.00851	2.62567	0.19835	0.318397	0.631793	-2.36883	-3.20837	-3.44834	2.43737	2.58561	2.85402
P18948	105	97	36.4221	1.36e-198	2.26989	-3.82238	1.55249	2.1854	2.19452	2.42975	-4.08472	-3.67957	-3.70286	1.64025	1.58434	1.43289
P19625	2	2	-3.31622	0.228271	-1.30682	1.22342	0.0834027	-2.63277	-0.696014	-0.591684	1.23355	0.593798	1.84292	0.423348	0.140944	-0.314083
P19626	3	2	15.117	0.0144552	-1.31269	1.50542	-0.192731	-1.84253	-1.61852	-0.47703	1.77903	1.75499	0.982244	1.18643	-1.53985	-0.224773
P19826	11	5	8.8853	6.42e-05	-0.443782	0.68899	-0.245209	-0.258211	-0.909253	-0.163881	0.497167	0.731398	0.838405	-0.0796063	-0.402542	-0.253478
P19974	5	3	0.921857	0.332901	-0.0130729	-0.150155	0.163228	0.904881	-0.358764	-0.585336	-0.040798	-0.493084	0.0834157	0.884528	0.221537	-0.61638
P20163	14	9	7.31497	0.00942263	-0.479168	0.353482	0.125686	-0.0893438	-0.710719	-0.637442	0.455825	0.51057	0.0940506	0.429518	-0.228585	0.176126
P21137	3	2	#NAME?	0.152759	-0.30718	0.218256	0.0889238	-0.431375	-0.355341	-0.134822	0.237903	0.416571	0.000292689	0.15263	0.0921324	0.0220089
P24894	3	3	5.04464	0.381773	0.289414	0.158341	-0.447754	0.0582642	0.148565	0.661411	0.263611	-0.166003	0.377414	-0.968889	0.418933	-0.793308
P25807	10	5	-0.494306	0.0397037	0.257182	0.190101	-0.447283	0.607695	0.0386943	0.125156	-0.453565	0.368691	0.655177	-0.623735	-0.1306	-0.587513
P27420	24	13	16.4573	3.96e-06	-0.616541	0.60071	0.0158312	-0.35971	-0.816238	-0.673677	0.707994	0.670289	0.423847	0.382594	-0.343337	0.00823654
P27604	38	17	13.5656	0.000353984	-0.758746	0.458767	0.299979	0.252721	-1.63094	-0.898021	0.635728	0.792989	-0.0524153	1.10824	-0.652252	0.443946
P27639	23	9	11.5113	0.00330576	-0.580345	0.528932	0.0514124	0.0864982	-1.1822	-0.645331	0.575948	0.729599	0.281249	0.484039	-0.723074	0.393272
P27798	28	13	1.58613	0.0145397	-0.562135	0.542945	0.0191899	-0.0799786	-0.751684	-0.854742	0.575427	0.661941	0.391466	-0.0210235	-0.0567914	0.135385
P28548	2	2	1.56198	0.0820068	0.767717	-0.295452	-0.472264	0.717307	0.776208	0.809634	0.257651	-0.575464	-0.568543	-1.3991	-0.312391	0.294699
P29691	68	37	9.67285	3.16e-09	-0.797997	0.625194	0.172803	0.0709015	-1.52773	-0.937159	0.778174	0.843992	0.253415	0.602332	-0.57642	0.492497
P30625	9	6	3.82688	0.0985977	0.144823	0.123932	-0.268755	0.289611	-0.139045	0.283902	-0.00095878	0.0296828	0.343071	-0.323829	-0.101467	-0.380967
P30627	4	3	10.5268	0.000195077	0.824587	-0.895956	0.0713686	0.76254	0.841409	0.869813	-1.13099	-0.280796	-1.27608	0.284189	-0.279502	0.209419
P30628	4	2	#NAME?	0.605905	0.258876	0.0289789	-0.287855	0.419475	0.824064	-0.46691	0.42869	-0.771723	0.42997	0.231874	-0.259766	-0.835675
P30632	9	8	-3.43853	0.064791	-0.114378	0.125618	-0.0112401	0.00482841	-0.164177	-0.183784	0.199782	0.16341	0.0136608	0.333889	0.152735	-0.520343
P30642	11	8	4.20499	0.137753	0.585891	-0.255773	-0.330118	0.749094	0.507759	0.500821	0.430571	-0.262083	-0.935808	-0.971614	-1.08624	1.0675
P31161	8	5	5.43524	0.0164341	0.218775	-0.220736	0.00196091	0.379756	0.146814	0.129754	-0.158527	-0.0503409	-0.453339	0.229528	-0.133505	-0.0901398
P32744	3	2	-5.78703	0.0851114	-0.9633	0.483938	0.479362	-0.325615	-0.67255	-1.89174	0.570642	0.350373	0.530799	-0.45253	0.686765	1.20385
P34183	18	6	10.0548	0.000159559	-0.319801	0.0708646	0.248936	-0.212752	-0.386039	-0.360612	0.0476699	0.212759	-0.0478354	0.300104	0.0397121	0.406993
P34255	11	7	3.92189	0.000367347	0.365785	-0.0836996	-0.282086	0.257868	0.377561	0.461928	0.0909159	0.0263963	-0.368411	-0.115265	-0.629984	-0.101008
P34280	2	2	#NAME?	0.439001	-0.0914312	-0.0318838	0.123315	0.106723	-0.176212	-0.204805	-0.16781	-0.0885478	0.160706	0.0650994	0.120413	0.184433
P34286	7	3	3.78569	0.0364725	0.0258051	-0.48508	0.459275	-0.0329764	-0.436908	0.5473	-0.00672484	0.0177776	-1.46629	0.794239	-0.138615	0.7222
P34308	9	4	-6.10676	0.089999	0.428601	-0.257015	-0.171587	0.478164	0.018917	0.788723	-0.156796	-0.530647	-0.0836005	-0.456702	-0.0226516	-0.0354065
P34313	2	2	-2.1334	0.714104	-0.23815	0.250725	-0.0125744	-0.481809	-0.0413233	-0.191318	0.7821	-0.0787152	0.0487897	-0.668715	-0.704794	1.33579
P34328	4	3	-2.11057	0.00107194	0.288584	0.037934	-0.326518	0.114366	0.329843	0.421544	-0.0649481	-0.109298	0.288048	-0.281324	-0.253019	-0.445211
P34329	14	9	21.3179	5.81e-10	-0.736291	0.76111	-0.0248192	-0.616251	-0.69859	-0.89403	0.94168	0.771414	0.570236	0.16508	-0.180464	-0.0590729
P34331	2	2	#NAME?	0.012313	-0.0385622	0.0547082	-0.016146	-0.092569	-0.0282562	0.00513868	0.160149	-0.321438	0.325413	0.619439	-0.0915861	-0.576291
P34334	9	4	26.9297	0.317378	-0.769929	0.638623	0.131306	0.856136	-2.51702	-0.6489	1.0448	0.919613	-0.0485451	1.12775	-1.19861	0.464776
P34339	34	25	12.3397	0.0023881	0.612293	-0.389812	-0.222481	0.582035	0.623715	0.631127	0.0619694	-0.467487	-0.763917	-0.554946	-0.858952	0.746455
P34342	12	11	-11.5303	0.721297	-0.095	0.0338448	0.0611553	0.0615633	0.0228994	-0.369463	-0.500737	0.244481	0.35779	-0.0284243	0.290864	-0.0789736
P34346	15	8	11.9015	0.322346	-0.319146	0.311557	0.00758903	0.285969	-0.920524	-0.322885	0.409474	0.47092	0.0542779	0.541228	-0.600535	0.0820747
P34355	13	9	11.631	2.51e-06	0.78472	-0.861	0.0762795	0.280197	1.30407	0.769891	-0.859382	-0.879529	-0.844088	-0.268793	0.322968	0.174663
P34369	15	7	1.93668	0.0311402	0.42845	-0.385034	-0.0434159	0.314443	0.59072	0.380186	-0.115081	0.0302462	-1.07027	-0.165868	-0.386437	0.422058
P34382	11	6	1.75839	0.00243962	0.205135	-0.687419	0.482285	-0.305897	0.796353	0.124947	-1.33662	-0.367213	-0.35843	0.0285455	0.626123	0.792186
P34383	19	16	5.49936	0.000275815	-0.0142028	-0.911702	0.925905	0.846664	-0.327428	-0.561844	-1.4088	-0.231745	-1.09456	1.52592	-0.130186	1.38198
P34384	6	3	4.4876	0.97199	0.0181253	0.0253573	-0.0434827	0.370193	-0.375717	0.0599001	0.324133	-0.120914	-0.127146	0.351245	-0.407221	-0.0744726
P34385	22	13	5.23087	0.000471793	0.403213	-0.25087	-0.152343	0.444212	0.352999	0.412428	-0.598121	0.0773102	-0.231798	-0.461029	-0.0556877	0.0596865
P34388	5	3	-2.27734	0.0164639	0.23275	-0.522333	0.289583	0.259181	0.433855	0.00521379	-0.199297	-0.349563	-1.01814	0.632716	-0.0142467	0.25028
P34429	3	2	#NAME?	0.0659606	0.619234	-0.414933	-0.204301	0.410295	1.11744	0.329966	-0.500919	-0.113419	-0.630461	-0.435499	0.299776	-0.477179
P34438	3	3	1.29312	0.00591869	0.166514	-0.480638	0.314125	0.233791	0.193902	0.0718475	-0.395242	-1.02962	-0.0170499	0.162237	0.33162	0.448517
P34439	2	2	#NAME?	0.0308196	0.684663	-0.24389	-0.440773	0.363722	0.710823	0.979445	-0.814235	0.461634	-0.379069	-0.257923	-0.871014	-0.193383
P34453	7	5	-2.06966	0.0572554	-0.0291509	0.0447302	-0.0155793	-0.573742	0.350127	0.136161	-0.274541	-0.428748	0.837479	-0.926006	0.393632	0.485636
P34455	32	20	5.16769	6.48e-06	0.415482	-0.333646	-0.0818363	0.501751	0.440695	0.304001	-0.660457	-0.156895	-0.183585	-0.129044	0.203483	-0.319949
P34460	2	2	#NAME?	0.133616	-0.514174	0.242168	0.272005	0.283993	-1.42876	-0.397753	0.564341	0.444626	-0.282462	0.819755	-0.453424	0.449685
P34462	10	6	-4.12994	0.102269	0.119338	-0.185362	0.0660237	0.302702	0.214102	-0.15879	-0.220665	-0.315895	-0.019526	0.130252	-0.0306898	0.0985093
P34466	38	26	7.21401	5.65e-14	-0.517308	-0.0687931	0.586101	-0.49911	-0.405964	-0.646851	-0.174438	0.0527606	-0.084702	0.485568	0.497476	0.775261
P34475	2	2	#NAME?	0.371156	-0.108777	0.274461	-0.165685	-0.428534	0.514035	-0.41183	0.466539	0.0180339	0.338811	0.24471	-1.1631	0.421335
P34476	2	2	8.17032	0.187788	-0.665054	0.627092	0.0379625	0.00914842	-0.79746	-1.20685	0.954918	0.796123	0.130235	0.4304	-1.22167	0.905155
P34477	5	5	1.05506	0.0324992	0.942426	-0.6345	-0.307925	1.14989	0.687883	0.989509	-0.599389	-0.743061	-0.561051	-0.436825	-0.0957338	-0.391218
P34492	6	4	4.96024	0.00314222	0.440136	-0.88033	0.440194	0.449035	0.372356	0.499016	-1.05548	-0.0622905	-1.52322	0.349019	0.606536	0.365027
P34496	5	4	1.67405	0.00346811	0.494757	-0.629424	0.134668	0.561722	0.456808	0.465739	-0.0727803	-0.897231	-0.918262	0.294674	0.179753	-0.0704248
P34500	8	6	9.8392	6.59e-05	0.988924	-1.25559	0.266668	0.577298	0.893837	1.49564	-1.08444	-1.83016	-0.85218	-0.088772	0.702743	0.186032
P34517	17	12	-3.15772	0.0756814	-0.193719	0.165303	0.0284157	0.0758961	0.0690186	-0.726072	0.323451	0.12738	0.0450787	-0.102171	0.303249	-0.115831
P34519	3	3	1.3853	0.0989822	0.470086	-0.431181	-0.0389046	-0.0850186	0.634674	0.860601	-0.505284	-0.540284	-0.247975	-0.137519	0.364151	-0.343345
P34526	2	2	-0.100296	0.318664	0.0647148	0.247196	-0.311911	0.107527	-0.27326	0.359877	0.43572	-0.305859	0.611728	-0.204964	0.0833432	-0.814112
P34528	11	6	7.36206	0.00272427	-0.652371	0.42032	0.232051	-0.143477	-0.874579	-0.939057	0.448814	0.735762	0.0763846	0.0876931	0.236486	0.371974
P34540	17	9	-3.22701	0.161482	-0.250065	0.233905	0.0161603	-0.0934862	-0.320159	-0.33655	0.289548	0.445201	-0.0330348	-0.00547778	0.0197806	0.034178
P34542	3	3	11.081	0.0110154	-0.892008	0.86218	0.0298276	-1.38391	0.278886	-1.571	1.17487	0.780752	0.630918	-0.822944	-0.118824	1.03125
P34552	24	12	7.37874	0.00205331	-0.353087	0.125718	0.227369	-0.118054	-0.563238	-0.377968	0.267371	0.181372	-0.0715884	0.525416	-0.0635393	0.22023
P34556	2	2	7.88609	0.0324788	0.719777	-0.651489	-0.0682879	0.388624	1.36121	0.409494	-0.960704	-0.432367	-0.561396	-0.554464	0.69904	-0.349439
P34559	17	11	4.56716	1.65e-05	-0.127981	-0.357127	0.485109	0.0448832	-0.227167	-0.201661	-0.358974	-0.276886	-0.435522	0.655209	0.13982	0.660298
P34560	3	3	9.47675	0.000460973	0.638699	-1.05351	0.414808	0.768325	0.72665	0.42112	-1.79287	-0.564186	-0.803467	0.0819354	0.123142	1.03935
P34563	5	2	11.9239	0.126114	1.21589	-1.11462	-0.101273	0.646201	1.6751	1.32637	-1.67215	-2.34606	0.674348	-1.57426	1.37212	-0.101674
P34574	60	31	10.1587	3.32e-09	0.366191	-0.556283	0.190093	0.272822	0.499892	0.325858	-0.793592	-0.222396	-0.652862	-0.0801956	0.42818	0.222294
P34575	20	10	2.2051	2.13e-05	0.484576	-0.355815	-0.128761	0.364503	0.688965	0.400261	-0.571819	-0.412696	-0.0829314	-0.504489	0.171456	-0.0532503
P34604	5	3	5.26752	0.383612	-0.595233	0.863354	-0.268121	-0.92721	0.434284	-1.29277	1.52798	0.632779	0.429298	-0.68219	-1.21877	1.0966
P34605	2	2	#NAME?	0.234826	0.135141	-0.0772691	-0.0578723	0.14771	-0.0301398	0.287854	-0.0936119	0.26195	-0.400146	-0.00765564	-0.155121	-0.0108404
P34618	2	2	#NAME?	0.493733	0.653164	-0.311795	-0.341369	0.479333	0.849783	0.630376	-0.232922	-0.791418	0.0889547	-0.404718	-0.452351	-0.167037
P34629	8	7	8.3718	0.955459	-0.0524347	0.0807261	-0.0282913	1.17676	-0.327481	-1.00659	-0.380654	-0.0819278	0.70476	-0.921608	0.295679	0.541056
P34640	4	3	3.5257	0.00383497	-0.481418	0.473533	0.00788411	-0.446302	-0.270334	-0.727617	0.401636	0.428871	0.590093	-0.018675	-0.653172	0.695499
P34642	2	2	8.06301	0.0106032	-0.80962	0.282412	0.527209	-0.559407	-0.211152	-1.6583	0.616986	0.256975	-0.0267248	0.320696	0.724677	0.536252
P34647	9	7	15.6256	9.18e-08	1.01746	-0.917624	-0.0998397	1.42248	0.699411	0.930497	-0.913715	-0.692918	-1.14624	0.103209	-0.169931	-0.232797
P34649	2	2	1.41204	0.0269029	0.14703	-0.455003	0.307973	0.103538	0.189111	0.148442	-0.174069	-0.7159	-0.475039	0.436852	-0.00919207	0.496258
P34650	11	10	9.03223	7.96e-07	0.660772	-0.561001	-0.0997712	0.434248	0.824079	0.723991	-0.556667	-0.592296	-0.534041	-0.193633	-0.166389	0.0607085
P34652	4	3	15.0096	0.072053	-0.343112	0.623351	-0.280239	-0.281161	-0.705312	-0.0428625	0.879835	0.300724	0.689494	0.110929	0.226296	-1.17794
P34661	4	3	-16.791	0.136162	0.00420835	-0.189876	0.185667	0.579998	-0.584575	0.0172027	0.270932	-0.223773	-0.616786	0.705255	-0.363441	0.215188
P34662	5	3	2.7913	0.231781	-0.795255	0.654901	0.140354	0.649432	-2.42759	-0.607608	1.10149	0.836978	0.0262372	1.11473	-1.07289	0.379213
P34666	3	2	-37.7504	0.047471	-0.638951	0.283741	0.35521	-0.308501	-0.248074	-1.36028	0.211837	0.303348	0.336038	0.440244	0.0284475	0.596937
P34673	3	2	#NAME?	0.325508	0.488782	-0.269702	-0.219081	0.317082	0.768301	0.380965	-0.199909	0.00477387	-0.61397	-0.418382	0.308765	-0.547626
P34676	3	2	#NAME?	0.616612	-0.100168	0.40674	-0.306572	0.0393319	-0.870301	0.530466	0.170398	-0.149372	1.19919	-0.535622	-0.317129	-0.0669655
P34685	9	4	2.62499	0.193206	0.306941	0.14778	-0.45472	0.491797	0.153316	0.27571	0.182307	0.231846	0.0291859	-0.0424459	0.0664404	-1.38816
P34686	4	2	8.07045	0.600122	-0.0165111	0.287928	-0.271417	-0.117462	-0.00461049	0.072539	0.0578557	0.53449	0.271438	0.976259	-1.3235	-0.467012
P34689	14	11	9.42992	0.267834	-0.416206	0.241008	0.175198	0.37278	-1.00394	-0.61746	0.146703	0.650567	-0.0742456	0.417494	-0.27589	0.383989
P34690	4	4	6.75363	0.125722	0.0937474	-0.202152	0.108405	0.391525	-0.042082	-0.0682009	-0.506852	-0.0305351	-0.0690701	0.114581	-0.0377536	0.248387
P34697	9	6	5.70125	0.0267129	0.19965	0.230794	-0.430444	0.484433	0.0387522	0.0757661	0.315408	0.3105	0.0664744	-1.02467	-0.209806	-0.056855
P34703	2	2	#NAME?	0.0627089	0.336523	-0.336736	0.000212471	0.0102248	0.631665	0.36768	-0.36491	-0.0904977	-0.554799	0.16579	-0.0199361	-0.145216
P34714	7	5	13.5022	4.7e-07	-0.886463	0.677597	0.208866	-0.659742	-1.10573	-0.893921	0.776546	0.76358	0.492665	0.346613	0.211008	0.068978
P34748	4	2	6.14462	0.238926	-0.2604	0.562514	-0.302113	0.0784323	-0.53283	-0.326803	0.96775	0.174434	0.545357	-0.234725	-1.33253	0.660914
P34815	2	2	#NAME?	0.120767	0.348723	0.167871	-0.516594	0.595698	0.101949	0.348523	0.161439	0.302893	0.0392794	-0.58466	-0.436177	-0.528946
P35129	3	3	-10.4634	0.0556464	0.0662549	0.407736	-0.473991	-0.182934	0.605717	-0.224018	0.572542	0.149433	0.501234	-1.47616	0.0367321	0.0174542
P36573	18	14	18.2869	7.87e-05	0.530316	-0.128929	-0.401388	0.213696	0.488865	0.888388	0.126237	-0.401791	-0.111232	-0.29683	-0.1193	-0.788032
P36609	9	3	13.7168	0.156497	0.616834	-0.679877	0.0630437	-0.013924	1.18428	0.680148	-1.26246	-0.996426	0.219256	0.546142	0.540668	-0.897678
P37165	3	2	9.01693	0.119897	-0.343659	0.278475	0.0651833	0.110073	-0.689331	-0.451718	0.0932495	0.260366	0.481811	0.291947	-0.192717	0.0963192
P37806	19	11	21.2965	0.190394	-0.0468112	0.518726	-0.471915	-0.813703	-0.182054	0.855324	0.579986	0.258929	0.717262	0.641512	-0.702528	-1.35473
P39055	11	7	2.84637	0.000725639	0.483912	-0.71288	0.228968	0.486128	0.769896	0.195711	-0.889335	-0.672333	-0.576972	-0.367075	0.5572	0.49678
P39745	2	2	-111.718	0.302656	0.363529	-0.268178	-0.0953505	0.600402	0.292858	0.197327	-0.0509845	0.0359954	-0.789546	-0.484091	-0.346939	0.544979
P40614	16	8	9.76811	0.0849603	0.428213	-0.228946	-0.199267	-0.0625829	0.541451	0.805771	-0.253284	-0.341027	-0.0925254	-0.679958	0.504805	-0.42265
P41842	2	2	#NAME?	0.422092	-0.0744284	-0.030637	0.105065	-0.252514	0.262394	-0.233165	-0.0948496	0.338798	-0.335859	0.183535	0.236497	-0.104836
P41847	8	7	3.90499	0.0522412	-0.306624	0.102848	0.203776	-0.0893052	-0.492206	-0.33836	0.189855	0.285762	-0.167074	0.38307	-0.0682171	0.296475
P41877	3	2	2.17185	0.1499	0.529852	-0.117763	-0.412089	0.483194	0.28145	0.824912	0.581574	-0.176504	-0.758359	0.0647812	-1.24589	-0.0551548
P41932	11	5	6.00886	0.791908	-0.349624	0.402773	-0.0531487	0.837083	-1.36995	-0.516009	0.548841	0.821095	-0.161616	0.74712	-1.17768	0.271116
P41938	16	5	6.5791	0.536938	-0.528547	0.422607	0.10594	-0.13982	-1.02009	-0.425736	0.394265	0.750374	0.123181	0.776621	-1.22506	0.766258
P41956	3	2	-2.92821	0.308872	0.372529	-0.168452	-0.204077	-0.0792311	0.378118	0.8187	0.0790155	-0.217576	-0.366794	-0.502385	0.307042	-0.416889
P41988	21	11	2.5885	0.00399797	-0.591608	0.466139	0.125469	-0.0394319	-0.91638	-0.819012	0.569537	0.523522	0.305358	0.533562	-0.336194	0.179039
P41992	2	2	#NAME?	0.0954712	0.0926674	-0.293512	0.200844	0.262885	-0.0134666	0.0285833	-0.384975	-0.317382	-0.178177	-0.235694	0.174784	0.663442
P41994	4	2	6.8499	0.386199	-0.0327504	-0.143223	0.175973	0.0217012	-0.0587085	-0.061244	0.00236097	0.137271	-0.5693	0.256991	0.0134575	0.257471
P41996	3	3	8.67572	1.51e-05	1.95826	-1.74454	-0.213728	2.0058	1.83407	2.03492	-2.74962	-1.68092	-0.80307	-1.03606	-0.0240786	0.418952
P42168	5	2	1.27071	0.100174	0.162908	-0.533647	0.370738	0.273376	-0.0463389	0.261688	-1.28505	0.0252925	-0.341182	0.583575	0.275307	0.253333
P42170	4	4	3.14225	0.0522473	0.539667	-0.400987	-0.13868	0.335545	0.576414	0.70704	-0.586799	-0.318058	-0.298103	-0.642508	0.0258772	0.200591
P43508	7	3	-3.94743	0.26514	0.416601	-0.0744053	-0.342196	0.380349	0.352223	0.51723	-0.605616	-0.216209	0.59861	-1.16722	0.612057	-0.471425
P43509	6	6	21.2121	5.9e-11	-1.62624	0.845037	0.781206	-0.84138	-1.94764	-2.08971	1.21655	1.01105	0.307512	0.741171	0.849556	0.752893
P43510	15	11	11.5871	3.7e-07	0.99716	-0.9771	-0.0200601	0.693433	1.12582	1.17222	-1.57451	-0.864266	-0.492521	-0.459471	0.600068	-0.200778
P45969	8	2	-11.6216	0.773377	-0.675854	0.198672	0.477183	-2.68822	0.946629	-0.285968	-1.17236	0.539611	1.22876	-1.24304	2.31767	0.35691
P45971	6	6	16.6092	0.000351571	-0.218926	0.781031	-0.562105	-0.651203	-0.0647503	0.0591745	0.979216	0.568946	0.79493	-0.25626	-0.335757	-1.0943
P46502	17	9	6.95934	0.0385874	0.204248	-0.236507	0.032259	0.420387	0.0154091	0.176949	-0.173699	0.158942	-0.694763	0.185561	-0.174059	0.0852752
P46548	14	8	2.15951	0.668207	-0.376118	0.282455	0.0936628	-0.962422	0.0195584	-0.185491	0.153682	0.273673	0.420011	-0.458131	0.429065	0.310055
P46550	17	5	9.00022	0.0314634	-0.752085	0.495628	0.256457	-0.747973	-0.135238	-1.37304	0.482585	0.885457	0.118842	0.183972	-0.188677	0.774075
P46554	5	2	5.83764	0.554329	0.307989	-0.10083	-0.20716	0.801559	-0.13332	0.25573	0.35608	0.121927	-0.780496	0.594441	-1.23638	0.0204636
P46561	37	20	17.8792	1.14e-05	-0.259927	0.564617	-0.304691	-0.485129	-0.357839	0.0631878	0.594578	0.450957	0.648317	0.204453	-0.618381	-0.500143
P46562	18	11	5.0168	0.00033128	-0.380681	0.150338	0.230343	-0.301058	-0.515473	-0.325511	0.0717969	0.145797	0.233419	0.590417	0.0299973	0.0706155
P46563	23	10	6.93287	7.53e-07	0.143254	-0.333566	0.190312	0.208419	0.140584	0.0807591	-0.269138	-0.211487	-0.520073	0.315159	0.103407	0.152371
P46769	20	10	18.0861	0.0243027	-0.404709	0.331708	0.0730011	0.246204	-0.871695	-0.588636	0.604023	0.311809	0.0792908	0.592703	-0.515161	0.141461
P46822	8	2	5.83752	0.851047	0.0762768	-0.133555	0.0572784	0.45052	-0.285685	0.0639955	0.134013	0.525067	-1.05975	0.772232	-1.03756	0.437158
P46975	3	2	-4.56282	0.141835	0.0515696	0.456253	-0.507822	-0.427185	0.0929284	0.488965	0.45129	0.00125629	0.916213	-0.473952	0.08543	-1.13495
P47207	29	19	9.9882	0.0344764	-0.41819	0.222124	0.196067	0.192839	-0.809005	-0.638404	0.208461	0.377802	0.080107	0.564094	-0.279075	0.303181
P47208	22	8	9.32469	0.61604	-0.201004	0.021697	0.179307	0.303221	-0.518019	-0.388214	-0.110141	0.240959	-0.0657272	0.39114	-0.14645	0.293231
P47209	21	14	6.50397	5.47e-05	-0.473734	0.316271	0.157464	-0.196367	-0.632272	-0.592564	0.227597	0.37413	0.347085	0.474889	-0.228156	0.225658
P47991	14	8	13.6942	0.0192137	-0.533583	0.313404	0.220178	0.208651	-1.22956	-0.579839	0.498981	0.431373	0.00985947	0.78963	-0.520346	0.391251
P48053	17	8	1.24347	0.723092	-0.037475	0.0786974	-0.0412224	0.422205	-0.298796	-0.235834	0.220598	0.265053	-0.249559	-0.194789	-0.475171	0.546293
P48150	12	5	7.27492	0.311915	0.309295	-0.377073	0.067778	0.104185	0.484553	0.339146	-1.11599	-0.483123	0.46789	-0.481176	0.654234	0.0302763
P48152	27	13	4.57078	8.51e-06	-0.342527	0.163605	0.178922	-0.301292	-0.455099	-0.27119	0.0786529	0.236083	0.176079	0.478914	-0.0541924	0.112045
P48154	22	9	4.00629	0.488292	0.0207245	-0.0850647	0.0643402	-0.340277	0.163342	0.239109	-0.664713	-0.187587	0.597106	-0.447669	0.470012	0.170677
P48156	16	11	14.7003	0.220272	-0.336712	0.299022	0.0376901	0.543416	-0.891898	-0.661653	0.570839	0.588066	-0.26184	0.943249	-0.825024	-0.00515436
P48158	13	6	10.4733	0.539699	-0.246977	0.123135	0.123843	0.398553	-0.675057	-0.464428	0.2156	-0.0842145	0.238019	0.760253	0.651522	-1.04025
P48162	4	3	0.422955	6.58e-05	-0.524712	0.490398	0.0343139	-0.463052	-0.535785	-0.575299	0.398842	0.459327	0.613024	0.325844	-0.237475	0.0145723
P48166	3	3	19.3355	0.569655	-0.622086	0.614817	0.00726925	1.18682	-2.44843	-0.604654	1.12629	0.764526	-0.046363	1.16392	-1.26815	0.12604
P48727	6	3	-3.74276	0.25668	0.0898416	-0.219967	0.130125	-0.401404	0.591964	0.078965	-0.200322	-0.253664	-0.205915	-0.164261	0.354947	0.19969
P49029	8	3	9.6963	0.569555	0.30143	-0.134683	-0.166747	-0.133789	0.533731	0.504349	-0.691637	-0.0766573	0.364244	-0.563233	0.134731	-0.0717373
P49041	12	6	10.0631	0.0113609	-0.710593	0.434993	0.2756	-0.337694	-0.978226	-0.81586	0.215754	0.42857	0.660656	0.717527	-0.0467951	0.156069
P49049	2	2	#NAME?	0.188945	0.0775801	0.233813	-0.311393	-0.361669	0.148829	0.445581	0.67484	-0.0914375	0.118036	-0.0620567	-0.41198	-0.460142
P49180	10	5	4.27225	0.483284	-0.100715	-0.191794	0.292509	0.999756	-0.562858	-0.739043	-0.356501	-0.487605	0.268724	0.935909	1.13469	-1.19308
P49181	6	5	-0.750084	0.232419	-0.282944	0.504823	-0.221879	0.656529	-1.1659	-0.339464	0.724149	0.283634	0.506687	0.795054	-0.856924	-0.603767
P49196	7	5	10.2802	0.00808911	-0.601901	0.517318	0.0845831	0.213157	-0.795408	-1.22345	0.676435	0.386965	0.488553	0.383274	-0.0269602	-0.102565
P49197	8	4	3.45638	0.0245131	-0.606391	0.471712	0.134678	-0.0510371	-1.28654	-0.481593	0.605503	0.536777	0.272856	0.852047	-0.770073	0.322061
P49391	3	2	-3.76907	0.80114	0.0433071	-0.0798876	0.0365804	0.847609	-0.437794	-0.279893	0.436192	0.107112	-0.782966	0.517397	-0.696016	0.28836
P49405	16	8	7.17689	0.00555481	-0.504979	0.332725	0.172254	-0.279087	-0.628389	-0.607463	0.557683	0.312642	0.12785	0.45038	-0.231746	0.298129
P49583	7	6	2.89045	0.165432	0.345691	-0.573594	0.227903	0.216521	0.0852968	0.735255	-0.600407	-0.394883	-0.725492	-0.43143	0.190042	0.925097
P49595	7	4	5.78668	0.5531	0.300639	-0.436757	0.136119	0.253144	0.374809	0.273964	0.0653828	-0.334089	-1.04157	0.146268	-0.100362	0.36245
P49596	9	5	-2.84742	0.094732	0.0111063	-0.145379	0.134273	0.0239263	-0.009545	0.0189376	-0.147769	-0.0435639	-0.244805	0.346181	-0.0557535	0.112391
P49632	6	3	17.7456	0.144598	0.871494	-0.501324	-0.37017	0.273123	1.33004	1.01132	-0.832222	-1.18686	0.515111	-1.27352	0.933633	-0.770625
P50093	9	7	9.86817	0.969335	-0.024733	0.0211027	0.00363024	-0.0697627	-0.320874	0.316437	0.128525	-0.0652258	9.4e-06	0.325856	-0.000190685	-0.314774
P50140	50	14	15.699	0.411273	-0.51382	0.241837	0.271983	0.420102	-0.948104	-1.01346	0.581446	0.589295	-0.445229	0.818915	-0.397543	0.394577
P50305	2	2	0.277087	0.266211	-0.466494	0.185981	0.280512	0.0669312	-0.806394	-0.660019	0.0865559	0.667195	-0.195806	1.26761	-0.684314	0.258239
P50432	32	13	13.1828	2.32e-05	-0.569983	0.423833	0.14615	-0.0547615	-0.854691	-0.800497	0.41965	0.442724	0.409125	0.373717	-0.25917	0.323903
P50880	23	15	8.79106	0.00795649	-0.471739	0.480177	-0.00843851	0.21535	-0.981086	-0.649481	0.745528	0.521213	0.173791	0.384964	-0.56006	0.14978
P51403	18	6	0.582976	0.724414	0.288241	-0.289086	0.000844162	-0.267155	0.867863	0.264017	-0.968342	-0.424911	0.525996	-1.1857	1.03244	0.155795
P51404	10	5	-1.21005	0.962635	-0.229469	0.0526686	0.1768	0.331533	-0.703673	-0.316266	0.046824	-0.0697552	0.180937	0.98019	0.178509	-0.628299
P51875	4	4	5.92895	0.0437543	0.316951	0.0129565	-0.329907	0.10947	0.338136	0.503245	0.221828	-0.179379	-0.00357955	-0.392882	0.119706	-0.716545
P52009	7	4	2.21897	0.710753	-0.0659061	0.0681411	-0.00223501	0.0523811	-0.121301	-0.128799	0.0345905	0.159247	0.0105861	0.21561	-0.169365	-0.0529501
P52011	10	3	6.62462	0.362217	-0.088285	0.238401	-0.150116	0.0136534	0.0181883	-0.296697	0.178178	0.0599052	0.477121	0.0526647	0.243518	-0.746532
P52013	8	4	17.8631	3.01e-05	-0.456599	0.329651	0.126948	-0.382619	-0.515121	-0.472058	0.169763	0.502075	0.317115	0.357145	-0.098317	0.122016
P52014	4	4	7.4444	8.91e-05	-0.462151	0.979038	-0.516887	-0.493503	-0.547166	-0.345782	1.13231	1.0947	0.710108	-0.565517	-0.663486	-0.321659
P52015	7	4	-8.28627	0.374709	0.0897333	-0.153061	0.0633277	0.254806	0.175645	-0.161251	0.296687	-0.254522	-0.501348	-0.0186611	0.294014	-0.0853695
P52057	3	2	4.08843	0.381531	0.0329732	0.185321	-0.218295	0.552684	-0.658557	0.204792	0.285669	0.525224	-0.254929	0.0940228	-0.572432	-0.176475
P52275	4	2	-8.79175	0.148214	0.066884	-0.36516	0.298276	0.108547	0.0133794	0.0787256	-0.575934	-0.14804	-0.371506	0.592119	-0.0278181	0.330526
P52554	5	2	-5.87705	0.72809	0.0541011	0.0505985	-0.1047	0.221044	-0.0568272	-0.00191326	0.260565	0.152653	-0.261423	0.1921	-0.477408	-0.0287908
P52652	2	2	#NAME?	0.380611	0.110529	-0.125928	0.0153988	0.045849	0.0666144	0.219124	0.0662282	0.0924481	-0.53646	0.3664	-0.169614	-0.15059
P52709	31	14	3.3893	0.000695777	-0.418231	0.156589	0.261642	-0.229264	-0.700136	-0.325293	0.174404	0.36785	-0.0724865	0.583131	-0.182404	0.384199
P52713	26	10	19.096	0.00136302	0.0980469	-0.278575	0.180528	0.266706	0.0224117	0.00502283	-0.0907721	-0.0764871	-0.668466	0.293742	0.119109	0.128733
P52715	12	8	10.58	7.76e-08	-0.672195	0.663763	0.00843224	-0.54812	-0.878867	-0.589597	0.5515	0.775355	0.664433	0.098249	-0.169088	0.0961357
P52717	18	5	20.8446	0.0930215	0.456817	-0.29379	-0.163027	0.0277283	0.69826	0.644462	-0.572086	-0.390643	0.0813579	-0.576078	0.498324	-0.411326
P52819	10	5	7.8061	0.432738	-1.01977	0.341827	0.677943	1.4597	-2.49036	-2.02865	1.81688	1.37163	-2.16302	2.19035	-0.745465	0.588942
P52821	6	3	-1.83167	0.800051	0.116703	-0.323272	0.206569	-0.656531	0.538494	0.468147	-0.828144	-0.587104	0.445431	-0.484672	0.561547	0.542833
P52899	18	6	1.34406	0.166878	0.328421	-0.224783	-0.103638	-0.121226	0.508	0.598488	-0.743772	-0.35597	0.425393	-0.70995	0.423241	-0.0242032
P53013	30	17	7.06345	0.60683	-0.617693	0.405085	0.212609	1.01228	-1.52304	-1.34232	0.943616	0.693557	-0.421919	1.0696	-0.651388	0.219615
P53014	19	14	22.4406	4.44e-08	-0.972588	1.23884	-0.266252	-1.70865	-0.883717	-0.325392	1.22318	1.26739	1.22595	0.630474	-0.160651	-1.26858
P53489	7	4	-0.650927	0.265783	-0.074686	-0.0404238	0.11511	-0.522879	0.0317456	0.267076	-0.345471	0.0990261	0.125173	0.0876523	-0.0883426	0.34602
P53585	16	10	-1.12978	0.421726	-0.0409609	-0.0831266	0.124087	0.405161	-0.205312	-0.322732	0.0579997	0.059841	-0.36722	0.294063	-0.238732	0.316931
P53588	19	8	14.4588	1.35e-06	0.221755	-0.233199	0.0114449	0.302645	0.210033	0.152585	-0.185242	-0.123398	-0.390958	0.101298	-0.00163111	-0.0653325
P53589	15	6	8.27611	0.949614	-0.10589	-0.0638666	0.169756	0.459539	-0.283186	-0.494022	0.230879	0.243634	-0.666113	0.785933	-0.695404	0.418739
P53596	11	3	9.60861	0.294372	0.0908767	-0.175056	0.0841795	0.286908	0.00313852	-0.0174161	-0.120954	-0.0465311	-0.357684	0.198252	-0.210498	0.264784
P53703	4	3	5.67398	0.140326	-0.380403	0.584456	-0.204054	-0.729481	-0.386611	-0.0251163	0.964757	0.471021	0.31759	-0.576859	0.485901	-0.521204
P53795	5	3	-4.58692	0.0204982	-0.613263	0.455481	0.157782	-0.846136	-0.245733	-0.747921	0.241451	0.687824	0.437168	-0.267488	0.165048	0.575788
P54216	19	10	7.05237	0.000977467	0.0863098	-0.248993	0.162683	0.146801	0.0176179	0.0945102	-0.502639	-0.16288	-0.0814599	0.204033	0.141169	0.142847
P54412	22	11	6.47474	0.000690087	-0.452863	0.128273	0.32459	0.016381	-0.878387	-0.496582	0.267997	0.34166	-0.224838	0.704356	-0.150948	0.420362
P54688	11	10	13.588	3.13e-08	-0.500932	-0.00147544	0.502407	-0.302551	-0.323497	-0.876747	-0.0139913	0.0829467	-0.0733817	0.553999	0.295838	0.657384
P54811	16	8	-4.03292	0.0361863	0.254625	-0.137369	-0.117256	0.268971	0.31486	0.180045	-0.1654	0.0142919	-0.260997	-0.0201839	-0.265093	-0.0664929
P54812	17	9	0.924494	0.698417	-0.368195	0.350498	0.0176974	0.176641	-0.601512	-0.679715	0.829818	0.568226	-0.34655	0.235535	0.299677	-0.48212
P54871	2	2	#NAME?	0.746174	-0.331041	-0.0740256	0.405067	0.0361556	-1.63651	0.607227	0.253881	-0.222421	-0.253536	0.253563	-0.0347647	0.996402
P54889	19	12	4.25833	5.46e-05	-0.619931	0.481509	0.138422	-0.19202	-0.578795	-1.08898	0.379918	0.524266	0.540344	0.128523	0.0641273	0.222616
P55155	14	12	18.03	1.37e-24	0.580679	-2.52747	1.94679	0.451687	0.467308	0.823042	-2.64684	-2.60085	-2.33471	2.08355	1.71943	2.03738
P55216	4	4	12.0288	0.000249639	-1.49389	0.359329	1.13456	-1.40855	-1.27019	-1.80293	0.699534	0.311509	0.0669424	1.33703	0.743878	1.32279
P55326	8	3	5.70591	0.0738584	-0.385669	0.368809	0.0168601	-0.000562105	-0.733858	-0.422586	0.422071	0.568408	0.115948	0.399705	-0.708019	0.358894
P55853	2	2	#NAME?	0.547368	-0.0527035	0.0628546	-0.0101512	0.019944	-0.185007	0.00695285	0.0812742	0.143376	-0.0360863	0.0987311	-0.141802	0.0126171
P55954	8	6	8.00063	0.580377	0.10226	0.0500085	-0.152269	0.174435	-0.245753	0.378099	0.306959	-0.229291	0.0723568	0.377809	0.16853	-1.00315
P55955	4	3	13.8231	0.0218633	1.15165	-0.854803	-0.29685	0.194302	2.20341	1.05724	-1.42924	-0.76404	-0.371132	-1.65132	1.24287	-0.482102
P55956	14	8	7.07194	0.00088437	-0.498709	0.389526	0.109183	-0.208959	-0.542943	-0.744224	0.517831	0.379995	0.270752	0.242498	-0.324275	0.409326
P58798	4	3	6.37183	0.0303554	0.212127	-0.472522	0.260395	-0.106086	0.288877	0.45359	-0.290945	-0.268454	-0.858166	0.333112	0.137572	0.3105
P61866	6	3	6.75744	0.167367	-0.176334	0.196728	-0.0203938	0.131801	-0.421513	-0.239291	0.280861	0.152013	0.157309	0.194827	-0.132478	-0.123531
P62784	6	6	11.9012	0.000129873	-0.857702	1.90049	-1.04279	-1.04151	-1.74753	0.215933	1.76999	1.69348	2.23801	0.553256	-2.06895	-1.61267
P90731	7	4	-1.75374	0.476011	0.251375	-0.463177	0.211802	0.545758	0.0548695	0.153497	-0.0108427	0.0156698	-1.39436	0.473901	-0.343873	0.505378
P90732	5	4	8.95093	0.00446854	-0.980851	0.813979	0.166873	-0.578371	-1.46593	-0.898257	1.01914	0.573273	0.84952	-0.105137	-0.164146	0.769902
P90735	35	16	16.3793	0.0990985	-0.0202992	0.172428	-0.152129	-0.137468	-0.154477	0.231047	0.358005	-0.0357238	0.195003	0.173621	-0.133684	-0.496323
P90786	7	4	0.443386	0.257822	-0.604009	0.333907	0.270101	-0.477168	0.00629887	-1.34116	0.0934464	0.0858871	0.822389	0.0588843	0.480724	0.270696
P90788	5	3	9.4306	0.000150891	0.655015	-0.647276	-0.00773874	0.951218	0.238331	0.775496	-0.745658	-0.36942	-0.826752	0.340495	-0.204593	-0.159118
P90789	2	2	9.51936	0.00717347	0.364024	0.469991	-0.834015	0.636145	-0.0890017	0.544929	0.478622	0.207656	0.723694	-1.20715	-0.10443	-1.19047
P90790	2	2	-0.96767	0.0694812	-0.306079	0.418232	-0.112153	-0.0138935	-0.540538	-0.363806	0.678314	0.10306	0.473322	0.686021	-0.579779	-0.442701
P90795	4	3	-0.263875	0.202793	0.381785	-0.139312	-0.242474	0.149653	0.214267	0.781436	0.145608	-0.285794	-0.277749	-0.119577	0.314533	-0.922376
P90860	5	5	5.66398	0.299635	0.312801	-0.0049154	-0.307885	0.0550849	0.173634	0.709684	0.0736779	-0.0749714	-0.0134528	-0.226233	0.251649	-0.949071
P90868	12	6	-2.09048	0.0200792	0.32945	-0.255239	-0.0742111	0.312272	0.522071	0.154006	-0.292992	-0.0602061	-0.412518	-0.312538	0.192926	-0.103021
P90879	3	3	#NAME?	0.160027	0.0549237	-0.29731	0.242386	0.187049	0.23885	-0.261128	-0.0240433	-0.513667	-0.35422	0.277191	0.220989	0.228979
P90889	6	5	11.8604	8.79e-09	0.629063	-1.41315	0.784083	0.641486	0.678971	0.566731	-0.697241	-1.52169	-2.02051	0.785295	0.756397	0.810558
P90897	3	2	#NAME?	0.482566	-0.0367308	-0.140937	0.177668	0.0497289	0.0778899	-0.237811	0.0753609	-0.0516012	-0.446572	0.312387	0.404879	-0.184261
P90900	3	3	0.482915	0.0348354	0.877413	0.0166588	-0.894072	0.671121	0.500911	1.46021	-0.375099	0.148835	0.276241	0.455886	-1.43802	-1.70008
P90901	14	9	11.6139	0.000141994	0.0383344	0.736975	-0.77531	-0.462191	-0.118208	0.695403	0.688545	0.389981	1.1324	-0.347738	-1.54818	-0.43001
P90916	8	8	13.6336	9.02e-06	0.748362	-0.458249	-0.290112	0.811144	0.646242	0.787698	-0.258028	-0.0497929	-1.06693	-0.333979	-0.269794	-0.266564
P90921	2	2	-3.52521	0.426681	0.0658174	0.0832685	-0.149086	-0.130748	-0.0113174	0.339517	0.31145	-0.21226	0.150616	0.273711	0.0165572	-0.737526
P90925	10	7	9.16873	1.34e-05	-0.62234	0.256126	0.366214	-0.629748	-0.62901	-0.608261	0.198807	0.380856	0.188713	0.179869	0.437709	0.481064
P90961	7	4	11.1812	0.0965182	0.160626	-0.0823911	-0.0782349	0.227454	-0.0131811	0.267605	-0.0423958	0.0458748	-0.250652	0.0977506	-0.194129	-0.138327
P90978	8	4	1.01553	0.0255641	0.899356	-0.473491	-0.425865	0.332208	1.014	1.35186	0.0172119	-0.403906	-1.03378	0.119123	-1.42162	0.024896
P90983	2	2	#NAME?	0.0735534	-0.0400281	0.0546819	-0.0146538	-0.0684738	-0.194659	0.143049	0.0926512	0.150547	-0.0791522	0.0841574	-0.129838	0.00171925
P90992	2	2	-2.38383	0.0445732	0.665449	-0.616484	-0.0489653	0.0133755	0.775107	1.20786	-0.731423	-0.642357	-0.475671	-0.187653	0.313439	-0.272681
P90993	2	2	0.229715	0.124365	-0.361826	0.311988	0.0498372	-0.360404	-0.492563	-0.23251	0.269506	0.0192426	0.647217	0.49433	0.0381926	-0.383011
P90994	3	2	8.90682	0.0793338	0.248434	-0.0690289	-0.179405	0.370253	0.0169696	0.35808	-0.0531159	0.146175	-0.300146	0.0712235	-0.328505	-0.280935
P91001	3	3	#NAME?	0.326401	-0.0559599	-0.0484205	0.10438	0.0689689	-0.0979198	-0.138929	0.0429699	-0.125812	-0.0624199	0.248378	-0.24322	0.307983
P91017	2	2	#NAME?	0.434742	0.38573	0.169879	-0.555609	0.875524	0.150413	0.131251	0.318427	0.757166	-0.565957	-0.507446	-1.22192	0.0625353
P91020	21	12	11.489	3.5e-06	0.677382	-0.740111	0.0627291	0.479903	0.829747	0.722497	-1.16525	-0.447639	-0.607444	-0.143612	0.358634	-0.0268351
P91027	20	9	9.6136	9.84e-06	0.901836	-0.344646	-0.55719	0.494992	1.13511	1.0754	-0.907282	-0.375904	0.249249	-1.35338	0.265192	-0.583383
P91079	2	2	-19.6599	0.0563271	-0.567536	0.584263	-0.0167276	-0.478448	-0.707687	-0.516473	0.919533	0.543395	0.289862	0.12905	-0.105777	-0.0734561
P91127	5	4	4.36589	0.235706	-0.202276	0.258459	-0.056183	-0.260916	-0.224486	-0.121427	0.178063	0.332575	0.26474	0.212288	-0.559595	0.178758
P91128	12	9	6.35207	0.0517994	-0.541343	0.357576	0.183768	0.343061	-1.30422	-0.662871	0.777027	0.477436	-0.181736	0.77521	-0.636405	0.412497
P91130	2	2	-1.63692	0.0197884	0.156508	-0.771418	0.61491	-0.315903	0.439467	0.34596	-1.0293	-0.795808	-0.489143	0.460125	0.564859	0.819746
P91134	16	5	4.5692	0.208397	0.41668	-0.325224	-0.0914558	-0.100731	0.831373	0.519399	-0.510867	-0.502418	0.0376122	-0.9511	0.588223	0.08851
P91154	3	2	-4.90778	0.393269	-0.236286	-0.144311	0.380597	-0.681705	0.0660997	-0.0932543	0.186199	-0.216696	-0.402434	-0.148326	0.100282	1.18984
P91175	2	2	-3.36595	0.509085	-0.28779	0.406596	-0.118806	-0.663043	0.0486667	-0.248994	0.310916	0.419585	0.489287	-0.70453	0.0447173	0.303395
P91207	2	2	0.453837	0.151333	-0.288609	0.759907	-0.471298	-0.169562	-0.856876	0.160612	1.28014	0.569247	0.430334	-0.351618	-0.31416	-0.748118
P91223	2	2	0.683807	0.0200273	-0.74027	0.55282	0.18745	-0.832284	-0.556726	-0.831801	0.513421	0.503937	0.641102	-0.214534	0.790352	-0.0134664
P91240	12	6	2.26783	0.000788162	-0.290948	-0.194332	0.48528	-0.0758526	-0.567173	-0.229818	-0.28449	0.0224049	-0.320911	0.463607	0.4573	0.534933
P91252	3	2	3.66222	0.0789074	0.342067	-0.48419	0.142123	0.0614643	0.674569	0.29017	-0.766499	-0.422465	-0.263607	0.111289	0.479336	-0.164257
P91253	9	7	1.81827	0.000850117	0.418489	-0.394569	-0.0239193	0.26507	0.550087	0.440309	-0.624288	-0.339447	-0.219973	-0.332231	0.192552	0.0679215
P91276	8	4	-3.30439	0.0216346	0.507572	-0.978401	0.470829	0.254259	0.883254	0.385204	-1.40034	-0.554888	-0.979975	-0.023602	0.827583	0.608505
P91277	13	6	-0.260326	0.138991	0.21826	-0.226701	0.00844059	0.21806	0.204868	0.231854	-0.113671	-0.00968977	-0.556742	0.152877	-0.226583	0.0990278
P91303	7	3	-3.38351	0.30933	0.294233	-0.64961	0.355377	0.194352	0.934751	-0.246405	-0.00233817	-0.472167	-1.47432	1.0836	0.55902	-0.576485
P91306	12	9	12.7686	9.64e-09	0.304374	-0.723086	0.418712	0.553794	0.217245	0.142081	-1.02283	-0.739102	-0.407325	0.353063	0.473499	0.429576
P91341	2	2	-14.2989	0.763707	0.179778	-0.155002	-0.0247764	-0.183162	0.478836	0.243659	0.690526	0.219965	-1.3755	-0.271505	0.0985491	0.0986271
P91343	2	2	#NAME?	0.631491	0.185104	-0.168295	-0.0168091	0.376205	-0.318726	0.497833	0.155259	0.0208492	-0.680992	-0.0826264	-0.183757	0.215956
P91349	5	2	-8.33062	0.887731	0.140139	-0.183821	0.0436819	0.0264409	0.10139	0.292587	-0.416238	-0.183385	0.0481601	0.287035	0.959071	-1.11506
P91374	8	3	-7.18977	0.247275	0.365961	-0.324178	-0.0417831	0.499739	0.294325	0.303819	-0.435226	-0.547031	0.00972265	-0.582671	-0.0636472	0.520968
P91375	2	2	3.6818	0.39998	-0.0232256	-0.129163	0.152389	0.334106	-0.247883	-0.155899	-0.14882	0.105742	-0.344411	0.254216	-0.159782	0.362732
P91390	5	3	1.20456	0.0188276	-0.306764	0.654108	-0.347345	-0.941201	0.00985539	0.011055	0.882459	0.295866	0.784	-0.123568	0.11074	-1.02921
P91398	13	7	17.4751	1.91e-06	0.163975	-0.552229	0.388254	0.488152	-0.0342894	0.0380626	-0.770074	-0.326198	-0.560414	0.447607	0.303476	0.413677
P91401	2	2	#NAME?	0.342745	0.211158	-0.192874	-0.0182843	0.229535	0.207985	0.195954	-0.22102	0.28314	-0.640742	-0.0183222	0.162219	-0.19875
P91408	5	3	9.16555	0.00559743	-1.05584	0.850913	0.204925	-1.03109	-0.820588	-1.31584	1.23418	1.18594	0.13261	0.199931	-0.0110779	0.425921
P91423	4	3	4.86882	0.273207	0.363288	-0.208875	-0.154413	-0.210502	1.06147	0.238897	-0.397835	-0.457079	0.228289	-0.853653	0.543173	-0.152758
P91425	6	3	-4.69948	0.164604	0.391445	-0.404658	0.0132129	0.297167	0.00349958	0.873669	0.130815	-0.198365	-1.14642	0.482079	0.263583	-0.706023
P91427	25	10	10.5079	0.000275255	0.136411	-0.259719	0.123309	0.153804	0.173225	0.0822026	-0.27086	-0.0600818	-0.448216	0.356537	-0.123075	0.136464
P91430	2	2	3.48434	0.349564	-0.134669	0.047252	0.0874167	0.136462	-0.428827	-0.11164	0.136714	0.0260534	-0.0210113	0.311923	-0.184612	0.13494
P91442	2	2	3.35778	0.153677	0.296713	0.536418	-0.833131	-0.792324	0.81194	0.870522	0.441276	0.559711	0.608267	-0.744409	-0.271371	-1.48361
P91455	8	6	7.40321	0.00469533	-0.712804	0.56207	0.150734	-0.45075	-0.704758	-0.982905	0.798127	0.20754	0.680545	0.0878234	-0.384899	0.749277
P91457	4	4	2.2504	0.00162757	0.64932	-0.634385	-0.0149349	0.80495	0.399666	0.743343	-0.714991	-0.0794454	-1.10872	0.330698	-0.63702	0.261517
P91477	9	5	-1.04205	0.401494	-0.0849956	-0.0825407	0.167536	0.0968286	-0.343866	-0.0079492	-0.13766	0.167243	-0.277205	0.717098	-0.490667	0.276178
P91478	2	2	#NAME?	0.283864	-0.216198	0.102915	0.113282	-0.149153	-0.417059	-0.0823798	-0.0225827	0.286373	0.0449554	0.719506	-0.601315	0.221656
P91495	4	2	-5.37503	0.110308	-0.297581	0.742939	-0.445358	-0.794122	-0.404837	0.306215	1.10068	0.154365	0.973769	-1.21998	0.373189	-0.489277
P91499	2	2	#NAME?	0.420787	0.0981593	0.183149	-0.281309	-0.367988	0.370906	0.291559	-0.165008	-0.409645	1.1241	-0.696535	-0.671192	0.523802
P91856	13	7	-0.536179	0.146375	-0.336405	0.200515	0.13589	-0.00788107	-0.548764	-0.452571	-0.0699214	0.400229	0.271238	0.107094	-0.293781	0.594357
P91857	3	2	#NAME?	0.379794	-0.388083	0.288441	0.0996418	-0.284446	-0.628657	-0.251146	0.0088429	0.0670062	0.789475	-0.0448783	-0.152878	0.496682
P91859	14	5	5.27166	0.000716943	-0.0136698	0.332057	-0.318387	0.1708	-0.25309	0.0412807	0.33525	0.320842	0.340078	-0.182853	-0.329001	-0.443307
P91871	77	53	19.3554	1.24e-33	-0.819575	0.714674	0.104901	-0.780241	-0.847254	-0.83123	0.714133	0.856013	0.573875	0.0886263	-0.131563	0.357639
P91910	7	4	-4.82154	0.0722298	0.349906	-0.332463	-0.0174435	0.261912	0.563314	0.224493	-0.544278	-0.00122178	-0.451888	-0.154502	0.250907	-0.148735
P91913	4	3	6.87426	0.00982788	-0.238836	0.145999	0.0928369	-0.139931	-0.239134	-0.337443	0.213352	0.0527521	0.171894	0.319276	-0.0827235	0.0419582
P91914	5	3	8.64895	0.693106	-0.72389	0.334427	0.389463	0.957026	-2.0263	-1.10239	1.19029	0.8579	-1.04491	1.31139	-0.840513	0.697515
P91917	27	15	10.1028	6.91e-06	-0.479272	0.15146	0.327812	-0.0590652	-0.599291	-0.77946	0.395043	0.26516	-0.205823	0.565568	-0.0352701	0.453138
P91918	5	3	5.70776	0.00459144	-1.57325	0.813668	0.759577	-1.47324	-2.06017	-1.18632	0.578982	1.05453	0.807496	0.746363	0.779153	0.753217
P91997	10	6	1.46378	0.00338206	-0.242447	0.382558	-0.140112	-0.14766	-0.247695	-0.331986	0.509784	0.459594	0.178297	0.0657621	-0.437286	-0.0488111
P91998	2	2	0.941183	0.257826	-0.500536	0.611525	-0.110989	-0.928084	0.0938852	-0.667409	0.875839	0.00333482	0.955402	-1.10593	0.175226	0.597741
P92005	4	4	11.9831	1.87e-05	-0.617115	0.865725	-0.24861	-0.384834	-1.05699	-0.40952	1.01346	0.854068	0.729643	-0.0355578	-0.368232	-0.342041
P92022	2	2	2.22416	0.401509	-0.177727	-0.128234	0.30596	0.252314	-0.343282	-0.442213	0.398657	0.167051	-0.950409	0.24968	-0.213016	0.881217
P98080	19	12	5.01414	0.930095	-0.000465916	0.137404	-0.136938	-0.109697	-0.212018	0.320317	0.227715	-0.0768122	0.261309	0.0762455	0.029418	-0.516478
Q02328	2	2	0.666282	0.0535589	0.279879	-0.232579	-0.0472996	0.523732	0.193871	0.122033	-0.184274	-0.156912	-0.356551	0.081969	-0.217469	-0.00639925
Q02332	3	2	-5.40073	0.322887	0.463681	-0.25448	-0.209201	0.859063	-0.247095	0.779075	-0.0629642	-0.698865	-0.00161083	-0.882007	-0.00795985	0.262364
Q02335	2	2	-0.266455	0.790095	0.288734	-0.148556	-0.140178	-0.122531	0.23083	0.757903	0.657876	-0.985392	-0.118151	0.0169897	0.46203	-0.899555
Q03565	4	4	20.165	1.21e-05	-1.84087	2.16727	-0.326401	-2.94023	-1.2045	-1.37788	2.43949	1.7301	2.33224	0.561378	-0.579167	-0.961413
Q03575	3	3	8.28868	6.61e-05	1.46151	-0.451452	-1.01005	1.46236	1.44365	1.47851	-0.761102	-0.399712	-0.193542	-1.47402	-0.885587	-0.670552
Q03577	23	8	10.7816	0.825407	0.0572592	0.078646	-0.135905	-0.236024	0.2068	0.201001	-0.0344265	-0.0438265	0.314191	-0.765167	0.243433	0.114018
Q03604	8	5	5.436	6.67e-05	1.20071	-0.955473	-0.245239	0.972643	1.41596	1.21353	-1.16546	-0.613594	-1.08737	-0.700166	-0.0292856	-0.00626526
Q04457	4	3	-3.5318	0.114568	0.0158803	0.604892	-0.620773	0.2093	-0.0976651	-0.0639944	0.993251	0.631378	0.190049	-1.28342	-0.311084	-0.267818
Q04908	21	13	7.96592	0.0260695	0.247813	-0.324298	0.0764856	0.47888	0.113278	0.151281	-0.440654	0.128238	-0.660479	0.127507	-0.193569	0.295519
Q05036	46	18	9.69334	3.97e-05	-0.580407	0.363527	0.21688	-0.0362566	-0.966318	-0.738646	0.178504	0.431521	0.480556	0.381111	0.00507901	0.264448
Q05062	2	2	#NAME?	0.360506	0.00868125	0.205895	-0.214576	-0.103975	0.226155	-0.0961355	0.491152	-0.182564	0.309095	-0.254511	-0.458255	0.0690388
Q06561	3	3	5.8014	0.0010265	-0.387193	0.865173	-0.477979	0.260582	-0.703096	-0.719065	0.972377	0.772824	0.850316	-0.168117	-0.268813	-0.997008
Q067X2	6	6	19.5875	9.89e-15	2.01337	-2.68641	0.673034	1.85396	2.11705	2.06911	-2.67083	-2.53058	-2.85781	0.723005	0.719448	0.576649
Q07085	8	7	-2.02622	0.0477415	-0.507669	0.468987	0.0386818	-0.232026	-0.634367	-0.656615	0.472986	0.589171	0.344805	0.0440252	0.0097439	0.0622761
Q07750	12	7	-2.88767	0.341159	-0.394676	0.496985	-0.102309	-0.358502	-0.55638	-0.269147	0.164048	0.720365	0.606542	-0.184267	-0.197493	0.0748348
Q09165	12	7	4.90235	0.00351553	0.633017	-0.405588	-0.227429	0.443527	0.475343	0.98018	-0.639141	-0.309769	-0.267853	0.0850192	-0.42132	-0.345986
Q09214	2	2	#NAME?	0.0773304	-0.298277	0.0414723	0.256805	-0.323314	0.0169185	-0.588435	-0.0456821	-0.277692	0.447791	0.401292	-0.0669118	0.436034
Q09236	7	4	-0.236652	0.735589	-0.0851639	0.107471	-0.0223074	0.311954	-0.66414	0.0966942	0.266168	0.235875	-0.179629	-0.023784	-0.33875	0.295612
Q09237	16	8	15.0461	0.370146	-0.00524334	-0.224076	0.229319	0.328032	-0.373555	0.0297926	-0.0975419	0.135211	-0.709897	0.39202	-0.114864	0.410802
Q09248	6	3	-64.7959	0.026598	0.164182	-0.341403	0.17722	-0.67479	0.635534	0.531802	-0.423577	-0.372792	-0.227839	0.130288	0.341793	0.0595802
Q09249	2	2	#NAME?	0.417569	-0.0272999	-0.171498	0.198798	0.281525	-0.283186	-0.080239	-0.184886	0.465453	-0.795062	-0.529037	0.23873	0.886701
Q09253	3	2	#NAME?	0.594977	0.226205	-0.493534	0.26733	-0.397603	0.257175	0.819043	-0.132158	0.306071	-1.65452	0.410954	0.173627	0.217408
Q09261	5	3	-6.20535	0.955847	0.122762	0.249998	-0.372761	0.190767	-0.0828441	0.260364	0.349953	0.243	0.157041	-0.829709	-0.033989	-0.254584
Q09278	2	2	#NAME?	0.636878	0.0200934	-0.124405	0.104311	0.366978	0.178271	-0.484969	0.654009	0.275968	-1.30319	-0.0289469	-0.00316358	0.345045
Q09285	3	3	-2.26658	0.693409	-0.22665	0.449153	-0.222503	-0.432947	-0.931215	0.684211	0.252117	0.403868	0.691473	0.141488	-0.244048	-0.564948
Q09289	10	6	0.923256	0.699028	-0.056985	-0.131692	0.188677	0.505945	-0.482131	-0.194768	0.0727408	0.264535	-0.732352	0.519889	-0.426168	0.472311
Q09293	5	4	4.15054	0.117458	0.371325	-0.68325	0.311925	0.676149	0.302494	0.135334	-0.466312	-0.176239	-1.4072	0.222012	0.181138	0.532623
Q09297	3	2	#NAME?	0.263032	0.698517	0.193899	-0.892416	1.00637	0.497053	0.592129	0.764642	-0.052982	-0.129963	-0.444974	-0.991151	-1.24112
Q09318	4	2	-6.08597	0.234085	-0.00928536	-0.424328	0.433613	-0.771402	1.07596	-0.332416	-0.296734	-0.363269	-0.612981	0.432427	0.779121	0.089291
Q09349	4	2	-4.05925	0.652898	-0.430659	0.161492	0.269167	-1.19221	0.198116	-0.297884	0.306157	0.462021	-0.283702	-1.13568	1.07589	0.867292
Q09359	6	4	-0.595428	0.00114023	0.0944174	-0.240042	0.145625	0.0868405	0.118434	0.0779775	-0.307715	-0.000584849	-0.411827	-0.142989	0.323192	0.256671
Q09364	2	2	#NAME?	0.0440903	-0.0117351	0.432008	-0.420273	0.233874	-0.290269	0.0211899	0.616326	0.283846	0.395853	-0.565584	-0.528562	-0.166674
Q09365	2	2	-88.8811	0.413881	-0.403694	0.370582	0.0331118	-0.0832322	0.00986898	-1.13772	0.22	0.379887	0.511858	0.526986	-0.684817	0.257166
Q09422	5	4	-2.83458	0.0751836	0.318727	0.319988	-0.638715	0.0843703	0.320297	0.551513	0.344053	0.139103	0.476808	-0.764253	-0.309926	-0.841965
Q09438	3	3	#NAME?	0.184722	-0.00988052	-0.000300002	0.0101805	0.0921736	-0.190808	0.0689931	0.141301	-0.611947	0.469746	-0.414425	-0.337657	0.782624
Q09444	9	6	4.3279	0.427715	0.169719	-0.299541	0.129822	-0.143669	0.139936	0.512889	-0.862261	-0.445728	0.409367	-0.53654	0.744317	0.181688
Q09450	19	9	9.84653	0.000296254	-0.0380882	-0.454828	0.492916	0.00336357	-0.130985	0.013357	-1.0869	0.00695657	-0.28454	0.693045	0.162991	0.622711
Q09474	2	2	#NAME?	0.464417	-0.442494	0.120066	0.322428	-0.477384	-0.208724	-0.641375	0.357943	0.213189	-0.210935	0.093656	0.0377719	0.835857
Q09475	36	15	5.93209	0.533237	0.443071	-0.0709541	-0.372117	0.307557	0.592524	0.429133	0.443964	0.284364	-0.94119	-0.0189897	-2.14158	1.04421
Q09486	10	9	11.157	4.43e-09	0.558438	-1.349	0.790559	0.747903	0.363957	0.563455	-1.96764	-0.949609	-1.12974	0.980167	0.543261	0.848247
Q09497	2	2	#NAME?	0.356471	-0.39352	0.412249	-0.0187293	-0.10866	-0.452798	-0.619101	0.776819	0.354345	0.105583	0.0994633	-0.0989528	-0.0566983
Q09508	20	12	7.596	0.881422	0.0230297	0.0498256	-0.0728553	0.344872	-0.381872	0.106089	0.318478	0.316368	-0.48537	0.459689	-0.724333	0.0460787
Q09509	8	7	8.60276	0.00374283	-0.51139	0.450928	0.0604623	-0.133726	-0.628807	-0.771639	0.424643	0.527739	0.400402	0.311886	-0.0979355	-0.0325638
Q09512	7	5	-1.07847	0.0506293	0.0593164	-0.341545	0.282229	0.0605996	0.0551804	0.062169	-0.481046	-0.432512	-0.111077	0.275775	-0.1418	0.712712
Q09517	9	5	8.60881	0.58541	0.299309	0.103364	-0.402673	-0.00665264	0.226766	0.677814	0.560563	-0.135204	-0.115269	0.137284	-0.087152	-1.25815
Q09527	2	2	-12.5842	0.130171	-0.481192	0.425002	0.0561896	-0.29621	-0.284276	-0.863089	0.400142	0.0488856	0.825979	-0.333217	0.249623	0.252163
Q09531	7	4	-2.12554	0.5887	-0.00200039	-0.271356	0.273356	-0.681924	0.585575	0.0903472	-0.632507	-0.671678	0.490117	-0.0559308	0.583949	0.292051
Q09533	14	6	11.2654	0.0065681	-0.612205	0.461095	0.15111	0.0385264	-1.36178	-0.513363	0.514464	0.611813	0.257007	0.737421	-0.582103	0.298012
Q09541	29	12	6.79485	0.000501309	0.315905	-0.409887	0.0939815	0.459914	0.101292	0.386509	-0.187622	-0.0759447	-0.966093	0.191306	-0.0448651	0.135504
Q09543	25	8	8.93305	0.000904601	0.598299	-0.766536	0.168236	0.0400659	1.31287	0.441962	-1.15497	-0.798899	-0.345743	-0.288436	0.661521	0.131625
Q09544	4	2	13.3203	0.135454	-0.0673454	0.259394	-0.192048	-0.160747	-0.272921	0.231632	0.400842	0.0902712	0.287068	0.163897	-0.197496	-0.542546
Q09545	11	6	2.11149	0.632203	0.0926506	-0.00114439	-0.0915062	0.413718	-0.501448	0.365682	0.0772278	-0.0135125	-0.0671485	0.477895	-0.348595	-0.403819
Q09567	9	3	15.643	0.758905	-0.0937312	0.0747688	0.0189624	-0.0843216	-0.289296	0.0924242	-0.055094	0.097383	0.182017	0.295984	-0.0519087	-0.187188
Q09568	2	2	1.06873	0.160045	-0.291268	-0.169017	0.460285	-0.182586	-0.567138	-0.12408	0.0625766	-0.0773016	-0.492327	-0.325457	0.892302	0.814011
Q09580	14	6	5.83675	0.209806	-0.335816	0.170397	0.165419	-0.241047	-0.724739	-0.0416617	-0.0610255	0.488071	0.0841445	0.226999	-0.325811	0.595069
Q09581	8	5	3.33662	0.348165	0.191824	0.0561399	-0.247964	0.175756	-0.159974	0.559689	0.285223	-0.113723	-0.00308007	0.26012	-0.346197	-0.657814
Q09582	11	11	8.90475	7.24e-06	-0.99141	1.06593	-0.0745205	-0.588024	-1.04269	-1.34352	1.05499	1.16962	0.973183	-0.271885	0.106212	-0.0578881
Q09583	8	4	0.788663	0.236982	0.427197	-0.723656	0.296459	-0.120579	0.880065	0.522104	-1.7117	-0.396921	-0.0623425	0.0347418	0.707231	0.147405
Q09584	3	2	6.84825	0.176959	0.0745615	-0.408471	0.333909	0.274617	-0.101763	0.0508306	-0.95322	-0.109257	-0.162934	0.865089	0.243625	-0.106987
Q09590	3	3	6.1389	0.267336	-0.0202162	0.29457	-0.274354	0.124551	-0.265228	0.0800284	0.805364	0.214263	-0.135916	-0.0580755	0.16322	-0.928207
Q09591	2	2	#NAME?	0.448587	0.751139	-0.422024	-0.329115	0.900555	0.300239	1.05262	0.125853	-1.31327	-0.0786601	-0.462111	-0.511495	-0.0137402
Q09596	12	8	6.16318	0.837357	0.041519	0.00769109	-0.04921	-0.423075	0.560948	-0.0133163	-0.527562	0.232014	0.318621	-0.846787	0.648339	0.050817
Q09603	9	3	-7.84604	0.104065	0.218464	-0.300574	0.0821096	0.0709286	0.626191	-0.0417267	-0.237565	-0.277364	-0.386793	0.116338	-0.0334251	0.163416
Q09607	12	7	19.8042	0.0318383	0.705603	-0.660157	-0.0454456	-0.0265681	1.16573	0.977647	-1.25996	-0.815324	0.0948115	-1.10696	0.796802	0.173825
Q09622	8	7	3.7165	0.192083	-0.402227	0.269046	0.133181	-0.553625	0.0631155	-0.71617	0.227527	0.325451	0.254159	0.379303	-0.534843	0.555083
Q09629	7	3	-0.597694	0.0169586	0.871766	-1.13818	0.266416	1.12706	0.623411	0.864831	-1.07839	-1.70609	-0.630061	1.01887	-0.875389	0.655771
Q09657	15	8	5.42826	0.807465	-0.0370983	-0.0257149	0.0628133	0.689034	-0.760743	-0.0395863	-0.0339785	0.224729	-0.267895	0.552406	-0.559529	0.195562
Q09665	5	4	-3.2775	0.281723	0.385437	-0.132186	-0.253251	-0.0743553	0.653689	0.576978	-0.912424	-0.12853	0.644396	-0.631407	0.469	-0.597347
Q09936	11	11	11.6449	0.000756428	1.12174	-0.485808	-0.635931	0.260516	1.168	1.9367	-0.013535	-0.79796	-0.64593	0.10067	-0.302126	-1.70634
Q09979	14	4	17.7991	0.0921557	0.809867	-0.786314	-0.0235525	0.167633	1.27493	0.987034	-1.69382	-0.88478	0.219656	-1.13188	0.790654	0.27057
Q09996	22	10	0.901664	0.00168837	-0.357974	0.0160938	0.34188	-0.228576	-0.463859	-0.381486	-0.112103	0.0466071	0.113778	0.22677	0.115391	0.683478
Q0G819	5	3	-13.716	0.427488	0.0611842	0.2377	-0.298884	0.478236	-0.284392	-0.0102912	-0.230121	0.359279	0.583942	0.603579	0.295369	-1.7956
Q0G828	2	2	#NAME?	0.337858	-0.260596	0.62956	-0.368964	-0.469809	0.093992	-0.405973	0.681895	0.988458	0.218327	-0.332227	-0.451639	-0.323025
Q0G840	4	3	-1.9211	0.00247717	0.851251	-1.06116	0.209909	0.78665	0.887201	0.879902	-0.910327	-0.856359	-1.41679	0.460457	-0.120004	0.289273
Q10013	5	2	1.82661	0.18395	0.648873	-0.603243	-0.0456304	0.0707371	1.22546	0.650422	-0.877663	-0.870685	-0.0613804	-1.09594	0.692699	0.266348
Q10020	5	3	-4.6787	0.132346	0.556634	-0.226324	-0.33031	-0.139949	1.15364	0.656209	-0.33766	-0.849277	0.507964	-0.158082	0.788076	-1.62092
Q10033	3	3	14.1222	0.000174339	0.478296	-0.638075	0.159779	0.487731	0.210952	0.736206	-0.670679	-0.54223	-0.701315	0.319037	0.170046	-0.00974676
Q10039	24	11	7.19597	1.98e-05	-0.591947	0.371756	0.220191	-0.244036	-1.00174	-0.530062	0.244245	0.449856	0.421168	0.369493	-0.21052	0.5016
Q10051	14	5	8.28351	0.204176	-0.0108238	0.159472	-0.148649	0.492931	-0.428941	-0.0964604	0.105942	0.349021	0.0234545	-3.12e-05	-0.421407	-0.0245077
Q10121	11	6	2.31765	0.00292291	-0.589943	0.536037	0.0539066	-0.559765	-0.274591	-0.935474	0.821636	0.1836	0.602874	0.114273	-0.165076	0.212524
Q10129	4	3	5.53808	0.252464	-0.247692	0.0380915	0.2096	-0.272359	0.0301433	-0.500859	0.424588	0.130543	-0.440856	0.787347	-0.453665	0.295118
Q10131	2	2	1.92092	0.000169341	0.236241	-0.908549	0.672308	0.0792747	0.426205	0.203242	-0.699227	-1.23994	-0.786479	0.692603	0.542502	0.78182
Q10454	27	16	6.05056	0.770572	-0.230693	0.0350699	0.195623	1.11493	-1.05847	-0.748539	0.127897	0.0920523	-0.114739	1.07616	-0.16657	-0.322722
Q10457	4	4	3.55933	0.0556996	-0.66623	0.468443	0.197787	-0.703982	-0.24973	-1.04498	0.725366	0.415705	0.264258	0.0247913	-0.223826	0.792395
Q10576	16	13	18.3032	5.4e-12	-1.14464	0.592926	0.551716	-1.00099	-1.32183	-1.11111	0.451652	0.651632	0.675494	0.544867	0.406716	0.703564
Q10578	3	2	-6.60339	0.56436	-0.257869	0.450206	-0.192337	-0.470299	-0.162916	-0.140392	-0.155306	0.405787	1.10014	0.530888	-1.15999	0.0520936
Q10657	15	5	11.0062	0.0847236	0.211714	-0.264462	0.0527479	-0.103272	0.49982	0.238595	-0.533864	-0.200467	-0.059054	-0.424176	0.394593	0.187827
Q10661	4	2	-1.80681	0.296881	0.0235479	-0.289463	0.265916	0.0559202	0.298124	-0.2834	0.517869	-0.599707	-0.786553	0.469887	-0.101689	0.429548
Q10663	53	43	23.1038	2.63e-50	1.11642	-1.02436	-0.0920626	1.18219	0.999142	1.16793	-1.09622	-0.961951	-1.01491	-0.155481	0.0385428	-0.159249
Q10664	2	2	#NAME?	0.0913142	-0.106917	-0.149175	0.256092	0.508169	-0.185919	-0.643	-0.196922	0.122418	-0.37302	0.598295	-0.259198	0.429178
Q10943	6	4	-7.83034	0.316556	-0.834324	0.525656	0.308668	-1.11054	-0.584235	-0.808194	1.00329	1.02404	-0.450358	0.825957	-0.485919	0.585966
Q11067	14	9	7.17963	1.69e-05	-0.668452	0.577027	0.0914252	-0.277859	-0.705024	-1.02247	0.904864	0.76837	0.0578461	0.206589	-0.056678	0.124365
Q11117	4	3	13.6013	0.125992	-0.0366671	0.320743	-0.284076	-0.121335	-0.226678	0.238012	0.578107	0.161248	0.222874	0.101102	-0.204915	-0.748415
Q11176	11	8	-4.22744	0.324235	0.429975	-0.345829	-0.0841457	0.347467	0.433465	0.508993	-0.172987	-0.895081	0.0305805	-0.173718	0.509874	-0.588593
Q11183	2	2	#NAME?	0.378505	0.0950499	-0.390793	0.295743	-0.183805	0.492671	-0.023716	-1.03829	-0.235855	0.101767	0.0194198	0.922192	-0.0543818
Q11190	14	8	11.2077	0.0102317	0.43347	-0.268628	-0.164841	0.52426	0.206078	0.570072	0.262213	-0.385567	-0.682531	-0.123125	0.0971881	-0.468587
Q17334	24	22	32.4467	1.42e-37	2.18962	-1.65931	-0.530303	2.17458	2.29173	2.10254	-1.83359	-1.59925	-1.5451	-0.710201	-0.116362	-0.764345
Q17335	15	8	-0.715476	0.546577	0.0779716	-0.134582	0.0566103	-0.230244	0.474243	-0.0100846	-0.274399	-0.161809	0.0324625	-0.452942	0.400565	0.222208
Q17339	3	2	6.6867	0.000428674	0.883668	-1.45642	0.572752	0.896738	1.00858	0.745683	-1.13582	-1.29933	-1.93411	0.29422	0.930156	0.49388
Q17345	2	2	-3.67442	0.0404558	0.412759	-0.52759	0.114831	0.454812	0.454362	0.329102	-0.279098	-0.392956	-0.910717	0.0851301	0.54749	-0.288126
Q17348	4	3	-1.35111	0.0260162	-0.080021	-0.64273	0.722751	0.301117	-0.0906918	-0.450488	0.393431	-0.935721	-1.3859	0.842112	0.604545	0.721597
Q17361	15	7	4.04226	0.0242927	0.569552	-0.561811	-0.00774114	0.715399	0.557519	0.435739	-0.46164	-0.424931	-0.798862	0.547758	-0.14469	-0.426291
Q17389	4	3	-116.296	0.0251531	0.427522	-0.413784	-0.013738	0.34729	0.559388	0.375889	-0.994219	-0.109869	-0.137265	-0.395901	-0.193481	0.548169
Q17391	2	2	-0.709231	0.511081	0.391128	-0.707359	0.316231	-0.815654	1.67788	0.311163	-0.559054	-1.2688	-0.294228	0.54683	1.11453	-0.712666
Q17405	15	10	8.1911	0.0740701	-0.567501	0.598625	-0.0311241	-1.7858	-0.0915743	0.174875	0.827114	-0.102733	1.0715	0.166937	0.115255	-0.375565
Q17410	2	2	#NAME?	0.430948	0.315172	-0.39592	0.0807483	-0.0124743	0.40855	0.549441	-0.293506	-0.28123	-0.613025	0.205391	0.348001	-0.311148
Q17424	3	3	#NAME?	0.181041	-0.459262	0.192476	0.266787	-0.0682854	-0.426684	-0.882818	0.0329418	0.708809	-0.164323	0.456204	0.020437	0.323719
Q17425	2	2	#NAME?	0.145331	-0.118516	-0.140144	0.25866	0.17842	-0.646763	0.112795	0.105619	-0.588012	0.0619606	1.44237	-0.672453	0.00606829
Q17426	3	2	#NAME?	0.830725	-0.0317043	0.114977	-0.0832729	0.389605	-0.135612	-0.349106	0.364284	-0.0678268	0.0484743	0.109369	-0.515813	0.156625
Q17430	4	2	0.469115	0.10188	0.290812	-0.52922	0.238408	0.018006	0.743548	0.110882	-0.507744	-0.158762	-0.921153	-0.222309	0.145022	0.79251
Q17432	2	2	#NAME?	0.359045	0.148278	-0.221764	0.0734862	0.320887	0.152886	-0.0289394	0.0219575	-0.229582	-0.457667	0.469377	-0.0380145	-0.210904
Q17435	5	2	-6.64606	0.219024	-0.183417	0.0989215	0.0844953	0.0701487	-0.36018	-0.260219	0.118262	0.190803	-0.012301	0.340164	-0.164301	0.0776222
Q17439	2	2	#NAME?	0.372509	-0.53983	0.221926	0.317904	-0.456545	-1.04703	-0.115917	-0.132776	0.379662	0.418892	0.548298	-0.147997	0.553411
Q17452	2	2	10.0815	2.6e-06	-0.968396	1.66414	-0.69574	-1.0136	-0.919394	-0.972194	1.79083	1.93071	1.27087	-0.631347	-0.593957	-0.861917
Q17473	4	3	0.249244	0.0197865	-0.0128136	0.555416	-0.542603	-0.231975	-0.174653	0.368187	1.05937	0.159142	0.447733	-0.0698904	-0.421241	-1.13668
Q17474	16	6	8.57231	0.1993	0.301699	-0.338551	0.0368524	0.484361	0.15058	0.270156	0.0160562	0.120581	-1.15229	0.393823	0.0253587	-0.308625
Q17490	14	8	2.75932	0.0287906	0.0767525	0.432177	-0.508929	-0.280218	-0.051152	0.561628	0.428754	0.198911	0.668864	-0.36011	-0.753258	-0.413419
Q17499	6	4	-6.29524	0.0644435	0.238536	-0.157272	-0.0812639	0.305197	0.275822	0.134589	-0.102155	-0.0571342	-0.312527	-0.0422953	-0.0265605	-0.174936
Q17512	7	5	3.57846	0.0186307	0.532926	0.303025	-0.835951	0.265739	0.388057	0.944981	0.376086	0.351659	0.181329	-0.290671	-0.207491	-2.00969
Q17527	2	2	-0.218291	0.0800573	0.296991	-0.68388	0.386888	0.293954	0.347637	0.249384	-0.589133	-0.871606	-0.590901	-0.120986	0.232811	1.04884
Q17539	11	5	2.09399	0.142873	0.188612	-0.546562	0.35795	0.0978424	0.573275	-0.105281	-0.0596619	-0.653371	-0.926653	0.707353	0.159253	0.207244
Q17543	4	4	8.72109	0.000242502	0.183732	-0.475318	0.291586	0.28262	0.00160493	0.266971	-0.347693	-0.421691	-0.65657	0.301376	0.309914	0.263467
Q17556	6	4	-1.14625	0.0552496	-0.461046	0.561484	-0.100439	-0.270743	-0.389414	-0.72298	0.765765	0.868899	0.0497891	0.00775154	-0.548745	0.239678
Q17557	2	2	-107.085	0.376788	-0.0259626	0.316932	-0.29097	-0.46339	-0.254321	0.639824	0.27131	0.0854313	0.594056	-0.972434	0.439019	-0.339494
Q17561	2	2	#NAME?	0.510581	-0.0696288	0.124937	-0.0553079	0.230792	-0.256529	-0.183149	0.109987	0.0532949	0.211528	-0.0532343	0.011951	-0.12464
Q17572	2	2	9.06662	0.00984001	2.00396	-1.01384	-0.990122	1.89024	1.9734	2.14825	-0.815998	-1.10233	-1.1232	0.379466	-1.3895	-1.96034
Q17574	27	14	8.53706	1.11e-05	-0.695377	0.774808	-0.079431	-0.269447	-0.515974	-1.30071	0.764875	0.886262	0.673287	0.128319	-0.448548	0.0819363
Q17606	2	2	-3.60371	0.837097	-0.0308928	-0.0823124	0.113205	-1.32761	0.980415	0.254517	0.703327	-0.388003	-0.562261	0.286116	0.420529	-0.367029
Q17624	3	3	1.66778	0.121111	0.570145	-0.124905	-0.44524	0.378291	0.281648	1.0505	-0.198695	-0.455014	0.278992	0.0989899	-0.166595	-1.26811
Q17633	7	6	11.6526	0.000256941	0.32754	-0.464683	0.137143	0.465016	0.308149	0.209455	-0.747296	-0.118401	-0.528352	0.201056	0.194246	0.0161265
Q17693	21	10	11.1877	1.75e-06	-0.540997	0.553348	-0.0123514	-0.372048	-0.471774	-0.779167	0.533983	0.583075	0.542986	0.0486449	-0.394086	0.308387
Q17698	7	5	0.381031	0.472691	0.088494	-0.0695984	-0.0188956	0.312656	-0.0996512	0.0524773	0.066901	0.0689211	-0.344617	0.153949	-0.115845	-0.0947911
Q17745	2	2	5.11002	0.738637	0.251641	0.00364893	-0.25529	-0.795741	0.837601	0.713064	-0.0554146	-0.19101	0.257371	-1.48579	0.357753	0.362169
Q17754	3	2	-96.7352	0.803381	0.291733	0.128418	-0.420151	-1.00584	1.0452	0.83584	0.709013	-0.97114	0.64738	-1.76176	0.83166	-0.330353
Q17761	13	10	-1.86502	0.00296452	-0.335339	0.149896	0.185444	-0.148108	-0.328862	-0.529048	-0.029518	0.244965	0.234239	0.114773	0.174069	0.26749
Q17763	14	10	14.7304	0.120717	0.230479	0.0320764	-0.262556	0.18142	0.0425006	0.467517	0.187992	-0.165618	0.0738553	0.115932	0.0444945	-0.948093
Q17770	43	30	21.6431	2.66e-28	-0.734101	0.58867	0.145431	-0.70689	-0.756276	-0.739136	0.553226	0.707738	0.505045	0.22105	0.106008	0.109235
Q17778	2	2	3.52999	0.066308	0.738517	-0.604987	-0.13353	0.553204	0.821876	0.840471	-0.467665	-0.440339	-0.906956	-0.877001	0.505029	-0.0286184
Q17819	2	2	10.0503	0.0501688	-0.538344	0.298546	0.239798	-0.529457	-0.419357	-0.666218	0.277112	0.666543	-0.0480175	0.103797	-0.175807	0.791405
Q17820	5	3	11.6737	0.364727	0.312255	-0.0505768	-0.261678	-0.195194	0.764371	0.367589	-0.0663614	-0.0380349	-0.0473341	-0.480452	0.428444	-0.733027
Q17827	2	2	-10.3876	0.0251115	-0.169278	-0.0612909	0.230569	-0.0729678	-0.150496	-0.284369	-0.0384222	0.0636773	-0.209128	0.162349	0.226993	0.302364
Q17832	59	27	17.2973	1.16e-05	-0.311661	-0.0915832	0.403245	0.102759	-0.695535	-0.342209	-0.133174	-0.0131685	-0.128408	0.760568	-0.0256441	0.47481
Q17848	3	2	#NAME?	0.368268	0.140559	-0.168079	0.0275191	0.0876054	-0.116186	0.450259	0.217163	-0.332435	-0.388964	0.0536253	-0.000832425	0.0297646
Q17849	5	3	-6.45055	0.781867	0.12698	0.0847997	-0.211779	0.43069	-0.259836	0.210085	0.17679	0.114056	-0.0364471	0.511467	-1.2734	0.126594
Q17880	10	3	2.00904	0.0376514	-0.387028	0.992505	-0.605477	-0.362076	-0.377741	-0.421267	1.1339	0.389413	1.4542	-1.86721	-0.297231	0.348011
Q17886	4	3	-2.64517	0.0608434	0.867374	0.0665644	-0.933939	0.694734	0.814671	1.09272	-0.27775	0.0838685	0.393575	-1.64867	-0.578926	-0.57422
Q17936	6	5	7.09147	0.000361146	0.886401	-0.449367	-0.437034	0.943145	0.834294	0.881764	-0.540345	-0.481161	-0.326595	-0.436499	-0.100443	-0.77416
Q17941	2	2	6.69829	0.0834772	0.642009	-0.695748	0.0537389	-0.0986801	1.21715	0.807554	-0.722599	-0.724487	-0.640158	0.407565	0.496641	-0.742989
Q17949	8	2	4.22152	0.154915	-0.255666	0.252008	0.00365802	-0.165336	-0.403821	-0.197841	0.177576	0.39757	0.180879	0.450487	0.0739163	-0.513429
Q17967	29	17	15.0493	3.52e-12	-0.393436	0.340978	0.052458	-0.263961	-0.510296	-0.406052	0.460407	0.43573	0.126798	0.259846	-0.141159	0.0386866
Q17971	7	5	8.90154	0.135284	0.701616	-0.373689	-0.327927	0.510084	0.976373	0.618391	-0.130075	0.160256	-1.15125	-1.48159	0.294383	0.20343
Q17974	9	8	-4.86176	0.190086	0.0911119	0.0633492	-0.154461	0.178158	-0.0775939	0.172772	0.212304	0.213946	-0.236203	0.0647853	-0.623815	0.095646
Q17993	8	6	2.37479	0.000509239	-0.641301	0.647956	-0.00665546	-0.489418	-0.814186	-0.620298	0.693706	0.855785	0.394377	-0.448643	-0.0809543	0.509631
Q17994	21	12	11.0483	1.66e-07	0.405139	-0.392852	-0.0122868	0.47348	0.396746	0.345191	-0.411243	-0.305395	-0.461917	0.0890458	0.0573057	-0.183212
Q18012	3	3	4.9541	2.04e-06	-0.5884	0.609254	-0.0208531	-0.707804	-0.626631	-0.430766	0.430616	0.539271	0.857874	0.190403	-0.0650915	-0.187871
Q18020	4	3	-6.0391	0.192744	-0.476041	0.372334	0.103707	0.384502	-0.741959	-1.07066	0.538934	0.127647	0.450422	0.100194	0.124508	0.0864179
Q18026	2	2	#NAME?	0.571359	0.0401487	-0.0254388	-0.01471	0.444474	-0.129818	-0.19421	-0.100785	-0.193849	0.218318	0.419175	-0.340748	-0.122557
Q18032	4	4	5.04474	0.401117	0.236315	-0.169741	-0.0665748	-0.264077	0.47476	0.498262	-0.0776296	-0.618024	0.186432	0.0582249	0.349125	-0.607075
Q18036	5	4	11.9896	0.0893523	0.32665	0.314455	-0.641106	-0.0959864	0.317746	0.758191	0.456047	0.105829	0.381489	-0.530358	0.186794	-1.57975
Q18037	2	2	#NAME?	0.72275	-0.208502	0.245989	-0.0374873	-0.150796	-0.538625	0.0639153	-0.170795	0.608818	0.299945	0.0849927	0.489442	-0.686896
Q18040	26	7	7.8113	0.00257123	-0.152712	-0.146139	0.298851	-0.150457	-0.110238	-0.197442	-0.0866635	0.0260672	-0.377821	0.516003	0.0573687	0.323182
Q18066	23	12	7.79419	0.777036	0.0322648	0.0463941	-0.0786588	-0.120775	-0.165471	0.38304	0.0917456	-0.0599078	0.107344	0.249574	-0.301615	-0.183935
Q18074	2	2	1.55531	0.218426	0.458661	0.177918	-0.636579	0.325502	0.142119	0.908363	-0.170908	0.497573	0.207087	0.29001	-1.55939	-0.64036
Q18075	3	2	-12.9281	0.0919492	0.191311	-0.178927	-0.0123842	0.264227	0.263928	0.045778	-0.144362	-0.346152	-0.046266	-0.169659	-0.0085296	0.141036
Q18090	2	2	-8.26648	0.737312	-0.0969168	0.219742	-0.122825	-0.543341	-0.228442	0.481032	0.471812	-0.100388	0.287802	0.217332	0.313971	-0.899778
Q18095	2	2	#NAME?	0.303026	0.327964	-0.0999477	-0.228017	-0.290063	0.836756	0.4372	0.444745	-0.0223256	-0.722262	-0.819402	0.835049	-0.699698
Q18115	25	15	10.244	5.28e-05	0.16055	-0.338476	0.177926	0.207594	0.116023	0.158033	-0.201566	-0.0123918	-0.80147	0.188619	0.0511726	0.293986
Q18164	31	17	6.56814	1.37e-07	-0.612241	0.214591	0.39765	-0.512305	-0.600078	-0.724339	0.158784	0.401048	0.0839402	0.402009	0.0976752	0.693266
Q18200	2	2	12.3995	0.00101566	-0.672114	1.29495	-0.622833	-0.569539	-0.953663	-0.493141	1.54581	1.42157	0.917459	-0.734314	-1.11171	-0.0224738
Q18211	7	7	16.0302	0.0414137	-0.579096	0.621284	-0.0421881	-0.901578	-0.29566	-0.540051	0.720509	0.487331	0.656013	0.344406	0.422139	-0.893109
Q18212	19	8	0.625203	0.010621	-0.298349	0.341989	-0.0436401	-0.357582	-0.424057	-0.113407	0.100203	0.572054	0.353711	0.278626	-0.439441	0.0298943
Q18217	2	2	-1.47297	0.256738	-0.287716	0.418115	-0.130398	-0.0381646	-0.661822	-0.163163	0.73313	0.272453	0.248762	0.0399702	-0.708634	0.277469
Q18231	3	2	8.01891	0.493507	-0.524009	-0.2849	0.808909	1.59449	-2.43724	-0.72927	-0.14678	-0.873447	0.165528	1.38661	0.584663	0.455451
Q18240	6	4	-0.834844	0.0110498	0.736852	-0.590216	-0.146636	0.166874	1.24164	0.80204	0.154612	0.168069	-2.09333	-0.100277	-0.135757	-0.203873
Q18265	2	2	0.590273	0.227031	0.762799	-0.774786	0.011987	1.09295	0.311239	0.884207	0.0510798	-2.32853	-0.0469113	0.0879992	-0.576208	0.52417
Q18276	2	2	#NAME?	0.250807	0.26751	-0.227445	-0.0400648	0.0757386	0.460763	0.266028	-0.552499	-0.316033	0.186196	0.148112	0.357903	-0.62621
Q18310	5	5	-1.46829	0.27107	-0.144899	-0.124876	0.269774	0.223039	-0.386925	-0.270811	-0.0615439	0.0417745	-0.354857	-0.115937	0.343485	0.581776
Q18359	6	5	12.1833	0.048041	0.128965	0.153955	-0.28292	0.126188	-0.0588547	0.319562	0.442394	-0.00653388	0.0260038	0.0477568	-0.336204	-0.560312
Q18421	12	7	8.75868	0.00724294	-0.382589	-0.0092029	0.391792	0.211813	-1.02472	-0.334858	0.00642612	0.177487	-0.211522	0.677749	-0.164125	0.661752
Q18445	2	2	-4.88682	0.475839	0.248144	-0.276255	0.0281109	0.361978	0.139391	0.243063	0.00522877	-0.0615365	-0.772457	0.363852	-0.406695	0.127176
Q18476	3	2	5.43494	0.119736	0.201331	-0.564824	0.363493	0.12109	0.278618	0.204285	-0.477575	0.212024	-1.42892	0.388233	0.167565	0.534681
Q18483	2	2	#NAME?	0.363945	-0.328579	0.220653	0.107926	-0.344601	-0.373301	-0.267835	0.00357528	-0.0378464	0.69623	0.311584	-0.324017	0.336211
Q18486	2	2	-4.15961	0.0969784	-0.171621	-0.302612	0.474233	-0.18839	-0.204417	-0.122056	-0.0165164	-0.106028	-0.785291	0.139634	0.634788	0.648276
Q18493	13	8	5.85861	6.24e-07	0.5559	-0.797763	0.241863	0.414072	0.644449	0.609178	-1.24932	-0.81052	-0.333446	0.287742	0.204043	0.233804
Q18496	19	16	18.6316	1.97e-10	1.26683	-0.836751	-0.430074	1.4529	0.936779	1.41079	-0.663375	-0.5892	-1.25768	-0.763319	-0.161935	-0.364969
Q18529	12	11	13.1691	9.03e-14	1.15336	-1.64275	0.489392	1.42661	0.896731	1.13673	-1.74876	-1.75037	-1.42911	0.170722	0.849601	0.447853
Q18553	3	2	3.17097	0.0523264	-0.841945	-0.20503	1.04698	-0.532277	-0.768626	-1.22493	-0.86643	-0.0960328	0.347372	0.722963	0.896801	1.52116
Q18577	6	3	-0.835129	0.345853	0.116295	-0.0393614	-0.0769339	0.192158	0.0517691	0.104959	0.0743731	0.00713784	-0.199595	0.252441	-0.203408	-0.279835
Q18587	2	2	-1.099	0.546443	0.0704116	-0.453414	0.383003	0.0840147	-0.134337	0.261557	-0.645105	-0.704194	-0.0109447	0.976762	0.718237	-0.54599
Q18599	20	12	16.6869	2.87e-14	0.691038	-0.502574	-0.188464	0.769011	0.670095	0.634008	-0.515211	-0.298844	-0.693667	-0.18728	-0.161811	-0.216301
Q18625	7	6	13.243	0.00538131	0.134342	0.28635	-0.420693	-0.145175	0.128644	0.419559	0.523636	0.0518909	0.283524	-0.339592	-0.182301	-0.740185
Q18645	2	2	#NAME?	0.117947	0.175402	-0.279282	0.10388	0.138841	-0.0238578	0.411222	-0.107577	-0.913776	0.183507	0.185706	-0.21337	0.339305
Q18674	3	2	0.251374	0.531304	-0.388277	0.2904	0.0978773	-0.196696	-0.512827	-0.455309	0.550852	0.54976	-0.229412	0.445879	-0.911158	0.758912
Q18677	3	2	-2.44725	0.093314	0.877621	-0.851284	-0.0263369	1.0298	0.350477	1.25259	-1.32191	-0.313342	-0.918602	-0.22041	0.17305	-0.0316509
Q18678	22	14	14.5998	2.52e-09	-0.615773	0.296344	0.319428	-0.167736	-0.844775	-0.834806	0.474877	0.4953	-0.081145	0.695727	-0.138526	0.401085
Q18680	19	6	8.21184	0.311263	-0.34348	0.358412	-0.0149317	0.46673	-1.35893	-0.13824	0.602333	0.751502	-0.278599	0.616501	-1.00518	0.343888
Q18685	6	4	-0.363933	0.0152851	-0.253124	0.568894	-0.31577	-0.782067	0.000629273	0.0220649	0.754349	0.526639	0.425695	-0.289511	-0.759343	0.101544
Q18688	57	28	12.7984	3.85e-06	-0.479303	0.0849165	0.394386	0.0235179	-0.775348	-0.686078	0.0599665	0.395618	-0.200835	0.809855	-0.189994	0.563298
Q18758	5	2	4.70938	0.00104927	0.858116	-0.737959	-0.120157	0.714611	1.22262	0.637119	-0.844891	-0.450786	-0.918199	-0.125446	-0.0391071	-0.195918
Q18786	4	2	-15.0236	0.292742	-0.031017	-0.126216	0.157233	0.172924	-0.287274	0.0212983	-0.193501	-0.0175909	-0.167557	0.325754	0.0683159	0.0776301
Q18787	19	10	0.471155	0.00490324	0.413308	-0.419532	0.0062234	0.166764	0.678007	0.395154	-0.830056	-0.366563	-0.0619769	-0.223464	0.413962	-0.171827
Q18801	4	3	-1.20225	0.0317875	-1.12688	0.686473	0.440404	-1.23761	-0.558961	-1.58406	0.885036	0.732434	0.441947	0.19975	-0.0342862	1.15575
Q18803	4	3	9.7772	0.0716591	0.153061	0.174349	-0.32741	0.101844	-0.120272	0.477612	0.434801	0.0761566	0.0120901	-0.0777885	-0.125818	-0.778625
Q18817	2	2	#NAME?	0.0665103	-0.370791	0.0431885	0.327603	-0.697781	-0.426597	0.0120044	-0.763423	-0.176778	1.06977	0.759569	0.574043	-0.350804
Q18822	4	2	-32.426	0.0961538	-0.201447	0.569693	-0.368246	-0.558038	0.473827	-0.52013	0.555914	0.598067	0.555099	-1.08305	-0.723247	0.701562
Q18823	12	7	3.23911	0.1424	-0.0259058	0.289445	-0.263539	-0.11711	-0.561291	0.600684	0.302961	0.0442053	0.521168	-0.185534	-0.240107	-0.364976
Q18846	5	4	10.7323	0.000566194	0.99643	-0.992418	-0.00401256	0.907802	0.968836	1.11265	-0.586415	-0.682673	-1.70817	0.555791	0.302878	-0.870706
Q18853	6	4	-2.87144	0.65209	0.276721	-0.0635501	-0.213171	-0.347009	0.372059	0.805114	-0.235937	-0.571619	0.616905	-0.52939	0.568239	-0.678363
Q18877	4	2	-8.17078	0.165781	-0.558208	0.304799	0.253408	-0.509794	-1.25344	0.0886067	-0.0212959	0.561909	0.373785	-0.178624	-0.167733	1.10658
Q18878	3	3	#NAME?	0.57111	0.0660304	-0.137708	0.0716771	-0.0947253	0.0515368	0.24128	-0.30607	-0.112158	0.00510542	-0.391758	0.169371	0.437418
Q18885	10	4	13.9185	0.306699	0.724205	-0.525514	-0.198691	0.0821412	1.21323	0.877248	-0.918084	-1.29554	0.637076	-1.33691	0.964837	-0.224
Q18886	4	2	3.38469	0.90169	0.0334804	0.148427	-0.181908	0.0989993	-0.430671	0.432113	0.409591	-0.130563	0.166253	0.773727	0.601266	-1.92072
Q18921	5	5	2.87853	0.0027506	-0.241341	0.432669	-0.191327	-0.211236	-0.301434	-0.211354	0.404528	0.44361	0.449868	0.142827	-0.274462	-0.442347
Q18938	5	4	1.2356	0.00202611	-0.141689	-0.284417	0.426106	-0.125052	-0.00298028	-0.297035	0.0657541	-0.0585623	-0.860443	0.103107	0.668259	0.506953
Q18943	2	2	13.7229	0.0010987	1.66046	-1.76373	0.10327	1.56931	1.58927	1.82279	-1.91784	-1.88563	-1.48771	-0.69219	-0.507756	1.50976
Q18946	3	3	0.591979	0.00167185	-0.251921	-0.33476	0.586682	-0.12572	-0.143459	-0.486584	-0.203723	-0.239754	-0.560804	0.729756	0.498853	0.531436
Q18947	4	4	21.9613	5.48e-07	2.3246	-2.86517	0.540572	2.13182	2.36835	2.47362	-2.23171	-3.18112	-3.18267	0.0123496	-0.597222	2.20659
Q18964	2	2	-8.51336	0.380342	0.240399	-0.162013	-0.0783858	0.284408	-0.00201605	0.438804	-0.171801	0.0416644	-0.355903	0.191469	0.258541	-0.685168
Q18965	2	2	#NAME?	0.398777	0.333898	-0.159998	-0.1739	0.429423	0.144463	0.427809	0.217456	-0.0948762	-0.602574	-0.284333	-0.196606	-0.0407622
Q18966	2	2	#NAME?	0.388542	-0.63349	0.193435	0.440055	-0.794713	-0.454764	-0.650994	0.398554	0.674063	-0.492312	0.498888	0.261141	0.560138
Q18967	5	3	-1.97632	0.83425	0.521881	-0.253526	-0.268356	0.791567	0.416161	0.357917	1.05347	-0.823192	-0.990856	-1.61465	-1.1356	1.94518
Q18983	10	7	1.16973	0.0182085	-0.659419	0.466801	0.192619	-1.40112	0.0540821	-0.631224	0.181811	0.479318	0.739272	-0.368815	0.247366	0.699306
Q18990	32	27	16.1176	3.6e-17	-0.947835	0.525652	0.422183	-0.934014	-0.754371	-1.15512	0.627341	0.656875	0.292739	0.495662	-0.00974097	0.780629
Q19007	21	12	4.41353	0.557763	0.334859	-0.259739	-0.0751201	0.402697	0.251763	0.350116	0.406056	0.402192	-1.58747	-0.0890274	-0.657895	0.521562
Q19020	31	12	8.96433	0.0022938	0.306083	-0.661505	0.355423	0.376191	0.32317	0.218887	-0.533625	-0.0530237	-1.39787	0.343412	0.143986	0.57887
Q19052	16	8	7.70495	0.0645462	-0.488256	0.705335	-0.217079	0.106937	-1.07615	-0.495557	0.956041	0.875307	0.284659	0.193056	-0.949593	0.105299
Q19057	25	8	16.3602	0.0326168	0.598268	-0.342977	-0.255291	0.689089	0.573413	0.532302	-0.278336	-0.0722375	-0.678356	0.453837	-0.875347	-0.344364
Q19058	14	8	0.203706	0.0804264	0.35535	-0.300497	-0.0548534	0.290867	0.718362	0.0568224	-0.521446	-0.369949	-0.0100957	-0.331072	0.225966	-0.0594533
Q19063	5	5	11.6889	1.55e-06	1.11829	-1.1133	-0.00498867	1.04542	1.38564	0.923816	-1.4372	-1.31478	-0.587937	0.393663	-0.0953261	-0.313303
Q19064	4	4	19.8927	4.22e-05	1.01594	-0.642121	-0.37382	1.03167	0.972377	1.04378	-0.771293	-0.669122	-0.485948	-0.496992	-0.0452171	-0.579251
Q19086	11	5	-0.533851	0.157861	0.206162	-0.338661	0.132498	0.255963	0.198938	0.163586	0.0614641	-0.0197839	-1.05766	0.168217	-0.204316	0.433594
Q19087	17	8	2.4241	0.698398	-0.173293	0.127072	0.0462218	0.282799	-0.588694	-0.213985	0.128925	0.214322	0.0379672	0.309819	-0.245615	0.074462
Q19093	2	2	#NAME?	0.109696	0.640787	-0.424162	-0.216624	0.906809	0.633479	0.382071	-0.19226	-0.71954	-0.360687	-0.585978	0.248525	-0.312419
Q19102	14	7	11.0307	1.37e-05	0.0972169	-0.369272	0.272055	0.058568	0.180805	0.0522778	-0.250342	-0.373181	-0.484292	0.417409	0.0367992	0.361956
Q19126	11	6	3.31908	0.409812	-0.1324	0.322097	-0.189697	0.226947	-0.736954	0.112807	0.606815	0.185148	0.174327	0.60174	-0.417865	-0.752966
Q19130	11	9	3.58245	9.66e-05	0.501863	-0.968735	0.466872	0.30838	0.685907	0.5113	-1.18522	-0.611392	-1.10959	0.324939	0.314789	0.760889
Q19131	2	2	-5.22931	0.741073	-0.0152561	-0.104022	0.119278	-0.222917	0.273647	-0.0964979	-0.260901	-0.151984	0.100819	-0.0535772	0.664214	-0.252803
Q19162	2	2	-0.369106	0.0214831	-0.606937	0.899086	-0.292149	-1.33756	-0.0817339	-0.401514	0.725092	0.65037	1.3218	-0.579292	-0.402504	0.105351
Q19191	4	4	14.5747	3.22e-05	0.459771	-0.225674	-0.234098	0.697579	0.249013	0.432722	-0.323372	-0.0882147	-0.265434	-0.114559	-0.280384	-0.307349
Q19202	2	2	6.5639	0.0145424	-0.194959	0.728652	-0.533693	-0.208003	-0.399328	0.0224536	1.18773	0.677981	0.320242	-0.211654	-0.341947	-1.04748
Q19246	9	9	17.2407	4.13e-08	0.0236774	-0.748599	0.724921	0.277352	-0.00697961	-0.199341	-0.683059	-0.629712	-0.933025	0.89977	0.40271	0.872284
Q19253	2	2	4.06546	0.0976611	0.609437	-0.32253	-0.286907	0.669335	0.287521	0.871454	-0.448952	-0.065553	-0.453084	0.0813976	0.297841	-1.23996
Q19257	2	2	-3.76079	0.727683	0.101709	-0.156847	0.0551379	0.219795	-0.000583545	0.0859148	-0.561363	0.326434	-0.235611	0.156307	-0.480166	0.489273
Q19264	16	15	3.72927	0.000484704	-0.306854	0.114433	0.192422	0.0981234	-0.541729	-0.476958	0.253595	0.333033	-0.243329	0.184397	0.0784187	0.314449
Q19278	24	15	10.088	3.94e-08	0.457071	-1.03682	0.579749	0.261571	0.607121	0.502522	-1.27755	-0.857444	-0.97547	0.245957	0.86099	0.632301
Q19289	27	20	11.7251	3.84e-07	-0.375454	0.58167	-0.206216	-0.665865	-0.677158	0.216662	0.475804	0.417847	0.851358	0.125501	-0.33826	-0.405889
Q19302	5	4	9.99567	0.00635573	-0.514201	0.445254	0.0689471	-0.608971	-0.513941	-0.419692	0.469781	0.372746	0.493235	0.258932	-0.166993	0.114902
Q19311	4	4	#NAME?	0.423386	-0.202926	-0.067407	0.270333	-0.383012	-0.195259	-0.0305079	-0.139273	0.433784	-0.496732	0.214991	-0.20989	0.805899
Q19324	12	4	9.72503	0.364937	0.276414	-0.247403	-0.0290112	0.505069	0.168317	0.155858	0.113711	0.175617	-1.03154	0.186974	-0.320352	0.0463438
Q19328	45	29	8.10215	1.29e-11	-0.428324	0.191745	0.23658	-0.159905	-0.565376	-0.559692	0.403198	0.165488	0.0065475	0.377072	-0.0425772	0.375244
Q19329	5	5	-1.65736	0.999081	0.0410036	-0.0803191	0.0393155	0.360166	-0.590382	0.353227	0.396486	0.278727	-0.91617	-0.47594	-0.467399	1.06129
Q19335	2	2	#NAME?	0.212184	-0.255945	0.171252	0.0846932	-0.20154	-0.411846	-0.154449	-0.1155	0.148505	0.48075	0.0889704	0.0770236	0.0880854
Q19339	11	6	12.3106	0.175955	0.216696	-0.310815	0.0941194	-0.320841	0.750136	0.220793	-0.752969	-0.447624	0.268148	-0.550477	0.544263	0.288572
Q19341	5	5	2.68286	0.00435055	0.364588	-0.424025	0.0594374	0.0699472	0.42114	0.602676	-0.526329	-0.484811	-0.260936	-0.0721891	0.0724883	0.178013
Q19346	9	4	0.428201	0.0420998	0.11844	-0.3919	0.27346	0.369253	0.00988293	-0.0238153	-0.0563564	-0.0966658	-1.02268	0.321268	0.0439844	0.455128
Q19360	2	2	3.0691	0.364085	-0.309459	0.549901	-0.240442	-0.776134	0.107081	-0.259322	0.540761	0.619382	0.489559	-1.53103	0.0629425	0.746757
Q19366	3	2	#NAME?	0.0707726	0.502811	-0.436092	-0.0667187	0.671604	0.673346	0.163484	0.0273451	-0.451407	-0.884216	-0.782273	0.472034	0.110083
Q19371	18	12	10.76	3.5e-05	-0.605154	0.35634	0.248814	-0.474458	-0.671034	-0.669971	0.255459	0.506735	0.306826	0.0906473	-0.0406926	0.696488
Q19420	8	4	-3.71629	0.642677	-0.0548573	0.102803	-0.0479457	0.177281	-0.216335	-0.125518	0.130813	0.251031	-0.0734353	0.227698	-0.173699	-0.197837
Q19433	2	2	#NAME?	0.257029	-0.365842	0.429373	-0.0635307	-0.908949	-0.238772	0.0501948	0.813619	0.029304	0.445195	-0.251591	0.296554	-0.235555
Q19437	12	8	10.0393	1.1e-05	0.383838	-0.809414	0.425576	0.130133	0.651043	0.370338	-1.32728	-0.780188	-0.320777	0.114207	0.673984	0.488536
Q19459	3	3	-3.23194	0.124838	-0.269145	0.465268	-0.196123	-0.0712849	-0.389079	-0.347073	0.556002	0.377903	0.4619	-0.629508	-0.141118	0.182258
Q19537	8	7	9.14312	0.00383531	0.607958	-0.187442	-0.420515	0.591128	0.550167	0.682579	0.0536183	-0.0881346	-0.527811	-0.389123	-0.37451	-0.497914
Q19553	2	2	0.0660546	0.175569	-0.00842708	-0.349735	0.358162	-0.118581	-0.471546	0.564846	-0.344711	-0.49899	-0.205503	0.420053	0.210311	0.444121
Q19554	14	5	3.63068	0.00815397	-0.325092	0.154568	0.170523	-0.351136	-0.485739	-0.138401	-0.105147	0.151029	0.417823	0.0946389	0.111693	0.305238
Q19564	7	6	11.7664	2.62e-06	1.01757	-0.965888	-0.0516803	1.22888	0.895754	0.92807	-0.831312	-1.00813	-1.05822	0.265624	-0.249312	-0.171353
Q19579	6	5	-2.29191	0.389903	-0.229459	-0.246605	0.476064	0.413313	-0.167934	-0.933755	0.0596573	-0.0689776	-0.730495	0.0868835	0.316317	1.02499
Q19584	5	3	-4.19367	0.0144531	-0.31793	0.126854	0.191076	-0.0315138	-0.427176	-0.495101	0.0626067	0.298167	0.0197877	0.410956	-0.218737	0.38101
Q19591	4	2	3.09222	0.404566	0.10679	0.219413	-0.326203	0.18419	-0.721611	0.85779	0.270263	0.466834	-0.0788594	-0.355862	0.0333034	-0.65605
Q19626	33	10	6.51443	0.2921	0.310718	-0.215368	-0.09535	-0.0676069	0.777941	0.221821	-0.692828	-0.301424	0.348147	-0.908262	0.553249	0.0689627
Q19655	2	2	#NAME?	0.432265	0.521682	-0.404294	-0.117389	0.32458	0.65421	0.586257	-0.721972	-0.570999	0.0800899	-1.01797	0.647445	0.0183579
Q19660	6	6	17.3437	4.27e-09	2.19719	-1.3639	-0.833289	2.01137	2.00821	2.57199	-1.11971	-1.92136	-1.05064	-0.861968	-1.04904	-0.588856
Q19661	10	7	9.34034	0.0019068	-0.559674	0.196376	0.363298	-0.189465	-0.704756	-0.7848	0.503389	0.422098	-0.33636	0.502425	-0.0328171	0.620286
Q19680	13	9	26.0139	4.39e-08	0.681551	-0.999325	0.317774	0.748645	0.579293	0.716715	-1.20066	-0.707194	-1.09012	0.426238	0.244448	0.282637
Q19685	2	2	#NAME?	0.604677	0.103019	-0.373121	0.270102	0.252901	0.0806731	-0.0245162	-0.819209	0.173401	-0.473555	0.690242	0.16046	-0.0403968
Q19694	2	2	#NAME?	0.116583	0.60317	-0.313462	-0.289707	0.316246	1.07485	0.418415	0.243714	-0.322626	-0.861474	-0.744603	-0.0896221	-0.0348971
Q19698	9	8	9.14471	1.25e-05	0.532806	-0.620599	0.0877931	0.846979	0.360052	0.391388	-0.887909	-0.459023	-0.514867	0.10441	0.340917	-0.181949
Q19706	5	3	-1.00232	0.603337	0.00547216	0.140697	-0.146169	0.453224	-0.453806	0.0169989	0.593896	0.132609	-0.304415	-0.115894	-0.841215	0.518602
Q19713	19	7	10.6045	2.86e-05	-0.723805	0.442085	0.281719	-0.604236	-0.854669	-0.712509	0.407051	0.520444	0.398762	0.476746	0.0611556	0.307256
Q19722	12	6	4.46177	0.00131131	-0.634945	1.00802	-0.373077	-0.610156	-0.520064	-0.774614	0.866596	1.0104	1.14707	-0.595782	-0.190227	-0.333222
Q19724	2	2	3.15638	0.0416879	-0.17739	0.511862	-0.334472	0.375426	-0.653511	-0.254085	0.595805	0.355978	0.583802	0.0374839	-0.442829	-0.59807
Q19749	16	6	4.23003	0.136592	0.3954	-0.262847	-0.132553	-0.0408983	0.635455	0.591642	-0.779608	-0.280373	0.27144	-0.916036	0.491819	0.0265591
Q19752	2	2	#NAME?	0.196274	0.304012	0.195009	-0.499021	-0.072358	0.483125	0.50127	0.0217657	-0.0369136	0.600174	-1.10301	0.408249	-0.802306
Q19766	2	2	1.68575	0.0595231	-0.545524	1.14724	-0.601716	-0.765354	-0.239237	-0.631982	1.38964	0.82251	1.22957	-0.258447	-0.965712	-0.580989
Q19775	10	6	8.39197	0.00134383	0.397932	-0.48726	0.0893286	0.0542424	0.722541	0.417012	-0.919311	-0.327187	-0.215283	-0.405861	0.368114	0.305732
Q19824	3	2	-5.31505	0.0670235	0.577259	-0.581974	0.00471512	0.120109	0.960144	0.651523	-1.05305	-0.795125	0.102256	0.127335	0.230764	-0.343953
Q19825	21	11	3.62979	5.84e-05	-0.369762	0.09164	0.278122	0.0585209	-0.721963	-0.445845	0.0266624	0.181237	0.0670204	0.484484	0.0144714	0.335412
Q19826	2	2	#NAME?	0.0502756	-0.0342728	-0.0422777	0.0765505	-0.501253	0.427581	-0.0291466	-0.33081	-0.373932	0.577909	0.499268	0.161253	-0.430869
Q19842	32	22	9.19989	4.12e-17	0.553893	-0.792025	0.238132	0.579553	0.574633	0.507494	-1.16618	-0.50478	-0.705116	0.164004	0.301756	0.248636
Q19853	25	17	6.12465	1.06e-09	0.831188	-0.184095	-0.647093	0.721971	0.78209	0.989502	-0.320466	-0.23848	0.00666044	-0.897822	-0.441688	-0.601769
Q19866	2	2	#NAME?	0.475349	0.108741	-0.270508	0.161767	-0.0658606	0.21874	0.173342	-0.711248	-0.326211	0.225936	-0.115859	0.325043	0.276116
Q19869	12	7	10.3202	0.144044	-0.440457	0.391269	0.049188	0.39791	-1.2603	-0.458982	0.816915	0.744816	-0.387924	0.996049	-1.04456	0.196074
Q19876	3	3	1.43991	0.0524132	0.6875	-0.293176	-0.394324	0.95694	0.209764	0.895796	-0.775274	-0.197301	0.0930472	-0.415094	-0.0364719	-0.731407
Q19877	4	3	-4.21054	0.00668725	-0.32943	0.373625	-0.0441955	0.258798	-0.254201	-0.992886	0.503962	0.566156	0.0507574	0.488968	-1.08259	0.461034
Q19891	6	5	4.36571	0.00669357	-0.546886	0.638658	-0.0917716	-0.662703	-0.228883	-0.749072	0.296644	0.675906	0.943424	-0.224361	0.217663	-0.268618
Q19905	12	8	6.05602	3.96e-06	0.241573	-0.641612	0.400039	0.289494	0.305295	0.129931	-0.552071	-0.696345	-0.676421	0.396921	0.232133	0.571064
Q19952	2	2	#NAME?	0.474476	-0.0283732	-0.120517	0.14889	-0.23523	0.0853433	0.064767	0.365957	0.228744	-0.956251	-0.776735	0.515489	0.707916
Q19969	7	3	-13.8347	0.347548	-0.799585	0.611314	0.188271	1.26274	-2.45951	-1.20198	0.90079	0.900935	0.0322176	1.18086	-0.626597	0.0105535
Q19980	2	2	-5.80886	0.334826	0.439343	-0.675752	0.236409	0.42652	0.382556	0.508952	-0.511333	-0.0840979	-1.43182	0.57365	-0.333363	0.468939
Q1XFY9	7	5	-0.230572	0.225712	-0.340229	0.099711	0.240518	0.367995	-0.47587	-0.912811	0.193557	0.281547	-0.175971	0.620251	-0.175291	0.276594
Q20025	5	3	-4.15384	0.0841762	-0.283789	0.178564	0.105225	-0.210263	-0.137431	-0.503672	-0.161816	0.574087	0.123421	-0.124563	-0.256711	0.696948
Q20034	5	3	-0.964508	0.198523	-0.554451	0.64535	-0.0908992	0.455354	-1.78233	-0.336378	0.889682	0.778331	0.268038	0.792699	-1.12043	0.0550291
Q20049	14	5	6.60929	0.00872068	-0.450986	0.254453	0.196533	-0.0637219	-0.842648	-0.446589	0.302272	0.402143	0.0589426	0.609337	-0.252365	0.232627
Q20053	5	5	11.8413	0.107681	0.469016	-0.287237	-0.18178	0.399942	0.0394054	0.9677	0.0496284	-0.411634	-0.499704	0.305863	-0.239203	-0.611999
Q20057	2	2	#NAME?	0.416343	0.588901	-0.511297	-0.0776045	0.577092	0.774115	0.415497	0.0518823	-0.238294	-1.34748	-0.140042	0.16474	-0.257511
Q20058	3	3	0.837136	0.173894	0.192711	-0.387575	0.194864	0.245112	0.140728	0.192294	-0.539488	0.176893	-0.80013	0.111691	-0.00448725	0.477386
Q20062	5	3	-2.30705	0.00110825	0.216526	-0.0500083	-0.166517	0.384533	0.154323	0.110721	0.00573286	0.0815098	-0.237267	-0.0202081	-0.225352	-0.253992
Q20065	8	7	10.3034	7.14e-09	-1.22533	1.17929	0.046048	-1.14889	-0.953611	-1.5735	1.12107	1.17002	1.24677	-0.409581	0.104141	0.443584
Q20070	2	2	#NAME?	0.519792	0.219988	-0.319562	0.0995745	0.305848	0.205028	0.149087	0.0617102	-0.586671	-0.433725	-0.0709077	0.166921	0.20271
Q20107	5	3	10.5435	0.00862956	-0.46013	0.256574	0.203556	-0.958822	-0.206515	-0.215054	0.0587389	0.314022	0.396962	0.302282	-0.10051	0.408895
Q20117	9	4	2.84532	0.0281544	-0.36411	0.0737323	0.290378	0.0445985	-0.275878	-0.861051	0.117086	0.0702823	0.033829	0.436804	0.359392	0.0749374
Q20121	16	8	5.32518	0.000109352	0.478137	-0.319192	-0.158945	0.394509	0.451365	0.588537	-0.127349	-0.235898	-0.594329	0.0251065	0.100923	-0.602865
Q20122	4	2	-8.21842	0.682521	-0.515058	0.45976	0.055298	0.705487	-1.51142	-0.739239	0.785835	0.4339	0.159544	1.31581	-1.87751	0.727598
Q20128	2	2	-2.30582	0.255946	0.852467	0.592083	-1.44455	0.611399	1.08644	0.85956	0.866241	0.765479	0.144529	-1.29631	-2.01717	-1.02017
Q20140	9	5	13.7797	6.35e-06	0.289882	-0.355681	0.0657989	0.404188	0.227446	0.238012	-0.541774	-0.127539	-0.39773	0.276916	-0.0887402	0.00922098
Q20143	6	4	0.621796	0.0075223	0.36845	-0.896678	0.528227	0.445071	0.477036	0.183244	-0.15382	-0.965868	-1.57035	0.688559	0.485025	0.411098
Q20168	29	18	-0.930314	0.190756	-0.130199	-0.119932	0.250131	0.0656629	0.116555	-0.572814	-0.0235254	0.238417	-0.574688	0.351942	0.159305	0.239145
Q20173	5	3	-2.41883	0.86068	-0.470688	0.256266	0.214423	-2.15836	0.854633	-0.108336	0.454471	-0.396381	0.710708	-0.490526	0.720838	0.412956
Q20203	11	5	8.01379	0.436318	0.266671	0.0569475	-0.323618	-0.308691	0.52435	0.584353	-0.139161	-0.0336297	0.343634	-0.866133	0.279612	-0.384333
Q20206	12	4	9.21081	0.592214	-0.66857	0.42297	0.2456	1.0229	-1.26751	-1.7611	1.06801	0.950307	-0.749406	1.33896	-1.05355	0.451386
Q20222	6	3	9.18829	0.00201224	0.432671	-0.417429	-0.0152422	0.413122	0.395533	0.48936	-0.610632	-0.390114	-0.251542	-0.0561154	0.163801	-0.153412
Q20223	6	5	3.95244	3.5e-05	1.92879	-1.16712	-0.761667	1.05516	2.72109	2.01011	-1.38463	-1.22989	-0.886834	-1.57826	0.153668	-0.86041
Q20224	5	4	0.119874	0.00487808	0.878337	-0.857467	-0.0208694	0.821839	1.00392	0.809253	-0.804546	-1.67237	-0.0954858	-0.19557	0.314317	-0.181356
Q20228	15	8	2.63782	0.551162	0.224858	-0.224363	-0.000495239	0.180224	0.446145	0.0482048	-0.557428	-0.358421	0.242761	-0.510646	0.364952	0.144208
Q20239	15	8	0.17767	0.0462189	-0.255158	0.0973815	0.157777	-0.107128	-0.476137	-0.182209	0.230104	0.146888	-0.0848477	0.315189	0.256545	-0.0984042
Q20264	12	10	15.7289	3.72e-12	1.38036	-0.762658	-0.617707	1.32615	1.40738	1.40757	-0.573385	-0.706041	-1.00855	-0.5724	-0.552157	-0.728563
Q20277	3	2	15.7281	0.806128	0.222746	-0.128507	-0.0942386	0.21583	-0.023356	0.475764	0.752632	-0.0960684	-1.04209	0.413479	-0.652508	-0.0436869
Q20287	2	2	7.25352	0.010503	1.10786	-1.08149	-0.0263684	0.611476	1.18728	1.52483	-1.44943	-1.15975	-0.6353	0.149639	0.513637	-0.742381
Q20306	12	5	1.19741	0.00253954	-0.759065	0.517089	0.241976	-1.25932	-0.538034	-0.47984	0.535144	0.488258	0.527865	-0.0518961	0.197264	0.580561
Q20310	11	6	1.50738	0.0334822	-0.344645	0.217921	0.126724	-0.510223	-0.385754	-0.137959	-0.0472178	0.367831	0.33315	0.47482	-0.38477	0.290122
Q20329	3	3	#NAME?	0.855649	0.169375	-0.187203	0.0178278	-0.260589	0.480456	0.288259	-0.252962	-0.299977	-0.00867004	0.0676818	0.0123649	-0.0265634
Q20363	9	9	17.0785	4.41e-17	1.99024	-2.55947	0.569229	1.89137	2.04486	2.03449	-2.73707	-2.40814	-2.53321	0.363259	0.723627	0.6208
Q20448	14	6	2.61402	0.335375	0.398326	-0.175026	-0.2233	0.470369	0.352983	0.371625	0.305516	-0.011765	-0.818829	0.16906	-1.1575	0.318546
Q20476	2	2	-3.23269	0.392871	-0.194354	0.358059	-0.163705	-0.53628	-0.242636	0.195854	0.943192	-0.0886343	0.219619	0.159472	-0.510163	-0.140422
Q20496	4	3	2.31268	0.0137159	0.314943	-0.203741	-0.111202	0.248412	0.485663	0.210753	-0.339156	-0.064204	-0.207862	-0.236044	-0.185871	0.0883082
Q20502	3	2	-1.33241	0.437171	-0.181232	0.0812805	0.0999515	0.237497	-0.365674	-0.415518	0.0740176	0.409801	-0.239977	0.478079	-0.445872	0.267648
Q20507	7	3	-6.46139	0.00195335	-0.749389	0.43885	0.310539	-0.494657	-0.509702	-1.24381	0.524956	0.505689	0.285906	0.17543	0.453771	0.302416
Q20585	16	8	1.97578	0.683726	0.415515	-0.685209	0.269693	0.22938	0.585083	0.432083	-1.07113	-0.728072	-0.256427	0.12027	0.945896	-0.257086
Q20588	2	2	#NAME?	0.521665	0.206755	-0.0304961	-0.176259	-0.0324206	0.223087	0.429598	-0.0919628	-0.00230896	0.00278339	-0.0853545	-0.524431	0.0810091
Q20603	2	2	#NAME?	0.257503	0.813927	-0.287733	-0.526194	0.849773	0.8272	0.764809	-1.142	-0.113803	0.3926	-0.727174	0.469247	-1.32066
Q20616	5	5	10.2471	2.76e-06	1.59336	-0.926822	-0.666537	1.59679	1.45563	1.72766	-0.359592	-1.37675	-1.04413	-0.621459	-1.04474	-0.333416
Q20628	5	3	-3.34243	0.113384	0.196783	0.294144	-0.490927	0.238379	0.199346	0.152623	0.147525	0.393787	0.34112	0.0301939	-0.139761	-1.36321
Q20634	2	2	#NAME?	0.306523	0.0343112	-0.10204	0.0677292	-0.0279626	0.130378	0.000517911	-0.223127	-0.00771426	-0.0752798	-0.16232	0.165484	0.200024
Q20637	2	2	-3.84193	0.486311	0.304273	-0.153957	-0.150317	-1.10787	0.997809	1.02288	1.30984	-1.5762	-0.19551	-0.0902153	0.352182	-0.712917
Q20641	3	2	3.65159	0.605339	-0.193731	0.451168	-0.257437	-1.13638	1.03586	-0.48067	1.22709	0.743366	-0.616955	0.0672933	-0.441191	-0.398413
Q20643	4	3	15.5192	4.85e-06	1.01056	-1.66658	0.656014	1.12333	0.779185	1.12917	-1.08985	-1.80851	-2.10138	0.373671	0.798946	0.795426
Q20647	7	5	8.19929	0.839683	-0.0790499	0.0298365	0.0492133	0.438467	-0.507206	-0.168411	0.120107	0.108928	-0.139525	0.498808	-0.363288	0.0121193
Q20655	10	4	11.8279	0.776748	-0.4635	0.286292	0.177207	0.735339	-1.32995	-0.795891	1.35583	0.826585	-1.32354	1.12102	-1.11578	0.526378
Q20660	3	3	4.6263	0.00168769	-0.173675	0.419195	-0.24552	-0.105969	-0.201119	-0.213938	0.721629	0.412061	0.123895	0.0348906	-0.312411	-0.459038
Q20675	3	2	9.3808	0.361142	-0.140912	0.239428	-0.0985163	-0.29271	-0.181837	0.0518114	0.313025	0.748223	-0.342963	-0.481674	0.356344	-0.170219
Q20676	20	11	8.68752	2.12e-06	0.286612	-0.49042	0.203807	0.271948	0.353421	0.234468	-0.600155	-0.611011	-0.260094	0.324149	0.161826	0.125447
Q20684	24	22	18.5571	1.3e-18	1.75918	-1.14884	-0.610335	1.34531	1.82351	2.10871	-1.02583	-1.39781	-1.02289	-0.666554	-0.290679	-0.873772
Q20719	9	4	8.91225	0.00191479	-0.918509	0.777777	0.140732	-0.70651	-1.54714	-0.501873	0.783973	0.668155	0.881202	0.718422	-0.340954	0.0447279
Q20720	5	4	12.4239	0.173729	-0.416049	0.170523	0.245526	-0.412344	-0.454081	-0.381722	0.703767	0.384117	-0.576317	0.276887	-0.302208	0.761899
Q20724	2	2	11.9751	0.00218153	-0.325948	1.15784	-0.831895	-0.69032	-0.0744913	-0.213033	1.29267	1.22231	0.958549	-1.56974	-0.600582	-0.325357
Q20728	2	2	#NAME?	0.788579	0.105013	-0.0183445	-0.0866683	0.176703	0.123548	0.0147868	0.233719	-0.0406201	-0.248133	-0.239994	-0.189694	0.169683
Q20748	7	5	5.46213	0.552614	0.0445385	-0.187996	0.143457	-0.104312	-0.0917566	0.329684	0.105698	-0.799431	0.129746	0.6538	0.287783	-0.511212
Q20751	7	4	7.86482	0.0131927	-0.986088	0.454607	0.531481	-0.490663	-0.904274	-1.56333	0.785449	0.301361	0.277011	0.489267	0.665962	0.439214
Q20758	3	2	-10.756	0.815629	0.0843475	-0.17865	0.0943027	-1.08833	0.709422	0.631947	-0.543894	-0.364891	0.372834	-0.764585	0.438924	0.60857
Q20769	2	2	#NAME?	0.629157	0.223334	0.10677	-0.330104	0.19383	0.294811	0.18136	0.347296	-0.101364	0.0743793	-0.775064	-0.53127	0.316022
Q20772	7	5	-1.00783	0.00129476	0.0540977	-0.530208	0.47611	0.438692	0.0753693	-0.351768	-0.693021	-0.325485	-0.572118	0.498213	0.154724	0.775394
Q20774	7	4	5.06196	0.00429598	0.385455	-0.514514	0.129059	0.113686	0.568798	0.473881	-0.633491	-0.647814	-0.262237	-0.128835	0.393868	0.122144
Q20778	2	2	-2.0878	0.114753	1.14219	-0.877811	-0.264379	0.864295	0.513846	2.04843	-0.568367	-1.22575	-0.839317	-0.0897846	-0.17284	-0.530513
Q20779	4	3	5.99734	0.457352	0.381376	-0.15843	-0.222946	-0.234866	0.53734	0.841653	-0.597914	-0.447389	0.570015	-0.576194	0.545369	-0.638013
Q20780	24	16	10.5187	4.13e-08	0.365744	-0.396735	0.0309908	0.308687	0.566172	0.222373	-0.435954	-0.306147	-0.448103	-0.0043248	0.0154406	0.0818566
Q20790	2	2	6.36556	7.49e-07	2.43019	-1.87819	-0.551993	2.33491	2.51724	2.43841	-2.10274	-1.98013	-1.55171	-0.69903	-0.472676	-0.484272
Q20815	3	2	3.58159	0.0589295	0.298335	-0.332584	0.0342485	0.60352	0.0350114	0.256474	-0.149349	-0.142185	-0.706217	0.15502	0.0279868	-0.0802617
Q20819	8	4	7.65879	0.0187692	-0.395912	0.0266579	0.369254	-0.497505	-0.606948	-0.083283	-0.292062	0.106605	0.265431	0.614502	-0.260168	0.753429
Q20822	9	6	9.64392	0.000282025	-0.0181034	-0.262099	0.280202	0.030819	-0.00328967	-0.0818395	-0.350395	-0.0587348	-0.377166	0.382256	0.207885	0.250465
Q20829	6	4	2.53822	0.00230102	0.709088	-0.882277	0.173189	0.550549	0.803117	0.773597	-1.09454	-1.13078	-0.421512	-0.426687	0.611941	0.334314
Q20875	9	5	-5.3839	0.955757	0.0546204	-0.0230141	-0.0316064	-0.558012	1.00999	-0.288117	0.812122	-0.104277	-0.776887	0.340568	-0.278412	-0.156975
Q20877	2	2	0.889927	0.155599	0.167895	0.432729	-0.600624	-0.35982	0.292403	0.571103	0.281968	-0.0535336	1.06975	-1.41686	-0.31537	-0.0696392
Q20881	2	2	3.31976	0.132955	0.450045	-0.154426	-0.29562	0.622072	0.334186	0.393877	0.303086	-0.606428	-0.159935	-0.420244	-0.545181	0.0785664
Q20898	3	3	5.66354	0.00435772	0.552868	-0.890772	0.337904	0.70246	0.425182	0.530962	-0.781248	-0.287718	-1.60335	0.0702504	0.380137	0.563324
Q20932	4	3	5.48091	0.263304	-0.30613	0.339555	-0.0334254	-0.314485	-0.563289	-0.0406156	0.718907	0.44212	-0.142361	0.151987	-0.435103	0.182841
Q20937	7	5	7.35301	0.152683	0.443807	-0.780102	0.336294	-0.223858	1.45263	0.102652	-0.729476	-1.20546	-0.40537	-0.516635	0.850651	0.674867
Q20938	10	5	-4.7187	0.218325	0.292964	-0.451369	0.158406	0.145665	0.397908	0.335318	-0.607082	-0.590692	-0.156334	-0.208082	0.302215	0.381084
Q20950	8	5	-3.6562	0.525764	-0.0412519	0.0713032	-0.0300513	0.899582	-0.810983	-0.212355	0.430361	0.310132	-0.526583	0.716064	0.103602	-0.90982
Q20964	8	8	13.2239	0.000243498	0.415361	-0.120314	-0.295048	0.55692	0.380981	0.308183	-0.40618	0.0654107	-0.0201718	-0.317828	-0.125131	-0.442184
Q20968	3	3	5.3487	5.82e-05	1.62828	-0.85285	-0.775428	2.04266	1.78196	1.06022	-1.44468	-0.567245	-0.546628	-0.357472	-0.120108	-1.8487
Q20970	24	9	-1.24548	0.00326849	-0.31096	0.139797	0.171163	-0.111536	-0.432831	-0.388514	0.0815817	0.305605	0.0322053	0.432414	-0.00757783	0.0886528
Q20974	6	4	3.41626	0.000494992	0.156487	-0.957322	0.800835	-0.189482	0.773774	-0.11483	-0.808404	-0.410713	-1.65285	0.525745	0.999744	0.877015
Q20992	6	2	5.6696	0.246241	0.0803593	0.743422	-0.823782	-0.0987514	1.68603	-1.3462	0.916808	0.672324	0.641134	-0.122762	-1.35197	-0.996609
Q21004	3	2	1.35831	0.575126	-0.134761	0.0107218	0.124039	0.705501	-0.64019	-0.469592	0.0193523	0.152625	-0.139811	0.838442	-0.405969	-0.0603572
Q21012	4	2	-37.283	0.0347453	0.727722	-1.01028	0.282561	0.780118	0.636017	0.76703	-0.744007	-0.616847	-1.66999	0.262355	0.0830008	0.502328
Q21018	7	3	-6.56152	0.418464	0.223951	-0.0769246	-0.147026	-0.205831	0.61553	0.262152	-0.911216	-0.247248	0.927691	-1.03556	0.736076	-0.141594
Q21053	2	2	-13.4096	0.369549	0.467734	-0.862729	0.394995	-0.170989	1.29557	0.278622	-0.927596	-0.991796	-0.668795	-0.227071	0.292462	1.11959
Q21080	4	3	1.09233	0.257046	0.322332	-0.40032	0.0779874	-0.365309	0.870798	0.461508	-0.386769	-0.702658	-0.111533	-0.0749223	-0.0141703	0.323055
Q21086	7	4	12.6564	0.0208792	-0.630473	0.210406	0.420067	-0.626974	-0.192492	-1.07195	0.789431	0.464683	-0.622896	0.465686	-0.111231	0.905747
Q21122	2	2	#NAME?	0.0992514	-0.0634459	0.181923	-0.118477	-0.249499	0.223651	-0.16449	-0.011111	0.123225	0.433655	-0.858282	0.126501	0.37635
Q21151	3	3	#NAME?	0.119068	0.422117	-0.195112	-0.227005	0.270375	0.480461	0.515515	0.292175	-0.172781	-0.70473	0.253335	-0.836948	-0.0974019
Q21152	3	2	#NAME?	0.821892	0.0578069	-0.125157	0.0673505	-0.233289	0.18192	0.22479	-0.176736	-0.455825	0.257088	0.0275612	0.2115	-0.0370097
Q21153	9	6	0.727659	0.014905	0.422339	-0.197683	-0.224656	0.285309	0.197314	0.784393	-0.0586936	-0.553069	0.018713	-0.176523	0.194444	-0.691889
Q21154	2	2	#NAME?	0.633073	0.193417	-0.0595837	-0.133834	-0.505481	0.354584	0.731149	0.0346035	-0.731434	0.518079	-0.0661124	0.26017	-0.595559
Q21166	9	9	14.8199	2.12e-07	-0.837959	0.103024	0.734936	-0.57163	-0.989939	-0.95231	0.161244	0.18452	-0.0366914	0.730227	0.33256	1.14202
Q21193	6	3	-7.11724	0.0664127	0.347858	-0.424786	0.0769282	0.296897	0.426997	0.319679	-0.541383	-0.195857	-0.537118	0.297689	-0.585453	0.518548
Q21210	8	4	2.97486	0.250696	-0.251976	-0.422826	0.674802	-0.432808	0.219921	-0.54304	-0.385414	-1.05424	0.171174	0.106077	0.903528	1.0148
Q21215	23	12	3.19491	0.0403161	-0.351869	0.357495	-0.00562573	0.0789729	-0.681051	-0.45353	0.656124	0.343883	0.072479	0.131423	-0.0441513	-0.104149
Q21217	33	14	10.5366	0.931103	-0.170101	0.124876	0.0452246	0.684079	-0.726871	-0.46751	0.281053	0.354675	-0.2611	0.730632	-0.649401	0.0544429
Q21230	6	3	-5.75303	0.395332	0.287622	0.0953355	-0.382957	0.325526	0.292189	0.24515	0.948382	-0.210786	-0.45159	-0.431931	-1.64158	0.92464
Q21233	12	7	7.34626	0.402578	-0.501507	0.416037	0.0854701	-0.251713	-1.13289	-0.119916	0.715907	0.543808	-0.011604	0.647128	-0.801589	0.410871
Q21243	3	2	-7.03028	0.556613	0.515846	-0.139842	-0.376004	0.617161	0.780082	0.150296	0.710362	-1.19919	0.0693028	0.102923	0.131584	-1.36252
Q21253	3	2	7.57071	0.00368474	-0.738422	1.22027	-0.481845	-0.759829	-0.641178	-0.814257	1.31849	1.03822	1.30409	-0.955102	-0.940073	0.449639
Q21265	6	3	7.41985	0.00210711	0.309634	-0.316408	0.0067741	0.251012	0.472217	0.205673	-0.238768	-0.375111	-0.335345	-0.14025	-0.00860566	0.169178
Q21274	3	3	-11.6369	0.0863122	0.318491	-0.500639	0.182148	0.27044	0.323736	0.361297	-0.148146	-0.315527	-1.03824	0.115553	0.217176	0.213716
Q21276	17	11	17.9206	0.000350478	0.0525968	0.419017	-0.471614	-0.142383	0.111991	0.188182	0.621862	0.407162	0.228028	-0.00263276	-1.14661	-0.265596
Q21284	18	16	7.69277	2.81e-16	0.684895	-0.585986	-0.0989082	0.71529	0.762107	0.577287	-0.568059	-0.467242	-0.722659	0.0454137	-0.0937754	-0.248363
Q21285	6	4	-0.242607	0.158106	-0.495038	0.236751	0.258287	-0.353033	0.0132835	-1.14536	-0.217565	-0.0167918	0.944608	0.148301	0.500111	0.12645
Q21307	2	2	6.53573	0.0650464	0.681165	-0.275776	-0.40539	0.844828	0.628828	0.56984	-0.280352	0.221069	-0.768044	-0.837089	-0.11876	-0.26032
Q21313	23	8	9.05112	0.0212207	0.119181	0.223942	-0.343123	0.00815769	-0.110366	0.459751	0.340956	-0.0562473	0.387118	-0.193072	-0.664241	-0.172057
Q21322	2	2	#NAME?	0.644293	0.148667	-0.050441	-0.0982263	-0.0733199	0.237481	0.281841	0.0355027	0.0040938	-0.19092	-0.215283	-0.383657	0.304262
Q21323	3	2	-8.8636	0.129787	0.336675	-0.782074	0.4454	0.495007	0.238266	0.276751	-2.34115	-0.0736644	0.0685897	0.524962	0.459333	0.351905
Q21338	5	4	6.60285	0.00531079	1.25732	-0.780859	-0.476461	1.33601	1.11353	1.32242	-0.515103	-0.414885	-1.41259	-0.409024	-0.946398	-0.0739618
Q21351	15	7	1.77296	0.0508717	0.129788	-0.257111	0.127323	0.502536	-0.254968	0.141797	-0.0153395	-0.316668	-0.439327	0.531016	-0.465096	0.316051
Q21355	4	3	-3.41609	0.160613	-0.804272	0.363538	0.440734	-1.29686	-0.721255	-0.394697	0.888977	0.0360387	0.1656	0.276499	-0.232367	1.27807
Q21392	5	3	#NAME?	0.121786	0.468013	-0.504581	0.036568	0.293335	0.698096	0.412609	-0.706113	-0.703311	-0.104319	0.146154	0.454003	-0.490454
Q21408	34	25	8.29339	0.0019231	0.356043	-0.0400081	-0.316035	-0.0713394	0.304373	0.835095	-0.284665	-0.102228	0.266869	-0.226012	-0.159495	-0.562596
Q21418	3	3	5.94247	0.000137144	-0.977275	2.05143	-1.07416	-1.10734	-1.30552	-0.518959	2.05728	2.12719	1.96983	-0.945102	-1.04734	-1.23002
Q21443	26	12	17.1155	0.000185867	0.0957226	0.424479	-0.520202	-0.126876	-0.128347	0.542391	0.575598	0.277706	0.420135	0.014689	-0.697126	-0.878169
Q21463	8	6	10.2501	0.000907171	0.0482139	0.855015	-0.903229	0.10189	-0.269734	0.312486	0.822267	1.25022	0.492553	-0.217286	-0.971292	-1.52111
Q21465	8	4	3.42125	0.735841	-0.265	0.154223	0.110777	0.638273	-1.09133	-0.341941	0.33322	0.467784	-0.338334	0.386071	-0.16216	0.10842
Q21481	21	11	2.34046	0.484474	-0.168161	0.166284	0.00187733	0.251759	-0.393946	-0.362296	0.0752398	0.268787	0.154824	0.358931	-0.198035	-0.155264
Q21502	2	2	#NAME?	0.312802	0.595837	-0.345911	-0.249926	0.0544184	1.13451	0.598584	-0.196772	-0.419091	-0.42187	-0.332811	0.142779	-0.559746
Q21525	2	2	10.6593	0.112384	0.0787742	0.220314	-0.299089	0.0569184	-0.31222	0.491625	0.390132	0.0782774	0.192533	-0.078491	-0.22743	-0.591345
Q21544	8	6	6.96296	0.319075	-0.108447	0.106505	0.00194196	0.172608	-0.156255	-0.341693	0.101699	0.259505	-0.0416895	0.0451925	-0.214156	0.174789
Q21549	9	5	-3.0951	0.00709697	-0.658451	0.238557	0.419894	-0.59791	-0.409013	-0.968431	0.160224	0.491919	0.0635294	0.578725	0.348146	0.332811
Q21551	7	5	11.5182	0.141637	0.125839	0.201565	-0.327404	0.280365	-0.244086	0.341238	0.756205	-0.173935	0.0224269	0.1028	-0.025108	-1.0599
Q21554	5	2	2.23565	0.590307	0.117615	0.0476714	-0.165286	0.826689	-0.52829	0.0544444	0.116265	0.417148	-0.390399	0.359367	-0.687895	-0.16733
Q21559	6	3	3.76404	0.0391004	-0.0192113	0.351752	-0.332541	-0.0909358	-0.143552	0.176854	-0.0752838	0.376469	0.754071	-0.0309908	-0.642777	-0.323855
Q21568	4	2	13.9939	0.0108175	-0.043875	0.569545	-0.52567	-0.108875	-0.195319	0.17257	0.862039	0.520036	0.326559	-0.0721924	-1.03973	-0.465087
Q21603	10	6	0.231838	0.343072	0.0592068	-0.390213	0.331006	0.0888126	-0.0225091	0.111317	0.391858	-0.133192	-1.4293	0.646004	0.880354	-0.53334
Q21614	7	5	11.1795	3.45e-05	0.596297	-0.585977	-0.0103201	0.744464	0.47431	0.570118	-0.837777	-0.589765	-0.330391	0.174914	0.116746	-0.32262
Q21624	2	2	-2.19901	0.119312	-0.647925	0.716641	-0.0687152	-0.532392	-1.22095	-0.190437	0.82264	0.233664	1.09362	-0.108087	-0.17939	0.081331
Q21633	7	3	1.97362	0.0155992	0.278789	-0.229126	-0.0496633	0.559139	0.0609556	0.216274	-0.176092	-0.129448	-0.381838	-0.046263	-0.11241	0.00968314
Q21693	6	3	-7.14715	0.10706	-0.876794	0.338465	0.538329	-0.736946	-0.639827	-1.25361	0.687191	0.420412	-0.0922071	1.07727	0.332956	0.204757
Q21732	5	4	-4.99047	0.511858	0.292544	-0.236266	-0.0562786	-0.218922	0.369972	0.726582	-0.588992	-0.256125	0.136321	-0.513258	1.04174	-0.697313
Q21735	5	3	9.43118	0.938843	0.0636148	-0.00645061	-0.0571642	0.242792	-0.0674958	0.0155485	-0.0594045	0.164239	-0.124187	0.253906	-0.477645	0.0522465
Q21742	23	10	7.32046	1.72e-06	0.199303	-0.529699	0.330396	0.318355	0.151667	0.127888	-0.527712	-0.238509	-0.822876	0.448377	0.209593	0.333218
Q21746	13	9	9.30923	0.0333324	-0.309127	0.232273	0.0768539	0.202831	-0.456177	-0.674036	0.321449	0.335577	0.0397943	0.468473	-0.197599	-0.0403122
Q21750	7	4	0.961395	0.162239	0.142612	0.074188	-0.2168	0.246222	-0.233518	0.415133	0.238174	-0.0821431	0.0665327	-0.000594471	-0.195173	-0.454633
Q21752	18	14	5.81949	0.17104	0.2006	0.00221634	-0.202816	0.235534	-0.0261541	0.39242	0.196658	-0.127723	-0.0622859	0.00980114	0.00777909	-0.626028
Q21763	7	5	0.210628	0.00183997	0.53128	-0.482542	-0.0487378	0.431576	0.693415	0.46885	-0.602122	-0.497928	-0.347577	-0.348317	-0.038399	0.240502
Q21770	15	7	2.9535	0.0170659	-0.0618048	-0.194018	0.255823	0.256871	-0.331175	-0.111111	-0.218459	-0.0318214	-0.331774	0.586858	-0.133422	0.314033
Q21774	12	4	8.10021	0.831834	-0.241473	0.177647	0.0638261	0.394544	-0.539769	-0.579194	0.469721	0.342397	-0.279177	0.816085	-0.529518	-0.0950884
Q21801	6	2	5.72731	0.00887482	0.0748169	0.426163	-0.50098	-0.00091927	0.176733	0.0486366	0.564171	0.562323	0.151996	-0.681758	-0.158508	-0.662675
Q21810	2	2	1.13152	0.00181165	0.473134	0.715962	-1.1891	0.901338	0.0136216	0.504443	1.07325	0.629197	0.445435	-1.33679	-0.981364	-1.24913
Q21824	13	7	4.72394	0.020705	0.117858	-0.393208	0.27535	0.208994	-0.0201335	0.164712	-0.631408	-0.241053	-0.307163	0.352356	0.25578	0.217915
Q21832	4	2	-7.60673	0.0870025	0.171855	0.104565	-0.27642	0.34522	-0.0191667	0.189513	0.363904	0.152257	-0.202468	-0.186071	-0.308618	-0.334571
Q21850	3	2	-8.48333	0.549573	-0.00919309	0.218476	-0.209283	-0.172213	-0.139427	0.284061	-0.144864	0.144467	0.655826	-0.302438	0.36892	-0.694332
Q21854	4	2	7.15655	0.562129	-0.141738	0.180662	-0.0389236	0.123712	-0.346567	-0.202359	0.460838	0.504976	-0.42383	0.254614	-0.219833	-0.151552
Q21882	2	2	9.67639	0.137931	0.445065	-0.283465	-0.1616	0.25372	0.577043	0.504431	-0.259356	-0.633924	0.0428852	-0.710213	0.524361	-0.298947
Q21884	8	7	8.51374	0.000847786	0.113927	0.340894	-0.454821	-0.0714822	0.0632274	0.350036	0.393725	0.25435	0.374607	-0.139622	-0.331702	-0.893138
Q21888	3	2	2.13733	0.198375	0.138045	-0.0418836	-0.0961615	0.364972	-0.00778351	0.0569472	-0.11313	0.00954315	-0.0220635	-0.0871453	0.0423908	-0.24373
Q21890	7	7	13.269	3.72e-06	-0.851896	0.284791	0.567105	-0.611219	-1.03711	-0.907363	0.376063	0.40713	0.0711795	0.680645	0.348578	0.672092
Q21902	3	3	5.2697	0.00102834	1.18521	-0.959804	-0.22541	1.43278	0.95734	1.16552	-1.09703	-1.18214	-0.600232	-0.203068	-0.489306	0.016145
Q21915	2	2	-3.12963	0.153849	-0.142333	-0.188969	0.331303	0.238209	-0.19581	-0.469398	-0.0370516	-0.0322782	-0.497578	0.460389	-0.234152	0.767671
Q21916	5	4	5.80096	0.000257337	0.243863	0.349972	-0.593835	0.400953	-0.0661429	0.396778	0.453823	0.338202	0.257891	-0.728038	-0.58356	-0.469906
Q21926	26	13	4.18342	0.02007	-0.338651	0.102504	0.236147	0.0573865	-0.590746	-0.482593	0.0452829	0.312143	-0.0499147	0.86039	-0.544432	0.392482
Q21929	6	5	8.18921	1.23e-05	0.121874	-0.362854	0.24098	0.0987411	0.167742	0.09914	-0.377238	-0.271061	-0.440263	0.208375	0.212043	0.302522
Q21930	3	3	18.0372	0.98116	0.0222132	0.0147846	-0.0369978	1.59916	-1.06712	-0.465396	0.425008	-0.22605	-0.154605	1.66589	0.637382	-2.41426
Q21959	2	2	#NAME?	0.586029	-0.0843741	-0.164009	0.248383	-0.444143	0.0270314	0.163989	-0.758745	0.0895021	0.177218	0.319408	0.287417	0.138323
Q21961	2	2	-7.51467	0.749405	-0.0799761	0.0543981	0.0255779	0.193298	-0.384477	-0.0487496	0.38967	0.128509	-0.354985	0.337372	-0.127553	-0.133085
Q21962	20	10	9.25027	5.34e-06	0.396465	-0.681717	0.285253	0.315538	0.602872	0.270984	-0.703805	-0.73513	-0.606217	0.0119093	0.624656	0.219193
Q21966	14	6	0.632749	0.0617473	0.732492	-0.797108	0.0646166	0.392006	1.25052	0.554944	-0.318741	-0.46987	-1.60271	-0.31668	0.30637	0.20416
Q21986	9	6	2.47174	0.517776	-0.209451	0.023689	0.185762	-0.682355	0.172167	-0.118164	-0.0134401	0.149272	-0.0647654	-0.209378	0.413989	0.352674
Q21993	4	2	9.68929	0.339488	-0.250707	0.115645	0.135062	-0.0235355	-0.318328	-0.410257	0.18614	0.256775	-0.0959799	0.385656	-0.515325	0.534855
Q22013	2	2	#NAME?	0.056166	-1.50678	1.8387	-0.331927	-0.884482	-1.29212	-2.34372	2.29756	1.25028	1.96826	0.11083	0.226658	-1.33327
Q22017	2	2	-2.40823	0.70868	-0.324106	0.272627	0.0514793	-1.5225	-0.221234	0.771419	-0.438241	1.9575	-0.701381	-0.395226	-0.459402	1.00907
Q22018	6	4	7.56398	2e-05	-0.556288	1.08131	-0.525023	-0.386512	-0.927715	-0.354636	1.28839	1.02338	0.932158	-0.439417	-0.488229	-0.647423
Q22020	4	3	-1.20792	0.0296144	0.377187	-0.121925	-0.255261	0.23861	0.170262	0.722688	-0.202263	-0.150904	-0.0126087	0.115985	-0.0453501	-0.836418
Q22021	6	3	9.78712	0.0720801	0.253388	0.0301643	-0.283553	0.171672	-0.0586019	0.647095	0.241546	0.0408427	-0.191896	-0.145406	0.0753307	-0.780583
Q22031	2	2	#NAME?	0.288215	-0.0402667	0.209365	-0.169098	-0.129641	-0.061604	0.0704452	0.259831	-0.036043	0.404307	-0.291551	0.197733	-0.413477
Q22037	9	7	-2.18462	0.0660519	0.360313	-0.171923	-0.188391	0.188245	0.354069	0.538626	-0.240497	-0.0516614	-0.223609	-0.253268	-0.276241	-0.0356626
Q22038	2	2	-129.889	0.593777	-0.0115265	0.336083	-0.324557	-0.639582	0.250924	0.354079	0.428747	-0.202879	0.782381	-0.43945	-0.824897	0.290677
Q22053	11	10	19.9795	4.72e-05	0.0634782	0.53466	-0.598138	-0.126689	0.167916	0.149207	0.692399	0.413857	0.497724	-0.095904	-1.18924	-0.50927
Q22054	7	3	-0.708964	0.110493	-0.59932	0.0110404	0.58828	0.109997	-0.581943	-1.32601	0.521216	0.323315	-0.811409	1.10618	0.0935638	0.565094
Q22067	16	5	1.56021	0.610727	-0.506391	0.317342	0.18905	0.28294	-1.00931	-0.792803	-0.086474	0.640615	0.397884	0.332254	0.0533237	0.181572
Q22099	21	15	-1.06134	0.00991121	-0.162622	0.108582	0.0540396	-0.0247198	-0.321489	-0.141656	0.0929654	0.310338	-0.0775571	0.453007	-0.226422	-0.0644664
Q22100	21	8	6.42724	0.00067994	0.521687	-0.680008	0.158321	0.224305	0.710224	0.630532	-1.11481	-0.774682	-0.150531	-0.421622	0.617742	0.278842
Q22101	19	11	8.94404	1.6e-11	0.615174	-0.739199	0.124025	0.604589	0.694976	0.545957	-0.777393	-0.608195	-0.832009	0.195455	0.0220558	0.154564
Q22111	5	4	1.62222	0.00395203	0.223729	-0.848173	0.624444	0.273818	0.238328	0.15904	-0.597437	-0.930875	-1.01621	0.579614	0.507943	0.785776
Q22135	5	5	2.57673	0.0843395	-0.404998	0.238549	0.16645	-0.453612	-0.11768	-0.643703	0.267523	0.473598	-0.025475	0.359795	-0.291923	0.431477
Q22137	7	4	-2.92643	0.479851	0.462606	-0.354082	-0.108524	0.172888	0.847671	0.367258	-1.5366	-0.0498386	0.524197	-0.7862	0.333611	0.127017
Q22235	41	27	14.1192	6.4e-16	-0.657132	0.583091	0.0740411	-0.319984	-0.990332	-0.66108	0.627936	0.735648	0.385688	0.287684	-0.14993	0.0843697
Q22240	5	2	-6.48717	0.386611	0.440668	0.170187	-0.610855	0.6295	0.366734	0.325769	0.247261	0.38394	-0.12064	0.519388	0.0670698	-2.41902
Q22253	12	6	-3.72664	0.00226943	0.27618	-0.294835	0.0186553	-0.0416407	0.482572	0.387609	-0.236843	-0.276936	-0.370727	-0.312695	0.32197	0.0466915
Q22285	3	2	-5.54116	0.840699	0.253063	0.112438	-0.365501	1.04828	0.0875054	-0.376599	0.75193	-0.292724	-0.121892	0.354265	-0.0464899	-1.40428
Q22288	5	3	-6.67439	0.0330009	0.857021	-0.656404	-0.200617	0.380872	0.999241	1.19095	-1.05797	-1.06384	0.152599	-1.05811	0.43967	0.01659
Q22308	8	3	-4.04596	0.85872	-0.167502	-0.255334	0.422836	-0.116446	0.0266394	-0.4127	-0.371475	-0.756977	0.362449	0.471881	-0.497644	1.29427
Q22347	12	9	8.69719	4.35e-06	-0.0360998	0.370557	-0.334457	0.141179	-0.175804	-0.0736738	0.257618	0.54949	0.304562	-0.3761	-0.441749	-0.185522
Q22352	20	6	12.7704	0.000127463	-0.0164357	-0.179493	0.195929	0.159957	-0.0317264	-0.177538	-0.259755	-0.140849	-0.137876	0.334471	0.111898	0.141418
Q22370	12	7	12.3975	0.212057	-0.055444	0.294542	-0.239098	-0.0530173	-0.351144	0.237829	0.462889	0.227207	0.193532	0.104813	-0.216997	-0.605112
Q22396	3	3	10.9328	2.34e-05	0.736052	-1.63185	0.895797	0.823556	0.61341	0.771192	-1.79827	-1.91278	-1.1845	1.08623	0.701838	0.899323
Q22460	4	2	-8.33874	0.00273809	0.735023	-0.576605	-0.158418	0.682109	0.783327	0.739632	-0.781558	-0.281546	-0.66671	0.161753	-0.498532	-0.138476
Q22469	2	2	-5.90588	0.802333	-0.0569043	-0.1545	0.211405	-1.07592	1.33998	-0.43477	-0.529549	-0.56135	0.627398	-0.370197	0.191282	0.813129
Q22492	5	5	5.92334	1.94e-05	1.328	-0.868368	-0.459627	1.06124	1.69743	1.22532	-0.887481	-0.689867	-1.02776	-0.828273	-0.0303574	-0.520251
Q22494	26	11	14.3676	0.000106943	0.329253	-0.337967	0.00871403	0.135813	0.54948	0.302467	-0.609713	-0.21795	-0.186238	-0.186993	0.241236	-0.0281002
Q22498	17	7	0.483949	0.0044334	0.127556	-0.369377	0.241821	0.212223	0.177806	-0.00736012	-0.16618	-0.045921	-0.89603	0.328219	0.14748	0.249763
Q22505	13	5	0.892701	0.512885	0.203219	0.166196	-0.369414	0.0571621	0.0327581	0.519736	0.721406	-0.259285	0.0364668	0.117456	-0.394883	-0.830816
Q22508	5	5	7.97388	0.101841	0.487751	-0.0846328	-0.403118	-0.0260545	0.22232	1.26699	-0.220487	-0.222089	0.188677	0.0292433	-0.665104	-0.573493
Q22515	19	12	12.5557	5.69e-09	-0.986578	0.562229	0.424349	-0.538233	-1.12202	-1.29948	0.676021	0.665912	0.344754	0.577091	0.0897542	0.606201
Q22531	4	3	-9.73955	0.132322	-0.290078	0.237218	0.0528598	-0.572451	-0.593377	0.295595	-0.0385591	0.314337	0.435876	0.0554494	0.105995	-0.00286505
Q22562	22	15	8.36107	4.09e-14	-0.258718	0.560555	-0.301836	-0.315158	-0.203572	-0.257425	0.549452	0.568534	0.563678	-0.409921	-0.305086	-0.190502
Q22601	6	5	2.30043	0.590999	0.401658	-0.242083	-0.159575	-0.302367	0.824917	0.682425	-0.534056	-0.218795	0.0266025	-0.829252	0.130314	0.220212
Q22619	3	2	#NAME?	0.386513	-0.255421	0.551953	-0.296532	0.276027	-0.48612	-0.55617	1.04251	0.526759	0.0865876	-0.536947	-1.28228	0.929632
Q22620	25	15	6.14286	5.36e-06	-0.403832	0.334392	0.0694395	-0.123151	-0.541458	-0.546887	0.26944	0.545496	0.188241	0.187086	-0.0782425	0.0994754
Q22633	20	8	0.419631	0.106162	-0.246819	0.152137	0.0946815	0.196735	-0.415657	-0.521535	0.273226	0.40079	-0.217603	0.518806	-0.612056	0.377294
Q22641	3	3	0.7701	0.0142894	0.29973	0.337375	-0.637104	-0.175433	0.400794	0.673829	0.507553	-0.0694882	0.574059	-0.678205	-0.706966	-0.526142
Q22660	2	2	-2.38316	0.0360468	0.468238	-0.128854	-0.339384	0.752089	0.393008	0.259618	-0.337153	0.231514	-0.280923	-0.517718	-0.420186	-0.0802497
Q22666	3	2	#NAME?	0.193523	-0.423771	0.346676	0.0770944	0.0908844	-0.734838	-0.627358	0.635744	0.0329645	0.37132	0.408369	0.340866	-0.517952
Q22716	12	6	11.8043	0.0859854	-0.591819	0.438774	0.153045	0.208633	-1.38029	-0.603796	0.667929	0.527833	0.120559	0.816944	-0.793659	0.435851
Q22719	2	2	-18.7174	0.29659	0.964985	-0.396558	-0.568427	1.98726	-0.266968	1.17466	0.199282	-0.0404269	-1.34853	0.457915	-1.17357	-0.989626
Q22743	2	2	-8.16571	0.390255	0.296173	-0.294144	-0.00202867	0.511042	0.118058	0.259419	-0.319499	0.0395601	-0.602494	0.235339	-0.000426621	-0.240998
Q22758	10	7	7.16528	0.000226373	-0.995501	1.09996	-0.104458	-0.660395	-0.729859	-1.59625	1.47211	0.842012	0.985753	-0.161103	-0.811777	0.659506
Q22768	2	2	4.07695	0.0262042	-0.784735	-0.523369	1.3081	-0.784996	-0.919097	-0.650113	-1.25777	0.375968	-0.688307	1.41167	1.10706	1.40558
Q22781	13	9	3.52857	6.75e-06	0.0515177	0.261614	-0.313132	0.177151	0.0122705	-0.034868	0.139533	0.441697	0.203612	-0.31651	-0.496908	-0.125978
Q22782	3	2	-2.88173	0.629185	-0.230171	0.260674	-0.030503	-0.510607	-0.361611	0.181705	0.327507	0.41896	0.035555	-0.781352	0.173325	0.516518
Q22792	3	2	-3.62578	0.104121	-0.450173	0.356438	0.093735	-0.0572794	-0.571262	-0.721977	0.771652	-0.282334	0.579996	0.523143	-0.332121	0.0901828
Q22799	3	3	#NAME?	0.53107	-0.486475	0.272372	0.214104	0.413137	-0.392102	-1.48046	0.427987	0.592174	-0.203047	0.529025	0.0745047	0.0387823
Q22814	9	4	4.18959	0.00460739	0.122229	-0.625253	0.503025	-0.320976	0.624041	0.0636209	-0.527819	-0.863438	-0.484502	0.485211	0.985859	0.0380035
Q22824	4	2	1.65363	0.228366	-0.368384	0.00372824	0.364656	-0.404633	-0.251902	-0.448617	-0.3541	-0.157149	0.522434	0.159923	0.220553	0.713491
Q22836	2	2	#NAME?	0.63311	0.326684	-0.279505	-0.0471792	0.145513	-0.235193	1.06973	-0.630101	-0.371653	0.16324	-0.133137	0.103773	-0.112174
Q22850	3	3	11.0764	2.02e-06	1.64114	-0.798738	-0.8424	1.73667	1.45832	1.72842	-0.665669	-0.942793	-0.78775	-0.641754	-0.400699	-1.48475
Q22866	34	20	9.64179	0.000355766	-0.377622	0.887379	-0.509757	-1.49853	-0.0639983	0.429658	0.629877	0.657561	1.3747	-0.272913	-0.235492	-1.02087
Q22918	15	12	8.82345	0.151172	0.126428	0.516972	-0.6434	-0.0642198	0.120611	0.322894	1.40893	0.87351	-0.731522	-1.28763	-0.901284	0.258715
Q22922	4	2	#NAME?	0.494422	0.166236	0.0807037	-0.246939	0.708303	-0.118098	-0.0914974	0.413597	-0.0657249	-0.105761	0.087062	-0.450096	-0.377784
Q22945	3	2	10.7928	0.000128972	-1.57861	0.63176	0.946848	-2.1185	-0.855029	-1.76229	0.49607	0.674675	0.724534	0.995577	0.777061	1.06791
Q22968	16	9	4.39952	4.66e-05	-0.0165136	-0.29467	0.311183	0.221334	-0.125405	-0.145469	-0.333304	-0.125789	-0.424917	0.38252	0.194752	0.356279
Q22972	7	4	6.19428	0.180431	0.36064	-0.152786	-0.207854	0.222373	0.292647	0.566901	-0.543315	-0.185763	0.27072	-0.795664	0.319075	-0.146975
Q22993	25	16	12.7227	4.18e-06	-0.505996	0.295056	0.21094	-0.101022	-0.851718	-0.565248	0.26694	0.405822	0.212407	0.480509	-0.338846	0.491156
Q23050	22	19	18.4828	0.000707878	-0.256511	0.662666	-0.406155	-0.914042	-0.392259	0.53677	0.790606	0.341427	0.855965	0.375156	-0.411245	-1.18238
Q23058	2	2	#NAME?	0.500962	0.43275	-0.00360834	-0.429141	0.971066	1.10767	-0.780485	0.039036	0.441013	-0.490874	0.368528	-1.9274	0.271445
Q23068	4	3	-6.60268	0.114616	0.681694	-0.308345	-0.373349	0.0407273	1.04785	0.956504	0.274661	-0.990846	-0.208851	-0.600773	0.329224	-0.848497
Q23089	10	5	5.3824	0.673463	0.062703	-0.105462	0.0427588	-0.218072	0.463805	-0.0576239	-0.534688	-0.028803	0.247105	-0.736918	0.384128	0.481066
Q23092	4	3	-3.97377	0.050198	-0.516497	0.325634	0.190862	-0.331352	-0.986513	-0.231625	0.622956	0.422987	-0.0690396	0.501152	0.243659	-0.172224
Q23098	2	2	-3.2755	0.0852833	0.427517	0.311199	-0.738717	0.223055	0.255381	0.804116	1.04456	0.110394	-0.221353	-0.605315	-0.727677	-0.883158
Q23126	3	2	6.78331	0.212663	-0.446601	0.278297	0.168305	-0.25053	-0.644024	-0.44525	0.43156	0.526592	-0.123263	0.209875	-0.436376	0.731416
Q23146	5	4	-0.119461	0.178972	0.422559	-0.0396255	-0.382934	0.342941	0.21328	0.711456	0.225525	0.254852	-0.599253	0.141622	-1.09137	-0.199057
Q23155	3	2	#NAME?	0.610295	0.303755	-0.226742	-0.0770136	0.282998	0.250499	0.377768	-0.529947	-0.306898	0.15662	-0.766247	-0.354277	0.889483
Q23158	12	4	3.18032	0.780846	-0.288513	0.278934	0.00957867	-1.00892	-0.233055	0.376438	0.185628	0.0351148	0.61606	-0.0691278	0.243435	-0.145571
Q23163	3	3	6.15683	8.32e-05	-0.500405	1.77442	-1.27402	-0.162777	-0.576678	-0.761759	1.97867	1.64525	1.69935	-1.91711	-0.277719	-1.62722
Q23166	6	5	0.745594	0.363253	-0.383743	0.047105	0.336638	0.25057	-0.403228	-0.998572	0.212945	-0.219372	0.147742	0.531504	0.47016	0.00825131
Q23179	7	5	13.9263	0.590095	0.0312805	0.156042	-0.187323	-0.581201	0.366467	0.308576	-0.0953931	0.0813168	0.482204	-0.161394	-0.210904	-0.18967
Q23191	2	2	-12.3983	0.327007	0.477693	-0.798151	0.320458	0.805365	0.0220484	0.605666	-0.455999	-1.09342	-0.84503	-0.0894929	0.497041	0.553825
Q23202	5	4	1.93637	0.609712	0.201695	0.233972	-0.435667	0.341468	-0.0236167	0.287234	0.249203	0.491836	-0.0391227	0.132097	-0.556417	-0.882682
Q23223	4	4	2.69388	0.430463	-0.265623	0.321738	-0.0561151	-0.511641	0.0242218	-0.30945	0.278204	0.401821	0.28519	-0.554139	-0.0514459	0.43724
Q23227	2	2	#NAME?	0.357387	0.355777	-0.0296877	-0.32609	0.48425	0.255693	0.327389	-0.458327	0.0415646	0.327699	-0.477769	-0.0349289	-0.465571
Q23232	7	4	8.3317	0.00198316	0.551637	-0.207665	-0.343972	0.402803	0.656333	0.595774	0.0477414	-0.215014	-0.455723	-0.734347	-0.0188069	-0.278761
Q23237	8	4	6.12233	0.0247377	0.324704	-0.575739	0.251034	0.270802	0.237205	0.466106	-1.4685	0.0513516	-0.310064	0.272384	0.302263	0.178455
Q23246	3	2	3.03638	0.270998	0.167865	-0.212248	0.0443828	0.368053	0.137183	-0.00164079	-0.240627	-0.027118	-0.368999	0.15096	-0.247333	0.229522
Q23258	6	5	17.79	2.99e-10	1.98702	-2.5083	0.521278	2.29082	1.67963	1.9906	-2.82629	-2.47739	-2.22121	0.292026	0.480396	0.791411
Q23280	5	2	14.8476	0.431872	0.19715	-0.193775	-0.00337547	0.318699	0.0622641	0.210488	0.111226	0.14897	-0.84152	0.193042	-0.0270537	-0.176115
Q23295	4	3	-6.54952	0.945877	-0.109689	-0.0116855	0.121375	0.544477	-0.329926	-0.543619	-0.193814	-0.0484346	0.207192	0.396126	0.0569643	-0.0889661
Q23307	5	3	-5.47675	0.109489	0.295862	-0.122464	-0.173398	-0.0325387	0.254247	0.665878	-0.467426	-0.130598	0.230632	0.390247	-0.0663476	-0.844093
Q23312	10	7	1.54261	0.33253	-0.294692	-0.0350326	0.329725	1.12076	-0.483244	-1.52159	0.570108	-0.292131	-0.383074	1.18919	1.06212	-1.26214
Q23315	31	10	4.51481	0.0655624	-0.210865	-0.0291842	0.240049	0.110136	-0.390881	-0.351849	-0.0793394	0.0660624	-0.0742757	0.446781	0.0363294	0.237037
Q23338	3	3	13.4332	3.85e-07	-1.2579	0.916606	0.341294	-1.05282	-1.1532	-1.56767	1.13468	0.613426	1.00172	0.377723	0.0953429	0.550817
Q23360	4	2	-75.4479	0.41847	-0.447889	0.134275	0.313614	0.336446	-1.46494	-0.215177	-0.0857946	0.41441	0.07421	1.40068	0.359751	-0.819586
Q23368	6	5	3.18612	0.549279	-0.604481	0.371408	0.233073	-0.898232	0.221138	-1.13635	0.469512	0.088198	0.556515	0.475298	-1.12842	1.35234
Q23378	3	2	#NAME?	0.220298	0.496067	0.0571519	-0.553219	-0.0791349	1.24578	0.321561	-0.262026	0.192038	0.241444	-0.0744616	-0.701351	-0.883844
Q23381	18	13	10.6605	2.61e-08	0.804149	-0.82957	0.0254214	0.784207	0.803448	0.824793	-1.02735	-0.767511	-0.693847	-0.163899	0.313272	-0.0731084
Q23382	2	2	1.57233	0.141943	0.231048	0.253372	-0.48442	0.0168895	0.0212488	0.655006	0.575347	0.026697	0.158072	-0.241107	0.0458378	-1.25799
Q23384	4	3	11.7302	0.00440051	-0.67216	-0.024869	0.697029	-0.323939	-0.496437	-1.1961	0.384587	-0.328516	-0.130678	0.456214	0.452743	1.18213
Q23402	3	3	-7.57117	0.651944	-0.0171942	-0.0168513	0.0340455	0.109649	-0.0325968	-0.128634	0.782416	-0.0572574	-0.775713	-0.273669	-0.368751	0.744556
Q23445	6	4	-3.75901	0.0132375	-0.119172	-0.37425	0.493421	-0.529365	0.186739	-0.0148886	-0.37475	-0.310412	-0.437587	0.0797275	0.71293	0.687606
Q23449	7	3	24.9422	0.330373	0.539386	-0.525208	-0.0141777	-0.0767411	0.920411	0.774488	-1.06499	-0.858301	0.347662	-0.998708	0.909493	0.0466819
Q23451	9	4	0.403304	0.305914	0.0204617	0.0491153	-0.0695771	0.00885751	-0.105848	0.158375	0.150904	0.216432	-0.21999	0.105484	-0.172333	-0.141882
Q23463	7	4	3.21525	0.0697772	0.40747	-0.192795	-0.214676	0.508935	0.258199	0.455277	0.0938797	0.148205	-0.820469	0.0716564	-0.592194	-0.12349
Q23487	11	6	0.301813	0.502625	-0.0174733	0.0798992	-0.0624259	0.526223	-0.614319	0.0356771	0.164585	0.0434437	0.0316688	0.442199	0.00305535	-0.632532
Q23493	3	2	#NAME?	0.223133	0.748149	-0.515553	-0.232596	-0.268099	1.59573	0.916811	-1.24506	-0.000768499	-0.300825	-0.297608	-0.135729	-0.264451
Q23495	2	2	#NAME?	0.136818	-0.362342	-0.13868	0.501022	-0.945104	0.392647	-0.534568	-0.645021	-0.169296	0.398277	0.290853	1.01959	0.192618
Q23500	40	20	8.49941	0.00020117	-0.275164	0.0257184	0.249446	-0.0368322	-0.281745	-0.506916	0.0137472	0.192024	-0.128616	0.515563	-0.0283088	0.261083
Q23526	3	3	#NAME?	0.0160313	0.126914	-0.0425554	-0.0843583	-0.091752	0.468669	0.00382382	0.0151287	-0.0544799	-0.088315	0.0674033	-0.28998	-0.0304981
Q23539	7	4	0.139008	0.00322265	-0.135173	-0.234135	0.369309	-0.197674	0.0153609	-0.223207	-0.345843	-0.101198	-0.255364	0.14078	0.627223	0.339922
Q23543	6	3	8.09737	0.204612	0.52612	-0.851981	0.325861	0.194262	0.853653	0.530444	-1.78631	-1.49783	0.728199	-0.360498	1.04528	0.292806
[truncated: 541 more rows]

## Sheet: Table S4
Table S4: Protein Level whole cell lysate (WT_vs_prmt-1-ko)
[truncated: 2,005 more rows]

## Sheet: Table S5
Table S5: Protein Level whole cell lysate (WT_vs_prmt-5-ko)
[truncated: 2,005 more rows]

[truncated: 1 more sheets: Table S6]
